# Supplementary material for: Luciferase Expressing Preclinical Model Systems Representing the Different Molecular Subtypes of Colorectal Cancer
Source: Cancers (Basel). 2023 Aug 16;15(16):4122. doi: 10.3390/cancers15164122 (PMC10452405; doi:10.3390/cancers15164122)
Supplement: Supplementary file 1 [file cancers-15-04122-s001.zip]

Archive with 18 entries (17 files):
- Suppl. File S1_HE stains-original images/
- Suppl. File S1_HE stains-original images/COLO205.jpg
- Suppl. File S1_HE stains-original images/DLD1 1.jpg
- Suppl. File S1_HE stains-original images/DLD1 2.jpg
- Suppl. File S1_HE stains-original images/HCT116.jpg
- Suppl. File S1_HE stains-original images/HT29.jpg
- Suppl. File S1_HE stains-original images/LOVO.jpg
- Suppl. File S1_HE stains-original images/LS1034.jpg
- Suppl. File S1_HE stains-original images/LS174T.jpg
- Suppl. File S1_HE stains-original images/SW1463.jpg
- Suppl. File S1_HE stains-original images/SW48.jpg
- Suppl. File S1_HE stains-original images/SW480.jpg
- Suppl. Table S1_cluster cell line plus tumors vs. normal_749 genes.xlsx
- Suppl. Table S2_model_152 genes_with tumors and normal.xlsx
- Suppl. Table S3_Pearson correlation_2D-Sph-Xeno.xlsx
- Suppl. Table S4_model_51 genes_with tumors and normal.xlsx
- Suppl. Table S5_iCMS determination by NTP.xlsx
- Suppl. Table S6_DEG analyses_Oxa res. vs. sens._2D-Sph-Xeno.xlsx
