# Supplementary material for: Luciferase Expressing Preclinical Model Systems Representing the Different Molecular Subtypes of Colorectal Cancer
Source: Cancers (Basel). 2023 Aug 16;15(16):4122. doi: 10.3390/cancers15164122 (PMC10452405; doi:10.3390/cancers15164122)
Supplement: Supplementary file 1 [file cancers-15-04122-s001.zip › Suppl. Table S1_cluster cell line plus tumors vs. normal_749 genes.xlsx]

## Sheet: ClusterCellLineFilterTumor
ID	Public Gene IDs	Gene Symbol	Description	Chromosome	Strand	Group	Start	Stop	Colo205.8_mueller_09122020.sst-rma-combined-dabg.chp Signal	Colo205.Sp.42TM_26082021.sst-rma-combined-dabg.chp Signal	Colo205Tum.14_mueller_03022021.sst-rma-combined-dabg.chp Signal	DLD1.9_mueller_13012021.sst-rma-combined-dabg.chp Signal	DLD1.Sp.33tm_14072021.sst-rma-combined-dabg.chp Signal	DLD1.Tum.15_mueller_03022021.sst-rma-combined-dabg.chp Signal	GSM3172790_N1_Clariom_D_Human_.sst-rma-combined-dabg.chp Signal	GSM3172791_N2_Clariom_D_Human_.sst-rma-combined-dabg.chp Signal	GSM3172792_N3_Clariom_D_Human_.sst-rma-combined-dabg.chp Signal	GSM3172793_N4_Clariom_D_Human_.sst-rma-combined-dabg.chp Signal	GSM3172794_N5_Clariom_D_Human_.sst-rma-combined-dabg.chp Signal	GSM3172795_N6_Clariom_D_Human_.sst-rma-combined-dabg.chp Signal	GSM3172796_N7_Clariom_D_Human_.sst-rma-combined-dabg.chp Signal	GSM3172797_N8_Clariom_D_Human_.sst-rma-combined-dabg.chp Signal	GSM3172798_N9_Clariom_D_Human_.sst-rma-combined-dabg.chp Signal	GSM3172799_N10_Clariom_D_Human_.sst-rma-combined-dabg.chp Signal	GSM3172800_T1_Clariom_D_Human_.sst-rma-combined-dabg.chp Signal	GSM3172801_T2_Clariom_D_Human_.sst-rma-combined-dabg.chp Signal	GSM3172802_T3_Clariom_D_Human_.sst-rma-combined-dabg.chp Signal	GSM3172803_T4_Clariom_D_Human_.sst-rma-combined-dabg.chp Signal	GSM3172804_T5_Clariom_D_Human_.sst-rma-combined-dabg.chp Signal	GSM3172805_T6_Clariom_D_Human_.sst-rma-combined-dabg.chp Signal	GSM3172806_T7_Clariom_D_Human_.sst-rma-combined-dabg.chp Signal	GSM3172807_T8_Clariom_D_Human_.sst-rma-combined-dabg.chp Signal	GSM3172808_T9_Clariom_D_Human_.sst-rma-combined-dabg.chp Signal	GSM3172809_T10_Clariom_D_Human_.sst-rma-combined-dabg.chp Signal	HCT116.6_mueller_09122020.sst-rma-combined-dabg.chp Signal	HCT116.Sp.40TM_26082021.sst-rma-combined-dabg.chp Signal	HCT116.Tum.16_mueller_03022021.sst-rma-combined-dabg.chp Signal	HT29.5_mueller_09122020.sst-rma-combined-dabg.chp Signal	HT29.Sp.31tm_14072021.sst-rma-combined-dabg.chp Signal	HT29.Tum.22-Mueller_752021.sst-rma-combined-dabg.chp Signal	Lovo.1_mueller_11122020.sst-rma-combined-dabg.chp Signal	Lovo.Sp.39tm_26082021.sst-rma-combined-dabg.chp Signal	Lovo.Tum.17_mueller_03022021.sst-rma-combined-dabg.chp Signal	LS174T.3_mueller_11122020.sst-rma-combined-dabg.chp Signal	LS174T.Sp.32tm_14072021.sst-rma-combined-dabg.chp Signal	LS174T.Tum.12_mueller_13012021.sst-rma-combined-dabg.chp Signal	LS1034.35tm_20082021.sst-rma-combined-dabg.chp Signal	LS1034.Sp.28tm_09072021.sst-rma-combined-dabg.chp Signal	LS1034.Tum.44_tm_24092021.sst-rma-combined-dabg.chp Signal
TC1800007059.hg.1	NM_001128175; NM_001198938; NM_001198939; NM_001198940; NM_001198941; NM_001198942; NM_001198943; NM_001198944; NM_001198945; NM_001390; NM_001391; NM_001392; NM_032975; NM_032978; NM_032979; NM_032980; NM_032981; ENST00000269192; ENST00000283365; ENST00000315456; ENST00000348997; ENST00000399113; ENST00000399121; ENST00000444659; ENST00000554864; ENST00000556414; ENST00000585446; ENST00000587723…	DTNA	dystrobrevin, alpha	chr18	+	Multiple_Complex	34493290	34891844	3.11584	3.72576	4.655	3.46526	4.2314	3.54909	8.25995	7.25877	4.45296	7.22786	6.75966	9.54272	7.04787	4.61099	6.36043	10.7017	4.53901	6.47935	6.37063	5.13418	4.34892	3.169	3.88172	4.71386	4.44452	3.27532	4.13008	5.64863	6.14439	3.71677	4.13703	3.40414	3.58893	4.03089	3.55173	3.14935	3.97952	4.66355	3.43402	3.90719	5.06097
TC0800008364.hg.1				chr8	+	NonCoding	99943713	99949435	6.17451	6.90253	10.7123	6.88345	8.41504	9.79388	4.05017	3.10878	3.80324	4.16256	3.9384	4.00281	4.28546	4.07844	3.61147	4.18869	3.942	6.14995	10.7152	3.72836	7.56563	12.2284	3.66014	7.70251	6.95969	3.94137	10.0357	9.33471	10.3619	4.18054	3.34542	4.23011	8.37045	11.7303	13.7318	12.5298	10.1925	12.4151	8.64878	7.52968	10.8153
TC1700011002.hg.1	NM_032391; ENST00000290294; BC030950; OTTHUMT00000358086	PRAC1	prostate cancer susceptibility candidate 1	chr17	-	Coding	48721719	48722522	3.52398	3.67796	3.63084	3.78339	3.89136	4.00403	3.76518	11.2898	8.58061	3.80457	4.3321	9.19529	9.82951	9.3681	10.5015	7.69371	3.95025	9.87085	3.90418	5.51391	4.06157	5.09899	11.017	9.45464	4.06607	4.529	3.46843	3.36658	3.74239	3.47084	3.42338	3.55887	3.37506	2.99099	3.3065	3.93895	3.38078	3.67832	3.35478	3.38948	2.8437
TC0700009834.hg.1	NM_001291913; OTTHUMT00000322334; uc064jpo.1	LOC389602; AC021218.2	uncharacterized LOC389602; novel transcript	chr7	+	Multiple_Complex	155962632	155966343	7.7899	7.02877	6.38085	5.58234	7.38383	5.84521	6.04087	5.31565	4.88476	4.78603	5.86996	7.22186	5.87821	9.94708	6.63921	4.28923	10.6043	7.17712	9.30451	7.00872	10.5901	11.6773	9.71678	11.1334	7.56442	9.68222	3.92806	7.60549	5.8302	9.89503	10.3601	10.4526	5.52708	9.72571	8.99981	7.52055	8.98521	8.59706	10.4729	10.1336	9.65318
TC0400007776.hg.1	NM_152997; ENST00000317987; BC062213; OTTHUMT00000251549	FDCSP	follicular dendritic cell secreted protein	chr4	+	Coding	70226071	70235252	4.25862	4.12203	4.7452	4.87771	4.73122	5.16016	9.22901	7.6718	6.06753	8.56903	11.2798	8.39392	9.66322	10.0972	7.73097	8.62013	4.84623	11.6506	4.27266	7.72143	5.20167	4.62726	8.91284	4.73052	4.81468	5.03607	4.69093	4.89769	4.96584	4.65227	4.2667	4.95674	4.38083	4.64671	4.98093	4.06422	4.68935	3.97805	5.02673	3.60184	5.49015
TC0100018271.hg.1	NM_001286352; NM_001286353; NM_020190; ENST00000320334; ENST00000369551; ENST00000393300; ENST00000491700; BC009920; OTTHUMT00000033119; OTTHUMT00000033120; OTTHUMT00000033121	OLFML3	olfactomedin like 3	chr1	+	Multiple_Complex	113979391	113982254	7.52046	6.6688	11.0863	7.4845	11.8493	8.96025	9.57426	10.2248	6.99759	8.29558	10.3263	9.68808	9.29627	8.287	10.0449	10.5331	7.04161	7.07337	7.13744	8.21537	7.69651	6.15981	8.34072	7.32747	10.4274	6.57887	5.20998	4.58941	4.88487	5.01623	5.89484	4.73921	4.59382	4.54844	5.47035	4.85404	5.04893	5.09894	5.65601	6.63361	5.48877
TC1200012435.hg.1	NR_024457; ENST00000291374.7; ENST00000561864.1; ENST00000567788.1; OTTHUMT00000399497; OTTHUMT00000399498; OTTHUMT00000420964; uc031qkh.2; uc058vcz.1; uc058vda.1	LOC100190940; RP11-474D1.3; RP11-474D1.4	uncharacterized LOC100190940; novel transcript	chr12	-	NonCoding	130024493	130045057	8.59912	8.35976	8.34429	3.70632	3.49398	4.29493	3.06289	4.22523	3.98302	3.68588	3.54362	3.42524	3.51386	3.75759	3.78102	3.7509	3.78259	3.17355	6.99442	3.93128	8.68221	7.28807	5.52509	9.51136	8.8935	10.4018	4.09434	3.73428	4.04739	3.61819	3.54847	4.15327	3.495	3.47518	3.66507	4.15961	3.76964	3.93873	9.36017	5.63161	8.73757
TC2000006627.hg.1	NM_001819; ENST00000378961; ENST00000455042; ENST00000488832; BC000375; OTTHUMT00000077897; OTTHUMT00000077898; OTTHUMT00000077899	CHGB	chromogranin B	chr20	+	Multiple_Complex	5911328	5925361	3.38609	3.54085	3.74442	4.50165	4.57307	3.78299	5.91814	8.65648	7.24799	5.39677	4.63324	6.44413	7.42526	6.46114	9.42764	5.64361	4.22998	4.63209	3.87681	7.94987	3.98209	3.52497	5.23948	3.46936	4.15223	4.63318	4.14938	3.87647	3.81799	3.39692	4.00305	3.85372	3.52947	4.65519	3.65184	3.9552	3.25996	3.63812	4.52193	4.385	3.45276
TC0700013086.hg.1	skaklorby.aAug10-unspliced	skaklorby	Transcript Identified by AceView	chr7	-	Coding	151709126	151709447	4.9477	3.45215	3.45097	4.62205	4.45441	4.46506	7.37316	7.75667	9.76198	8.29137	7.92305	7.39515	8.70222	8.39571	7.37123	6.31337	6.92411	5.17214	6.37308	8.4279	3.53722	6.29978	4.85285	4.70799	5.73713	4.25771	4.40553	6.57022	5.70223	4.27129	4.94298	3.23129	5.38276	6.19305	6.7381	3.42272	6.13731	3.02318	2.93248	4.12014	6.33618
TC1200010298.hg.1				chr12	-	NonCoding	31750180	31779353	5.84223	6.07216	5.6566	6.06403	6.94371	6.53343	10.1607	7.54817	9.62886	11.1772	6.41664	9.07288	11.7472	10.6764	6.75951	7.12087	6.64996	6.19901	5.99987	6.95123	5.78888	5.70308	5.52367	5.55226	5.52179	6.06923	5.55002	5.76453	5.87967	5.66852	5.46938	4.86162	5.99376	6.16113	5.81805	6.32855	5.57389	7.05486	5.69724	7.24883	8.02743
TC0700009770.hg.1	NM_001039350; NM_001290252; NM_001290253; NM_001936; NM_130797; ENST00000332007; ENST00000377770; ENST00000404039; ENST00000406326; ENST00000427557; ENST00000462622; ENST00000471100; ENST00000478614; ENST00000479637; ENST00000480367; ENST00000481593; ENST00000484789; ENST00000488512; ENST00000493268; ENST00000496611; ENST00000619756; BC150304; OTTHUMT00000322930; OTTHUMT00000322931; OTTHUMT000003…	DPP6	dipeptidyl-peptidase 6	chr7	+	Multiple_Complex	153887097	154894290	3.57251	3.7439	3.48459	3.55891	4.49116	3.90695	7.2052	6.44724	3.03536	6.10073	8.37894	8.37727	8.12613	3.73106	5.88144	8.30534	3.36023	3.44794	4.22894	3.09592	3.82038	3.61176	3.88481	3.74298	4.32218	3.51008	3.59107	3.77201	3.70663	3.4149	3.97611	3.7716	3.42252	4.00711	3.56365	3.6038	3.90523	3.83024	2.97666	4.70316	3.08369
TC0900008847.hg.1	NM_005564; ENST00000277480; ENST00000372998; ENST00000373017; ENST00000470902; ENST00000487719; ENST00000488391; ENST00000494317; BC033089; OTTHUMT00000054373; OTTHUMT00000054374; OTTHUMT00000054375; OTTHUMT00000054376; OTTHUMT00000054377; OTTHUMT00000054378; OTTHUMT00000054379; uc004bto.1	LCN2	lipocalin 2	chr9	+	Multiple_Complex	128149071	128153455	7.34038	8.51433	4.16218	5.80943	8.00484	4.56774	9.527	11.9452	12.724	12.6278	8.36258	9.43028	11.0017	9.98152	13.842	6.16373	17.3471	16.2926	10.8512	15.5941	12.5813	13.7184	16.7304	9.96698	10.5403	12.7348	4.36206	4.10078	3.89887	7.75225	10.8591	9.99656	3.7872	8.82158	6.08476	6.10847	9.74506	4.84212	9.51147	12.6594	6.44663
TC1200010062.hg.1	NM_001286201; NM_024730; NR_104413; ENST00000229002; ENST00000536890; ENST00000538724; ENST00000540148; ENST00000541632; BC042888; OTTHUMT00000401198; OTTHUMT00000401199; OTTHUMT00000401200; OTTHUMT00000401201; OTTHUMT00000401202	RERGL	RERG/RAS-like	chr12	-	Multiple_Complex	18080869	18320107	4.73171	4.4308	3.91388	4.30586	6.37444	4.19047	7.74075	7.23619	4.00915	6.35243	6.89031	7.30327	8.33769	7.96631	5.8489	6.45851	4.55746	4.11596	4.2328	4.44534	4.1775	4.65513	5.44761	4.24885	4.67439	4.20131	4.36387	4.14077	4.72832	4.74464	5.25373	5.66566	4.12848	4.64868	4.62974	4.49436	5.77244	4.49923	4.57912	5.16601	4.05924
TC0800011611.hg.1	NM_002546; ENST00000297350; ENST00000517352; ENST00000521597; BC030155; OTTHUMT00000381220; OTTHUMT00000381221; OTTHUMT00000381222	TNFRSF11B	tumor necrosis factor receptor superfamily, member 11b	chr8	-	Multiple_Complex	118923557	118952200	6.53877	8.14845	10.9312	5.94967	6.71689	5.76633	6.00333	6.59465	6.66154	6.00279	5.02811	5.67452	5.86609	6.18539	6.33919	5.58105	11.2334	9.30757	9.88924	11.3551	7.08669	7.85434	8.91164	6.22854	6.59121	8.717	4.97655	5.68879	4.43184	5.46468	5.14772	5.98012	5.08904	6.03935	5.42053	5.80247	4.65501	7.83797	5.07516	5.97556	5.31027
TC1900007242.hg.1	NR_015379; ENST00000397381; ENST00000589333; ENST00000600160	UCA1	urothelial cancer associated 1 (non-protein coding)	chr19	+	NonCoding	15828947	15836321	12.9376	13.1951	12.9828	7.88695	13.901	13.1052	6.55721	6.20629	8.404	5.61615	5.27914	8.85362	10.1596	7.15386	6.05325	6.41522	8.61905	8.78789	15.7178	5.54056	8.3172	14.4338	14.9995	10.7415	8.92167	7.16472	12.4033	17.0105	15.5638	6.47126	10.4745	12.1901	5.89689	7.53613	5.8403	7.73318	9.86143	9.47147	17.9108	18.2693	11.7645
TC1200012080.hg.1	NM_001168325; NM_017899; NR_031766; ENST00000335209; ENST00000462502; ENST00000470612; ENST00000482176; ENST00000535198; ENST00000541210; ENST00000549210; ENST00000552139; BC015221; OTTHUMT00000291363; OTTHUMT00000291364; OTTHUMT00000291365; OTTHUMT00000291366; OTTHUMT00000291367; OTTHUMT00000404404; OTTHUMT00000404405	TESC	tescalcin	chr12	-	Multiple_Complex	117038923	117099479	4.74869	4.43649	6.64666	6.46444	8.82712	5.81153	4.41503	5.46455	5.65494	4.45247	5.05044	5.12575	5.13883	4.56418	5.4258	4.9289	9.07357	9.60568	8.44828	8.84272	5.43141	9.90267	7.63566	9.33017	8.4488	4.57383	6.25406	5.7437	6.6497	7.2541	11.4951	12.4187	6.14067	5.57635	7.73872	7.76121	8.11127	6.76279	9.26116	12.6349	7.37678
TC2100006634.hg.1	flotar.aAug10-unspliced	flotar	Transcript Identified by AceView	chr21	+	Unassigned	16305193	16305719	3.05299	3.86031	3.0687	3.37048	3.88674	3.82738	7.51468	6.92002	3.90811	6.21164	7.36007	6.46159	5.89985	3.30828	4.65589	6.45955	2.72419	4.43618	3.96624	3.21762	2.87352	3.58495	2.89571	3.23414	4.18787	3.63055	2.57438	3.31568	2.99959	3.46537	2.63932	3.33251	2.88813	4.45986	3.59563	3.36282	2.95493	3.8874	3.06636	3.63121	4.96053
TC2000007438.hg.1	NM_001278610; NM_002466; ENST00000217026; ENST00000396863; BC007585; BC053555; OTTHUMT00000080408	MYBL2	v-myb avian myeloblastosis viral oncogene homolog-like 2	chr20	+	Multiple_Complex	43667019	43716496	8.74825	8.6775	7.76796	8.34216	8.19336	7.12616	6.68237	6.79904	4.93472	5.02908	6.22302	5.63034	5.40493	6.75867	7.21728	5.15326	7.16963	8.74623	9.4492	8.33087	6.62316	8.8158	10.1848	9.92688	7.84068	7.15542	9.15934	7.23826	8.18535	10.5888	10.1145	8.20293	11.2215	10.0127	8.12202	9.63622	8.80103	7.51584	9.34356	8.13088	5.68538
TC0400008007.hg.1	NM_001256421; NM_001256422; NM_032717; ENST00000264409; ENST00000395226; ENST00000506766; ENST00000509044; ENST00000509412; ENST00000513683; ENST00000514309; ENST00000611707; BC090956; OTTHUMT00000252821; OTTHUMT00000252822; OTTHUMT00000365068; OTTHUMT00000365069; OTTHUMT00000365070; OTTHUMT00000365071; OTTHUMT00000367705	GPAT3	glycerol-3-phosphate acyltransferase 3	chr4	+	Multiple_Complex	83535914	83605875	5.83808	8.31978	5.10765	7.49567	7.6758	7.16198	8.98507	7.65139	6.96147	8.49289	7.15438	7.07078	8.06923	8.79653	8.34645	6.41659	7.37087	5.96492	5.06911	5.2695	5.12685	4.89323	5.42899	5.3914	4.33714	4.92771	8.93808	9.6882	6.6707	8.56454	6.39468	8.76504	7.8358	10.0844	9.44728	7.09743	7.01758	7.29507	6.71021	6.72725	4.1582
TC0700010708.hg.1				chr7	-	NonCoding	34298856	34301559	8.79683	8.52711	11.0174	10.092	11.1719	10.3383	6.83678	5.65937	7.04709	6.66224	7.39811	7.47114	8.31557	7.52823	7.27355	7.43774	7.85997	10.2194	10.4737	6.52487	10.1837	11.8367	6.16202	9.59365	11.532	8.89497	10.4831	11.0644	11.3657	6.63394	6.98088	4.92494	9.84977	10.6525	10.881	11.4681	11.7657	13.4282	11.0848	10.4534	9.51439
TC1400010390.hg.1	NM_138420; ENST00000333244; ENST00000555122; ENST00000555544; ENST00000557457; OTTHUMT00000410298; OTTHUMT00000410299; OTTHUMT00000410300; OTTHUMT00000410301; uc021seo.1	AHNAK2	AHNAK nucleoprotein 2	chr14	-	Multiple_Complex	104937244	104978357	5.86415	6.98427	8.13993	7.46589	9.05173	9.95334	9.8196	8.7463	7.13423	9.95197	11.6728	12.2078	11.2691	7.5127	11.4695	12.0794	5.89644	8.43222	11.8135	6.98108	7.98378	6.7822	7.51398	8.76895	10.9659	6.73996	8.64002	12.2786	14.0614	6.45929	4.88031	8.71901	10.5829	11.1026	13.9323	5.83095	5.48355	6.88129	5.7879	5.20198	5.01742
TC1200012835.hg.1	NM_001031701; ENST00000392876; ENST00000415849; ENST00000465502; ENST00000474268; BC052293; OTTHUMT00000347118; OTTHUMT00000347120; OTTHUMT00000347121; OTTHUMT00000347122	NT5DC3	5-nucleotidase domain containing 3	chr12	-	Multiple_Complex	103772303	103841197	12.3567	11.9811	11.3402	12.239	10.7934	13.3154	12.8638	11.4646	10.1977	11.2513	12.6964	13.78	12.2473	7.90371	11.911	12.8824	10.3753	10.3617	11.0945	9.13885	9.04958	8.64926	9.7597	9.56512	9.90275	8.41997	10.7362	10.1668	9.97902	10.2598	9.79202	10.4117	13.8372	12.8498	15.1194	11.3011	9.04312	11.8573	11.1384	9.51923	7.58157
TC0900011308.hg.1	foshor.aAug10-unspliced	foshor	Transcript Identified by AceView	chr9	-	Unassigned	115098627	115099508	3.54164	3.33335	11.17	3.59826	2.99249	3.89032	12.1461	9.15321	4.99047	9.05487	10.9705	11.1548	8.71741	5.47787	7.03195	10.3598	4.27826	8.45262	8.51985	5.42082	6.53269	5.27529	6.25968	7.97421	4.28411	6.62032	4.20798	3.30139	2.91463	3.25994	3.4503	2.86394	3.80409	3.20335	6.84595	3.5868	3.44632	3.02311	3.11897	2.93715	3.08928
TC0700011561.hg.1	NM_002991; ENST00000222902; ENST00000416943; BC069072; BC069391; OTTHUMT00000344885; OTTHUMT00000344886	CCL24	chemokine (C-C motif) ligand 24	chr7	-	Coding	75811665	75823356	5.09013	4.74551	10.0491	3.97236	4.83698	3.96649	5.15051	7.64178	9.51414	6.03828	5.53258	4.7828	5.20366	6.85116	9.86517	4.88544	13.6318	11.2941	12.0497	15.116	6.88779	11.0234	12.7226	7.69563	11.7914	4.19687	4.04382	4.42153	5.51905	3.32769	3.8011	4.39914	3.43525	3.85221	4.87079	3.65715	5.90037	5.05778	7.9614	8.20262	10.9176
TC2000008318.hg.1	NM_017671; ENST00000217289; ENST00000378844; ENST00000478194; ENST00000536936; BC035882; BC040545; OTTHUMT00000077908; OTTHUMT00000077909; OTTHUMT00000077911; uc002wmr.3	FERMT1	fermitin family member 1	chr20	-	Multiple_Complex	6074845	6123544	17.0015	17.7055	17.3212	13.1611	11.7327	14.1263	12.5869	14.006	13.6003	12.8897	11.8946	13.2583	13.1359	14.6334	13.855	11.8465	17.2307	15.1595	14.8242	12.1211	15.1463	17.0486	16.5778	18.1811	16.2409	15.0047	11.9368	13.1363	14.3606	16.1946	14.5748	17.144	15.4251	15.6517	15.7674	16.7375	14.2719	15.6832	17.8415	15.389	15.4728
TC1700012457.hg.1	NM_004655; ENST00000307078; ENST00000375702; ENST00000544103; ENST00000577278; ENST00000578251; ENST00000580513; ENST00000585045; ENST00000611991; ENST00000618960; BC101533; BC143244; OTTHUMT00000445900; OTTHUMT00000445901; OTTHUMT00000445902; OTTHUMT00000445903; OTTHUMT00000445904; OTTHUMT00000445905; OTTHUMT00000445906	AXIN2	axin 2	chr17	-	Multiple_Complex	65528563	65561647	10.8409	11.5646	10.3285	12.57	11.3208	13.3918	6.19209	7.64322	7.68801	6.17987	6.84661	7.80853	7.44857	7.8679	7.35084	7.82831	13.0113	8.996	9.41095	6.46116	11.1514	12.879	13.8414	10.8153	11.6875	10.1632	7.13381	6.36042	6.15201	8.9773	7.57446	5.16736	12.6781	12.2377	12.7436	10.9799	9.6472	10.65	12.6015	10.2155	10.2175
TC0800010938.hg.1	NM_001442; ENST00000256104; ENST00000518669; ENST00000521734; ENST00000522659; BC003672; OTTHUMT00000379368; OTTHUMT00000379369; OTTHUMT00000379370; OTTHUMT00000379371	FABP4	fatty acid binding protein 4, adipocyte	chr8	-	Multiple_Complex	81478419	81483263	3.2571	3.44647	3.34431	3.18168	4.16378	3.60297	8.48824	10.4595	4.52425	7.91852	8.05159	6.78342	11.624	5.97083	8.58448	5.82965	3.10013	3.57524	4.16288	3.20229	5.18494	3.05251	3.60406	3.57059	8.79614	3.52933	3.47644	4.39775	3.67201	3.54267	3.77989	4.03003	3.31974	3.84456	3.63024	3.51837	3.82233	3.93898	3.62373	5.29631	3.62077
TC0100015350.hg.1	NM_000036; NM_001172626; ENST00000369538; ENST00000485564; ENST00000520113; OTTHUMT00000032860; OTTHUMT00000032861; OTTHUMT00000032862	AMPD1	adenosine monophosphate deaminase 1	chr1	-	Multiple_Complex	114673098	114695618	3.36023	3.48267	3.0327	3.37299	3.94032	4.06344	5.87797	9.06204	7.81713	6.45844	9.15278	3.88667	7.11452	6.54508	7.23308	4.44079	5.23243	3.91035	3.05977	6.6414	5.35527	3.44419	4.89326	3.01683	3.24651	5.10676	3.73997	3.51184	4.09136	3.82995	3.38948	3.50804	3.05422	3.9971	3.64969	3.48417	3.60566	3.26704	3.16837	3.57108	3.0824
TC0800011685.hg.1				chr8	-	NonCoding	123523800	123525468	3.70592	4.33757	4.43392	4.18699	5.19462	6.54322	6.82091	7.26276	9.31877	8.15655	9.01734	9.20099	9.87856	7.19538	7.40604	8.73849	6.95056	5.3194	6.35698	6.36466	5.16212	5.87825	4.63299	6.07237	7.20641	4.57666	4.00752	3.70662	4.43621	5.483	6.98567	9.78145	4.42183	4.29872	5.22037	4.7924	4.41773	8.6713	4.14796	4.31604	5.9628
TC1400010454.hg.1	uc059gdt.1	AC246787.5		chr14	-	Precursor_microRNA	105857573	105857632	7.18869	5.98896	7.80223	7.40778	6.17635	7.75059	10.7974	9.27952	9.08165	11.1481	11.0374	8.57408	11.2461	10.773	8.31897	10.2478	6.71367	8.16376	6.42318	9.8173	7.65182	7.05073	7.5676	7.51719	5.9403	11.1685	6.90255	7.20226	7.22516	6.92569	5.54473	6.50155	6.59144	6.95066	7.29938	6.69423	6.75359	6.43755	6.68453	6.30237	8.45251
TC1400010455.hg.1	uc059gdu.1	AC246787.3		chr14	-	Precursor_microRNA	105857743	105857802	7.18869	5.98896	7.80223	7.40778	6.17635	7.75059	10.7974	9.27952	9.08165	11.1481	11.0374	8.57408	11.2461	10.773	8.31897	10.2478	6.71367	8.16376	6.42318	9.8173	7.65182	7.05073	7.5676	7.51719	5.9403	11.1685	6.90255	7.20226	7.22516	6.92569	5.54473	6.50155	6.59144	6.95066	7.29938	6.69423	6.75359	6.43755	6.68453	6.30237	8.45251
TC1000008489.hg.1	NM_001308275; NM_001308276; NM_005097; NR_131777; ENST00000371413; ENST00000371418; ENST00000464250; ENST00000478763; ENST00000485458; ENST00000626307; ENST00000626946; ENST00000627420; ENST00000627699; ENST00000629035; ENST00000630047; ENST00000630184; ENST00000630412; ENST00000630487; BC022500; OTTHUMT00000049445; OTTHUMT00000049446; OTTHUMT00000049447; OTTHUMT00000049448; OTTHUMT00000049449; O…	LGI1	leucine-rich, glioma inactivated 1	chr10	+	Multiple_Complex	93757809	93798174	4.47172	4.53024	5.04519	5.55875	5.9585	4.94968	7.38473	7.98042	6.11568	6.51719	7.26914	8.27348	7.46166	6.13344	7.60381	7.03569	4.06395	5.9367	5.64876	4.88326	5.48575	4.65186	4.9287	4.63731	4.43223	4.85947	4.56949	4.71952	5.24634	4.4622	4.89832	5.10762	4.51787	5.27739	4.36919	4.63217	5.77442	4.34671	4.69821	4.89309	8.23791
TC2100008176.hg.1	NR_026542; NR_026543; ENST00000329618; ENST00000380604; ENST00000380612; ENST00000489821	B3GALT5-AS1	B3GALT5 antisense RNA 1	chr21	-	Multiple_Complex	39597104	39613067	7.17928	6.96582	5.98283	5.25802	4.02476	5.30411	4.34662	7.52169	8.74747	6.30144	4.66785	6.28224	10.6596	6.77526	6.99389	7.03832	5.44457	4.13952	4.47068	5.92475	4.01969	3.86577	4.88793	4.37056	4.28135	4.44493	4.616	4.04649	4.31606	4.1892	3.99814	4.09804	6.75853	6.66639	6.22599	4.70904	3.3944	4.21715	4.2977	4.25179	4.70694
TC1000008955.hg.1	NM_001193434; NM_001193435; NM_024889; NM_182601; ENST00000354462; ENST00000361048; ENST00000369309; ENST00000369310; ENST00000369312; ENST00000448805; ENST00000619563; BC037870; OTTHUMT00000050430; OTTHUMT00000050431; OTTHUMT00000050432; OTTHUMT00000050433; uc001lau.2	PLEKHS1	pleckstrin homology domain containing, family S member 1	chr10	+	Coding	113751454	113783429	7.57699	8.51945	5.78521	3.89271	5.15825	4.16074	6.74478	4.68694	4.52857	6.09301	3.99892	4.7557	4.39976	6.50505	7.53363	4.80675	11.8225	10.6561	8.65898	11.5763	8.14438	9.57304	9.48825	5.15012	8.20988	5.34319	3.97864	5.28585	7.68925	4.39762	5.09195	4.24362	4.4475	4.19077	4.15474	4.20108	6.38454	5.3112	5.01713	7.34288	6.54261
TC1900006759.hg.1				chr19	+	NonCoding	5548999	5550762	8.41982	8.36853	11.757	8.25744	8.47883	10.4518	5.16935	5.10457	5.56845	5.21007	5.21119	5.54546	6.32225	5.35801	5.61781	5.86136	8.05501	7.6811	8.46788	6.64404	7.45459	10.1987	4.88491	10.4697	8.28277	5.30255	10.6243	10.7312	11.058	6.63275	6.59358	6.1729	9.23333	12.0556	12.8567	10.4955	8.94486	12.2659	8.60559	7.23775	8.78938
TC1900011233.hg.1	NM_001077500; NM_002776; NM_145888; ENST00000309958; ENST00000358789; ENST00000391805; ENST00000599077; ENST00000599987; ENST00000601467; BC002710; OTTHUMT00000464336; OTTHUMT00000464337; OTTHUMT00000464338; OTTHUMT00000464339; OTTHUMT00000464340	KLK10	kallikrein related peptidase 10	chr19	-	Multiple_Complex	51012739	51020175	4.49733	4.98595	4.53342	6.22691	12.0908	8.52732	3.25792	4.01602	4.16233	3.38702	3.326	3.13728	3.08732	3.13378	3.62342	3.67304	6.10038	12.1114	9.81565	3.35842	9.99507	3.841	5.21393	4.88681	12.1046	3.60499	4.49681	5.88653	9.74368	10.1025	6.83287	10.8977	4.27186	4.35503	4.50852	8.84282	8.85938	5.82209	6.25152	7.04302	4.63414
TC0400012512.hg.1				chr4	-	NonCoding	179166516	179170221	10.7058	10.0616	13.8884	11.7398	13.5579	13.6465	8.10854	7.92093	8.23349	7.57422	7.04063	8.32994	7.76635	8.58853	8.23426	7.64668	11.0582	10.0453	11.4193	8.67843	10.7603	14.6618	7.91966	11.8164	10.7349	8.74323	11.297	12.2629	13.7229	8.44161	9.76579	8.30851	12.3137	13.7817	14.918	13.4473	13.2669	15.4619	11.4367	11.4322	12.6626
TC0X00010543.hg.1	gawnar.aAug10-unspliced	gawnar	Transcript Identified by AceView	chrX	-	Unassigned	113876112	113876926	5.21226	4.19243	4.42993	3.55673	4.88425	4.25857	5.90615	8.07553	8.20193	7.34744	5.2156	8.02798	8.39966	9.29134	6.66851	8.12927	5.20294	7.39462	4.40931	5.80509	3.9871	5.59085	9.30228	5.67471	6.48045	4.17553	4.33642	5.0765	4.55301	4.8838	4.44149	4.57815	5.04722	3.98786	3.6444	6.3076	6.0847	7.29497	4.18634	3.96497	4.47367
TC1800007411.hg.1	NM_001144964; NM_001144965; NM_001144966; NM_001144967; NM_001144968; NM_001144969; NM_001144970; NM_001144971; NM_001243960; NM_015277; ENST00000256830; ENST00000356462; ENST00000357895; ENST00000382850; ENST00000400345; ENST00000431212; ENST00000435432; ENST00000456173; ENST00000456986; ENST00000585323; ENST00000585363; ENST00000585594; ENST00000585970; ENST00000586263; ENST00000586268; ENST000…	NEDD4L	neural precursor cell expressed, developmentally down-regulated 4-like, E3 ubiquitin protein ligase	chr18	+	Multiple_Complex	58044367	58401540	11.3243	10.2252	11.9324	12.4113	11.9454	12.7873	14.6597	15.6097	16.6667	14.8954	14.0349	15.9099	15.8987	15.4711	15.9371	14.5744	14.0934	11.2071	12.1818	13.9124	11.8175	13.153	13.3856	13.3475	12.1765	11.5311	11.6264	10.5099	12.7326	13.3391	13.2413	9.60722	12.5593	12.206	14.0222	13.7911	12.4183	16.0572	11.3332	10.2054	12.5476
TC0600013884.hg.1	glawsnerbu.aAug10-unspliced	glawsnerbu	Transcript Identified by AceView	chr6	-	Unassigned	166375429	166377010	9.63665	8.85017	8.25333	8.72143	6.22693	7.82493	10.2917	9.9456	10.1024	10.3322	9.32307	10.4442	9.98639	12.2999	7.8572	9.66442	7.59828	7.9253	7.37259	6.37482	7.89625	9.61056	7.07417	10.1794	5.91971	8.14746	5.82646	7.08163	6.81215	6.34292	5.46684	6.45419	7.41943	8.08124	7.35217	8.94436	7.41413	8.94493	6.18516	7.25526	4.61084
TC1800007013.hg.1	NM_001944; ENST00000257189; OTTHUMT00000254949	DSG3	desmoglein 3	chr18	+	Multiple_Complex	31447769	31478702	4.37626	4.49071	7.72202	3.66972	5.65264	3.92937	3.75876	4.11917	3.19279	4.05581	3.22575	4.00432	4.5022	3.86361	4.14613	3.92959	8.02981	9.18912	8.73344	6.15077	4.76136	12.8941	9.42367	3.95865	7.40019	3.28906	4.31658	3.83551	5.26296	4.27838	3.61924	3.69165	7.55028	7.17076	11.5646	4.50906	4.07266	4.31117	4.61407	4.107	3.61553
TSUnmapped00000976.hg.1						NonCoding			10.8713	11.7348	11.0959	6.65563	11.7823	11.1311	5.80195	5.11625	7.50334	4.90154	5.0042	8.20949	8.61983	5.76727	4.86368	5.32495	7.37034	7.10709	13.3738	5.31223	7.37294	13.6997	14.0932	9.65627	7.6425	6.35531	10.6482	15.5717	14.4313	6.03047	8.14012	9.13775	4.89343	5.49735	4.87556	5.80186	7.92897	6.95403	16.567	15.9302	10.3816
TC0300009787.hg.1	NM_001177800; NM_004797; ENST00000320741; ENST00000444204; BC054496; BC096308; BC096309; BC096310; BC096311; OTTHUMT00000344489; OTTHUMT00000344490	ADIPOQ	adiponectin, C1Q and collagen domain containing	chr3	+	Coding	186842674	186858463	3.26207	4.17839	3.79215	3.62122	3.74633	3.77627	7.07481	8.54212	3.74605	6.62036	6.09385	6.38212	10.2553	5.58058	7.78605	6.26805	3.67273	3.82692	4.63966	4.35446	4.58246	3.78338	3.4221	3.36912	7.04566	3.17103	3.32656	3.6403	3.47594	3.63344	3.97542	3.78995	2.97235	3.48162	3.63019	3.29557	4.42015	3.3713	3.58329	3.80884	3.38237
TC0600012954.hg.1	NM_000493; ENST00000243222; ENST00000327673; ENST00000418500; ENST00000452729; BC130621; BC130623; OTTHUMT00000041926; OTTHUMT00000041927; OTTHUMT00000041928	COL10A1	collagen, type X, alpha 1	chr6	-	Coding	116118922	116158747	4.12004	3.62639	3.36442	3.56112	5.10647	3.7025	3.47048	3.32647	3.6016	3.45654	3.39331	3.31028	3.59243	3.52385	3.51412	3.61501	3.92494	8.57918	9.57442	6.27789	6.45603	4.67613	7.57718	5.22472	10.2434	5.83082	3.98147	4.02913	3.93769	4.06654	3.75708	3.38435	3.45213	3.62491	3.22642	3.78466	3.62141	3.43835	3.77145	3.38412	4.0076
TC0700007198.hg.1	NM_001284301; NM_001284302; NM_018685; ENST00000265748; ENST00000396068; ENST00000418118; ENST00000424865; ENST00000428612; ENST00000429082; ENST00000441696; ENST00000446635; ENST00000452877; ENST00000457743; ENST00000460598; ENST00000491782; ENST00000495714; BC070066; OTTHUMT00000218582; OTTHUMT00000337742; OTTHUMT00000337744; OTTHUMT00000337745; OTTHUMT00000337746; OTTHUMT00000337747; OTTHUMT00…	ANLN	anillin actin binding protein	chr7	+	Multiple_Complex	36389803	36453791	14.5216	14.9035	15.4727	15.9169	14.8315	15.7234	9.61794	12.1238	8.20179	9.16537	8.49281	9.61999	8.62189	10.7332	10.9939	7.5168	11.449	14.9595	14.1734	12.2282	11.8788	12.2904	13.3066	13.2234	11.4571	13.211	16.2969	15.3535	15.8158	15.4107	14.3233	9.22075	17.5379	17.887	16.2164	14.0774	13.2396	12.684	16.2474	14.6796	13.3586
TC2000009964.hg.1	NM_001199784; NM_015685; NM_080489; ENST00000339987; ENST00000360779; ENST00000381808; ENST00000381812; ENST00000467129; ENST00000615838; BC002727; OTTHUMT00000077511; OTTHUMT00000077512; OTTHUMT00000077513; OTTHUMT00000077514; OTTHUMT00000077515; OTTHUMT00000473332	SDCBP2	syndecan binding protein (syntenin) 2	chr20	-	Multiple_Complex	1309909	1329239	7.28731	9.153	6.79611	4.24577	8.71177	4.44131	12.0512	11.6454	11.0054	12.2311	8.56811	11.0034	10.0331	12.6271	12.3436	9.01286	8.35308	8.80604	6.58713	8.69704	7.9133	7.45425	8.45209	6.70349	7.60854	5.8496	4.9275	4.34679	5.22128	4.86672	7.55985	11.9494	3.85427	4.67372	4.46201	4.95032	10.2064	7.46245	4.76616	8.87909	7.4688
TC0500006783.hg.1	deestabu.aAug10-unspliced	deestabu	Transcript Identified by AceView	chr5	+	Coding	12492744	12493417	12.3627	13.8213	15.8748	6.20105	5.94005	6.74373	4.19966	3.88324	5.85436	4.0384	4.73991	5.59051	5.26261	4.71439	4.94264	6.02691	4.98188	5.24435	13.1311	4.61816	10.6583	15.5135	5.59555	17.0101	10.5611	3.9697	5.62394	6.02845	5.69525	8.185	9.89154	7.95043	12.5932	16.9494	17.3484	14.5191	13.8846	17.4695	5.90206	6.05431	11.9075
TC1800007420.hg.1	tawry.aAug10-unspliced	tawry	Transcript Identified by AceView	chr18	+	Unassigned	58359544	58359829	4.85361	5.02736	6.71574	6.05631	6.00909	6.68474	8.01695	10.1906	10.9009	9.02059	8.74294	10.1139	10.4221	9.43425	8.12131	8.84579	6.74615	6.85191	6.11283	7.32189	4.22887	7.58947	7.38757	7.52678	5.78516	5.81507	4.18884	5.44767	7.36067	6.36994	8.00011	5.65397	5.89156	6.81769	8.4067	6.58763	7.39067	11.748	4.05491	4.47308	5.84584
TC0400011600.hg.1	NM_000325; NM_001204397; NM_001204398; NM_001204399; NM_153426; NM_153427; ENST00000306732; ENST00000354925; ENST00000355080; ENST00000394595; ENST00000394598; ENST00000511837; ENST00000511990; ENST00000556049; ENST00000557119; ENST00000607868; ENST00000613094; ENST00000614423; ENST00000616641; BC013998; BC106010; OTTHUMT00000256306; OTTHUMT00000256307; OTTHUMT00000256308; OTTHUMT00000256309; OTT…	PITX2	paired-like homeodomain 2	chr4	-	Multiple_Complex	110617423	110642123	9.45425	11.3989	9.26399	12.0184	11.1138	12.078	11.4536	5.34264	5.05132	6.81973	9.47481	5.22819	3.13071	8.08148	5.58641	3.78319	7.53477	8.75949	8.2181	6.16881	11.9944	9.0176	8.60391	7.02574	9.94452	9.36801	8.15415	9.08621	8.02143	6.40926	7.52785	6.45867	10.5435	11.8021	11.9815	5.5177	5.63818	4.53601	10.4861	8.83692	9.45407
TC0400007840.hg.1	NM_001511; NR_046035; ENST00000395761; ENST00000509101; BC011976; OTTHUMT00000362734; OTTHUMT00000362735	CXCL1	chemokine (C-X-C motif) ligand 1 (melanoma growth stimulating activity, alpha)	chr4	+	Multiple_Complex	73869392	73871302	4.01685	3.66168	4.13315	4.43969	5.57969	4.58615	5.48077	6.73854	6.72178	5.19479	4.51703	8.90157	7.18824	4.77513	5.96846	4.33719	11.0962	12.7779	12.385	10.3407	7.75656	9.03586	11.1392	7.5514	6.73426	7.08835	5.16961	4.64429	5.64523	4.99553	5.33387	8.24872	6.78533	10.2353	8.04433	5.68285	6.85435	7.27739	5.32828	4.0541	7.30407
TC0300013842.hg.1	NM_001304420; NM_001304421; NM_001304422; NM_001304423; NM_001311178; NM_001311179; NM_007159; ENST00000295952; ENST00000383718; ENST00000416658; ENST00000417128; ENST00000428312; ENST00000438794; ENST00000449503; ENST00000459654; ENST00000460223; ENST00000461354; ENST00000465203; ENST00000466255; ENST00000467901; ENST00000472546; ENST00000475055; ENST00000476471; ENST00000494088; ENST00000495364…	SLMAP	sarcolemma associated protein	chr3	+	Multiple_Complex	57757256	57930016	8.28877	9.2233	8.96515	8.90314	7.58398	8.69697	13.5545	12.4189	9.69725	11.3928	12.6918	13.9288	13.3873	9.84265	11.1297	15.1031	9.36003	10.1444	9.88507	8.94787	9.6414	10.1059	10.4147	9.45618	9.30822	9.87241	9.87933	10.2236	9.64135	9.81807	8.46549	8.84974	10.543	10.9737	10.5076	8.89551	8.9343	9.41336	10.209	7.7794	5.98083
TC0300006456.hg.1				chr3	+	NonCoding	2141136	2183049	4.64605	4.03119	3.96225	4.50319	3.77727	4.65898	8.08331	4.26875	5.4031	8.32049	8.12168	7.27638	5.89346	7.95576	4.81155	6.66428	4.44146	5.02545	4.36832	4.19462	3.94911	3.82032	3.92196	4.53148	4.77711	4.34624	4.13578	3.41886	3.8754	4.92748	4.44286	4.62202	4.79304	3.69038	4.71881	4.23045	4.43756	3.93234	4.81802	3.97074	4.7756
TC0X00007965.hg.1	NM_080390; ENST00000329035; ENST00000372780; ENST00000476749; BC093932; BC104764; OTTHUMT00000057605; OTTHUMT00000057606	TCEAL2	transcription elongation factor A (SII)-like 2	chrX	+	Multiple_Complex	102125688	102127712	3.84253	4.60058	3.93765	4.44438	4.81658	3.88982	6.7989	7.14793	3.88136	6.34121	7.14171	7.23879	6.64206	4.45788	6.00255	7.06512	4.64387	4.40592	5.63985	4.49043	3.80082	4.34959	4.26227	4.68437	4.4233	4.36576	3.69234	4.00315	4.44269	4.28271	4.22802	4.08565	3.55455	3.78057	3.84309	3.55892	5.0048	4.01367	3.88595	4.50755	3.27134
TC0200007785.hg.1	NM_001001521; NM_006759; ENST00000337130; ENST00000394417; ENST00000445915; ENST00000465515; ENST00000466642; ENST00000467400; ENST00000467648; ENST00000467999; ENST00000472047; ENST00000475462; ENST00000475550; ENST00000480679; ENST00000482668; ENST00000483108; ENST00000483461; ENST00000484056; ENST00000484142; ENST00000487042; ENST00000487469; ENST00000487640; ENST00000488245; ENST00000491621; …	UGP2	UDP-glucose pyrophosphorylase 2	chr2	+	Multiple_Complex	63840940	63891562	11.3622	11.5468	10.9451	12.3144	12.227	11.4765	12.0452	13.0182	11.4259	12.0888	9.52565	11.9454	10.8908	12.7347	12.0162	11.1779	9.81466	10.0319	9.26956	9.71207	10.2022	9.09099	10.6636	8.55987	9.32601	8.03633	9.32736	9.27882	9.33532	10.2754	11.5831	10.4163	7.60898	9.32187	8.76547	9.38378	11.6065	9.78388	10.3349	11.0341	8.99944
TC0300014027.hg.1				chr3	-	NonCoding	108743233	108745489	3.17994	3.56218	3.82086	3.68752	2.68245	3.91827	6.96301	10.0715	10.8406	8.05564	9.29913	9.71134	9.18133	9.64352	8.23637	10.1439	10.3208	5.31379	4.18847	13.305	4.16408	4.05853	8.45554	3.38743	4.0462	7.90497	3.75231	4.16382	3.12296	3.53223	5.14107	3.74988	3.82123	3.13824	4.0078	3.83714	3.62713	4.90547	4.49229	3.52369	6.99715
TC1700007241.hg.1	ENST00000578585.1; OTTHUMT00000431344; uc060cqi.1	RP11-283C24.1	novel transcript	chr17	+	NonCoding	20788071	20789599	13.797	16.0251	13.0382	10.9614	12.294	10.5894	5.76493	9.01338	6.45356	6.54161	5.60621	4.95886	5.27159	6.89878	9.00045	5.27812	7.87751	9.11804	9.94005	7.96749	9.61784	9.87147	7.60037	9.91759	9.55294	9.83877	11.6041	12.7185	13.3818	11.3235	13.1499	13.3757	2.78645	11.7773	11.5924	10.6862	11.8396	9.61488	11.1997	9.08526	9.19589
TC1600011399.hg.1	NM_005952; ENST00000394485; ENST00000562939; ENST00000564974; ENST00000568370; BC018190; BC032131; BC032338; OTTHUMT00000257060; OTTHUMT00000433818; OTTHUMT00000433819; OTTHUMT00000433993	MT1X	metallothionein 1X	chr16	+	Multiple_Complex	56682424	56684196	11.8519	14.1356	14.6632	15.4537	15.4488	16.4327	14.9732	16.3625	16.8419	15.7549	17.7777	16.7385	17.1245	14.1072	17.3909	13.4081	15.2018	16.3251	11.2844	15.1703	12.7216	8.81524	14.9367	11.0834	15.2812	9.86484	16.3055	18.0245	17.4291	9.25256	10.1565	13.2782	14.3278	13.2887	14.1323	16.2995	16.654	16.0656	10.4823	10.4169	12.4849
TC1900008141.hg.1	NM_030622; ENST00000310054; ENST00000593545; ENST00000593890; ENST00000595590; ENST00000597754; ENST00000600561; BC033691; OTTHUMT00000463287; OTTHUMT00000463288; OTTHUMT00000463290; OTTHUMT00000463291; OTTHUMT00000463645; OTTHUMT00000463646	CYP2S1	cytochrome P450, family 2, subfamily S, polypeptide 1	chr19	+	Multiple_Complex	41193049	41207539	9.46773	13.1143	10.7741	10.0919	10.9993	11.4894	10.9373	11.4532	13.2011	11.7681	10.9907	11.0972	11.0607	11.7101	12.5929	11.3225	16.9628	13.5109	14.0051	12.1794	16.0463	14.9714	13.1519	15.6584	14.5803	14.9118	9.08102	10.0708	11.0529	14.3193	12.1753	11.215	13.67	15.7321	13.3623	13.9517	12.3631	14.4447	13.8137	10.6168	11.8702
TC0300007010.hg.1				chr3	+	NonCoding	34208952	34212432	3.72196	3.92455	3.64521	4.11666	3.71929	4.21976	3.50751	3.99672	3.62891	4.19439	3.0663	3.08217	3.80999	4.01852	4.11613	3.67501	4.28213	3.88245	4.45745	4.58233	7.2304	9.26355	6.53029	9.38376	6.78942	9.17616	3.82687	3.6134	4.00938	3.69393	3.933	3.48235	3.41881	3.64199	4.40674	3.46337	4.62072	5.0891	5.96996	4.4932	6.80291
TC0200008384.hg.1	OTTHUMT00000323291	IGKV2D-29	immunoglobulin kappa variable 2D-29	chr2	+	Multiple_Complex	89947512	89948279	3.0334	2.87698	2.77045	2.87019	2.81805	3.37807	5.04815	9.06184	10.4902	8.37972	10.5177	4.54159	7.25831	7.92387	9.81892	6.95791	3.64425	5.16075	3.63036	8.69532	11.0716	5.156	7.98615	4.30619	3.96123	9.80571	2.81226	2.98681	2.77027	3.0812	2.92607	3.18673	2.93492	3.04443	2.67055	3.08026	3.27468	2.99035	3.20149	3.25737	3.04376
TC0500010774.hg.1	NR_049869; ENST00000581367	MIR5687	microRNA 5687	chr5	-	Precursor_microRNA	55508850	55508926	3.56872	3.73922	3.035	6.91547	5.38425	6.02166	8.76178	8.5182	8.44637	8.56336	8.88206	9.03793	8.25804	9.14555	5.57076	8.24659	5.20443	6.67459	6.02268	4.77229	5.59734	4.15675	5.67196	6.69935	7.26252	5.8735	5.11718	6.16846	6.36754	6.34046	8.52605	5.12772	5.06792	6.00441	7.02134	3.73962	5.54667	7.51309	4.84118	5.28649	4.05623
TC1100011514.hg.1	NM_001163817; NM_001360; ENST00000355527; ENST00000407721; ENST00000525137; ENST00000525346; ENST00000526780; ENST00000527316; ENST00000527452; ENST00000529990; ENST00000531364; ENST00000533800; ENST00000534701; ENST00000534795; BC000054; OTTHUMT00000394241; OTTHUMT00000394242; OTTHUMT00000394243; OTTHUMT00000394244; OTTHUMT00000394246; OTTHUMT00000394248; OTTHUMT00000394249; OTTHUMT00000394250; …	DHCR7	7-dehydrocholesterol reductase	chr11	-	Multiple_Complex	71428193	71452868	9.951	13.6178	10.415	11.6041	12.4444	11.0686	8.09461	9.7273	8.50588	9.32339	7.50153	7.43913	7.52761	8.90684	11.1136	6.61763	12.2434	11.4895	13.4246	9.80918	11.5305	11.9391	11.2772	12.326	10.519	11.65	9.81295	10.9073	13.8348	13.5584	13.7693	13.6045	10.7987	15.6003	13.8118	13.7477	12.7097	12.1078	12.1333	11.0245	8.91681
TC1900007880.hg.1	ENST00000587767.1; OTTHUMT00000460422; uc060xin.1	AC002398.12	novel transcript	chr19	+	NonCoding	35754566	35755490	4.27694	3.85317	3.77704	3.82628	3.68154	4.03074	6.42682	5.47193	4.26364	5.02408	8.05087	7.94744	7.32834	4.33326	7.46923	8.16566	4.26505	3.54704	4.00234	4.62598	3.67451	3.8752	3.84633	3.92853	3.90076	4.13501	3.87067	4.06749	4.00676	4.14543	3.81023	3.8735	3.90198	3.87531	3.99534	4.213	3.08445	4.12117	4.84851	4.14869	3.74481
TC1500009756.hg.1	NM_194272; ENST00000300069; ENST00000560606; OTTHUMT00000418465; OTTHUMT00000418466	RBPMS2	RNA binding protein with multiple splicing 2	chr15	-	Coding	64739892	64775587	3.65864	3.76041	3.22648	3.12615	4.06602	3.70786	7.88415	6.98884	3.49347	6.60755	9.04953	9.26603	8.10341	3.72966	6.90078	9.80556	3.22795	4.57905	6.10568	3.63547	4.22001	3.12253	3.72507	3.52806	3.40626	3.48644	5.18888	6.20763	5.62299	3.7923	3.95838	4.43675	3.8375	3.09472	3.1946	3.77452	3.1063	2.6701	3.54204	3.00394	4.67233
TC1600008892.hg.1	NM_001128141; NM_004413; ENST00000261615; ENST00000393092; ENST00000421184; ENST00000561484; ENST00000564281; ENST00000564645; ENST00000565249; ENST00000568281; ENST00000570029; BC017023; OTTHUMT00000269930; OTTHUMT00000423054; OTTHUMT00000423055; OTTHUMT00000423056; OTTHUMT00000423057; OTTHUMT00000423058; OTTHUMT00000423059; OTTHUMT00000423060	DPEP1	dipeptidase 1 (renal)	chr16	+	Multiple_Complex	89613308	89638456	8.8343	8.29122	10.1418	7.34932	7.83748	7.66831	7.48874	7.10786	7.3787	6.57312	6.84098	6.87554	7.08181	7.00952	7.52332	7.54155	7.58854	8.64341	10.6523	6.5472	12.1112	13.4461	11.2766	11.7304	13.1582	13.2987	7.14849	7.27292	6.61644	7.65108	7.64434	7.72995	7.15001	7.62291	6.48054	10.2166	9.2765	11.7828	11.8484	12.3036	11.2765
TC1600007965.hg.1	NM_001301272; NM_005949; ENST00000334350; ENST00000564295; ENST00000567672; ENST00000568475; BC029453; OTTHUMT00000433995; OTTHUMT00000433997; OTTHUMT00000433998; OTTHUMT00000434315	MT1F	metallothionein 1F	chr16	+	Multiple_Complex	56657694	56660698	7.11758	9.16338	8.40459	11.7771	12.6745	13.0077	11.1563	13.3892	13.7048	12.8435	15.0884	13.622	14.4099	11.7603	14.8429	9.55766	10.845	11.3639	7.28573	12.4837	9.5466	5.7493	12.8835	7.1528	10.5024	5.97468	12.3846	13.3177	13.3306	7.21966	8.20585	10.9071	8.86698	7.71029	9.59314	10.8308	12.1411	11.2058	6.62539	8.17721	7.85471
TC0100011413.hg.1	NM_001006658; NM_001877; ENST00000367057; ENST00000367058; ENST00000367059; ENST00000475194; ENST00000479186; ENST00000485707; BC090937; BC136394; OTTHUMT00000088274; OTTHUMT00000088325; OTTHUMT00000088326; OTTHUMT00000088327; OTTHUMT00000088328; OTTHUMT00000088330	CR2	complement component (3d/Epstein Barr virus) receptor 2	chr1	+	Multiple_Complex	207454230	207489895	4.74809	4.8589	4.88189	6.56661	7.32083	6.07497	8.64016	7.53606	5.1366	8.06531	8.74943	6.3762	9.96821	7.34636	6.82711	8.06773	6.03704	8.39835	4.01825	7.52592	4.45205	5.16639	6.01518	5.16737	4.43235	5.69511	5.48988	7.44068	7.07015	4.51021	6.26245	5.05112	4.5692	4.95473	5.04231	3.97554	6.58031	5.36141	5.27006	5.16414	5.19617
TC0100011696.hg.1	NM_207468; ENST00000360827; ENST00000391880; ENST00000434700; ENST00000445590; ENST00000456298; ENST00000460763; OTTHUMT00000092149; OTTHUMT00000092150; OTTHUMT00000092151; OTTHUMT00000316736; OTTHUMT00000316737	FAM177B	family with sequence similarity 177, member B	chr1	+	Multiple_Complex	222737207	222750805	13.6854	14.8745	12.2483	5.33603	4.60449	4.97103	8.80567	9.62652	12.7437	9.14438	7.0655	8.97827	9.53261	10.0778	11.0317	6.97315	12.6867	9.57944	4.43185	14.388	6.3358	5.97101	6.52404	4.56873	4.99098	5.41824	5.1822	4.70546	4.59118	5.51646	5.65881	6.78114	4.68829	4.40572	4.80397	6.67161	7.06306	9.88455	5.19157	4.99637	4.72142
TC0200012978.hg.1	seegabo.aAug10	seegabo	Transcript Identified by AceView	chr2	-	Unassigned	69941122	69942185	9.66633	8.23451	11.1699	7.34531	8.45468	9.26882	10.1431	10.5175	7.92071	10.2695	7.43723	10.0887	8.0453	10.0576	9.95651	8.24754	8.13126	9.00039	7.2466	9.56171	7.25734	7.73975	6.8207	6.7078	7.74898	7.62886	5.48787	4.57073	6.25103	8.27831	7.19399	7.43387	6.04586	6.91902	7.63676	7.34489	7.16059	9.62278	6.38904	7.00555	4.71112
TC0X00010793.hg.1	NM_001008222; NM_016032; ENST00000357166; ENST00000371064; ENST00000406492; ENST00000433917; ENST00000491039; BC000035; BC003128; BC006200; BC012826; OTTHUMT00000058213; OTTHUMT00000058214; OTTHUMT00000058215; OTTHUMT00000058216; OTTHUMT00000058217	ZDHHC9	zinc finger, DHHC-type containing 9	chrX	-	Multiple_Complex	129803288	129843934	13.0842	13.501	11.9892	11.9765	11.0852	11.2401	10.9177	10.9615	11.7861	10.6333	10.5196	10.5571	11.0843	11.5702	11.5653	10.3129	13.74	12.2549	13.9376	11.5906	12.6645	13.8103	13.4391	14.0588	13.3785	13.4459	9.57148	12.2594	11.9648	13.5008	11.5902	12.6591	11.2625	12.9447	11.2532	11.689	10.7747	11.9431	13.4354	12.1533	12.8197
TC2100007198.hg.1	NM_012105; NM_138991; NM_138992; ENST00000328735; ENST00000330333; ENST00000347667; ENST00000463674; ENST00000465326; ENST00000466122; ENST00000470864; ENST00000475618; ENST00000487994; ENST00000491838; BC014453; OTTHUMT00000195056; OTTHUMT00000195057; OTTHUMT00000195058; OTTHUMT00000195059; OTTHUMT00000195060; OTTHUMT00000195061; OTTHUMT00000195062; OTTHUMT00000195063; OTTHUMT00000195064; OTTHUM…	BACE2	beta-site APP-cleaving enzyme 2	chr21	+	Multiple_Complex	41167801	41282534	8.24058	9.8257	7.07552	5.95573	7.3937	6.65302	9.33027	9.0824	9.78585	7.81566	7.28338	8.56555	8.90721	8.37762	11.0572	8.17737	14.026	12.8307	11.0283	10.5787	10.5842	11.3041	12.5518	9.06863	11.8896	8.74035	6.65215	8.42933	8.21358	7.84284	7.2243	11.6763	7.07085	7.8364	6.72613	10.3066	10.1823	10.4535	5.9686	4.75275	5.72818
TC1900007850.hg.1	NM_001185099; NM_001185100; NM_001185101; NM_001278417; NM_001771; NR_049828; ENST00000085219; ENST00000270311; ENST00000341773; ENST00000419549; ENST00000536635; ENST00000544992; ENST00000578146; ENST00000593704; ENST00000593867; ENST00000594125; ENST00000594250; ENST00000594349; ENST00000594954; ENST00000595419; ENST00000595780; ENST00000596492; ENST00000597433; ENST00000597916; ENST00000598028…	CD22; MIR5196	CD22 molecule; microRNA 5196	chr19	+	Multiple_Complex	35319261	35347361	4.44488	4.21852	4.77646	5.10103	6.20713	4.86083	9.30378	8.94876	5.84157	7.92867	9.72115	7.19738	10.1224	8.46646	7.60519	8.10887	6.15168	9.37837	5.18246	7.85308	5.01214	4.68096	7.61454	4.90561	5.58451	6.36821	6.01223	6.10662	5.23125	4.86807	5.00826	3.72579	4.39801	4.07544	4.63395	4.45905	4.35649	4.82697	9.52869	6.97701	4.90809
TC1100012123.hg.1	NM_002423; ENST00000260227; ENST00000531200; ENST00000533366; BC003635; OTTHUMT00000109633; OTTHUMT00000394187; OTTHUMT00000394188	MMP7	matrix metallopeptidase 7	chr11	-	Multiple_Complex	102520508	102530753	3.97303	4.5491	3.93781	3.34721	4.74709	3.78875	3.17365	4.21663	3.76231	3.13136	3.38092	3.42849	3.51011	4.27196	3.98549	3.6054	7.80185	10.7119	9.61911	6.78532	10.0437	6.41682	16.5897	7.02261	12.2522	4.21912	4.22461	5.96421	12.0363	8.7505	17.7847	16.714	5.55185	8.94448	10.3366	3.69343	3.67919	3.88176	5.51604	7.03816	4.55609
TC1600007957.hg.1	NM_005953; ENST00000245185; ENST00000561491; ENST00000562017; ENST00000563985; ENST00000567300; BC007034; BC070289; OTTHUMT00000257061; OTTHUMT00000434298; OTTHUMT00000434300; OTTHUMT00000434301; OTTHUMT00000434302	MT2A	metallothionein 2A	chr16	+	Multiple_Complex	56608199	56609497	12.7543	14.3922	14.78	17.4498	17.6204	18.4997	17.2761	18.1319	18.6166	18.2437	19.1153	18.6293	19.0092	15.9737	19.3861	15.3568	17.3597	17.6774	14.4849	17.5767	15.4096	11.4777	17.2039	14.0635	17.9819	12.0935	18.5012	19.581	18.6617	12.4435	12.144	15.9868	15.4866	13.1502	15.4973	17.0249	17.4553	17.1355	11.8077	12.3109	14.8311
TC0700007909.hg.1	pyblo.aAug10-unspliced	pyblo	Transcript Identified by AceView	chr7	+	Unassigned	70180437	70181247	2.65736	2.57452	3.42074	2.97753	2.53393	2.91212	6.43268	5.74599	3.95073	7.00301	6.40408	6.4306	6.17338	4.8453	3.88361	6.54581	3.6312	5.01345	4.48333	3.58263	3.23713	3.10625	3.24291	5.14744	4.53011	3.75369	2.76179	4.02498	3.46333	2.72791	2.85771	2.79418	2.81681	3.84106	2.93178	3.37081	4.18841	2.82596	2.69619	2.61977	4.58588
TC0300008748.hg.1	sikeyu.aAug10-unspliced	sikeyu	Transcript Identified by AceView	chr3	+	Coding	128962696	128963244	9.78412	9.93323	12.776	12.4765	12.2124	13.9369	5.0092	5.00329	5.63957	5.58811	4.32876	5.76311	6.00467	4.96632	4.7878	4.49911	9.28021	7.48808	10.7152	4.9775	9.33883	13.3998	3.7205	10.5648	12.2305	4.86764	9.86116	9.68442	10.1188	7.999	7.77544	6.89391	12.7889	16.5168	15.8841	14.1295	11.2014	14.8046	10.235	8.67813	12.3143
TC2000007864.hg.1	NM_002591; ENST00000319441; ENST00000467047; ENST00000470051; ENST00000475833; ENST00000485958; ENST00000498194; BC023978; OTTHUMT00000079851; OTTHUMT00000267806; OTTHUMT00000267807; OTTHUMT00000267808; OTTHUMT00000267809; OTTHUMT00000267810	PCK1	phosphoenolpyruvate carboxykinase 1 (soluble)	chr20	+	Multiple_Complex	57561080	57568112	8.32989	13.4771	10.3458	6.58154	5.95141	7.0967	12.3375	13.4524	15.1036	10.3312	13.2859	12.0265	13.3155	14.1579	12.4129	11.7308	13.3067	7.36766	7.41229	8.86771	14.1329	12.8875	8.35021	8.18637	7.4168	9.49541	6.32586	6.36095	6.60956	5.94802	6.19922	6.32298	6.64824	8.40502	6.07737	9.19839	11.0847	13.7226	6.35698	6.48909	11.6625
TC1900009076.hg.1	NM_003712; NM_177526; NM_177543; ENST00000269812; ENST00000327790; ENST00000434325; ENST00000586998; ENST00000589672; ENST00000591572; ENST00000621795; ENST00000633125; BC002806; OTTHUMT00000451777; OTTHUMT00000451778; OTTHUMT00000451779; OTTHUMT00000451780; OTTHUMT00000458532; OTTHUMT00000474991; OTTHUMT00000475132; OTTHUMT00000485026	PLPP2	phospholipid phosphatase 2	chr19	-	Multiple_Complex	281040	291504	11.7357	12.8352	11.0192	11.9373	14.3726	12.1957	10.1574	10.1226	10.2264	9.44325	9.49954	9.22509	10.0581	10.4911	11.3317	8.45833	14.1359	11.6158	13.6802	10.9565	12.0622	12.7536	12.8114	13.0552	11.791	12.0433	10.2932	12.3405	13.2654	11.6475	13.1223	14.9326	5.73666	9.1908	6.42874	12.477	13.6329	11.0457	12.4438	13.2166	11.0552
TC0800009265.hg.1	NM_005309; ENST00000354769; ENST00000394955; ENST00000527165; ENST00000527961; ENST00000528431; ENST00000531330; ENST00000534702; BC018207; OTTHUMT00000382471; OTTHUMT00000382472; OTTHUMT00000382474; OTTHUMT00000382475; OTTHUMT00000382476; OTTHUMT00000382477	GPT	glutamic-pyruvate transaminase (alanine aminotransferase)	chr8	+	Multiple_Complex	144502973	144507174	3.3694	4.18677	3.91563	3.50942	4.73946	3.32987	8.47377	7.11359	6.50794	6.89722	5.8051	5.80134	6.61917	8.44759	7.91191	4.82375	4.40904	4.31104	3.87029	5.30117	7.89157	4.6343	5.77287	3.76597	4.02464	3.66122	3.63748	4.01055	3.96415	4.38281	4.2792	6.13358	3.83172	4.12428	4.10456	4.33867	4.44158	4.48341	3.60922	3.63763	4.51612
TC0300006677.hg.1	NM_001134367; NM_001134368; NM_003043; NR_103507; ENST00000452151; ENST00000452775; ENST00000610642; ENST00000613060; ENST00000613930; ENST00000615188; ENST00000618278; ENST00000621751; ENST00000622176; ENST00000622186; ENST00000622810; BC137128; BC137129; OTTHUMT00000340507; OTTHUMT00000340508; OTTHUMT00000340509; OTTHUMT00000340510; OTTHUMT00000340511; OTTHUMT00000340512; OTTHUMT00000340513; OT…	SLC6A6	solute carrier family 6 (neurotransmitter transporter), member 6	chr3	+	Multiple_Complex	14402576	14489349	12.7484	13.2336	11.9353	12.4701	12.9043	13.3635	8.31193	9.44218	8.37901	7.75854	7.50634	8.3603	9.46173	7.79561	9.72534	8.50177	10.296	11.6963	12.114	10.6431	10.9439	14.1052	12.9126	11.9721	15.907	13.596	9.81754	12.229	11.1749	10.7181	10.9809	9.47929	11.3296	12.0961	11.0413	10.6618	10.2664	12.643	13.0587	11.5236	13.0768
TC2200009205.hg.1	OTTHUMT00000320321	IGLV8-61	immunoglobulin lambda variable 8-61	chr22	+	Coding	22098700	22099212	6.6226	6.21472	5.99915	5.95305	5.74691	6.58131	9.28566	10.5988	13.8492	10.4867	14.4355	7.40714	11.121	11.855	12.7443	12.3108	8.74642	7.94388	6.44485	14.9101	13.3353	7.11411	12.7718	8.09337	7.56276	11.873	6.04768	5.91305	6.40411	5.68575	6.25536	6.0349	5.75585	6.10442	5.96444	6.5773	5.75025	5.79396	6.49	5.80125	6.7411
TC1100013150.hg.1	NM_004179; ENST00000250018; ENST00000417164; ENST00000525406; ENST00000528338; BC106739; OTTHUMT00000389696; OTTHUMT00000389697; OTTHUMT00000389698; OTTHUMT00000389699	TPH1	tryptophan hydroxylase 1	chr11	-	Multiple_Complex	18017564	18042426	4.19357	5.0496	3.81794	5.72897	5.70855	4.22445	7.97481	11.6989	9.99103	6.98042	5.36496	9.25766	11.5954	7.61632	11.0156	8.93643	4.15503	5.61803	3.57087	9.66343	3.17214	4.16789	7.058	4.18248	4.03132	3.86517	5.56857	4.97835	4.81214	4.56162	4.37115	3.86687	3.59584	3.93359	4.50013	3.82814	5.63825	5.63741	3.83877	4.69996	3.59395
TC0400009338.hg.1	NR_003679	HAND2-AS1	HAND2 antisense RNA 1 (head to head)	chr4	+	Multiple_Complex	173527270	173591324	3.43229	3.86849	3.73984	4.01937	4.71237	3.84575	5.68776	7.24488	4.04266	7.60039	7.33752	7.86167	6.79692	4.17727	5.64378	6.7598	3.9523	4.03452	5.03918	3.83973	3.72705	3.93891	3.66187	3.8735	3.67468	3.46445	4.17967	3.83004	3.83693	4.06001	4.06471	4.00766	3.85945	4.31242	4.49	4.12598	4.53466	3.50093	4.09474	3.92656	4.00443
TC1400009973.hg.1	NM_004755; NM_182398; ENST00000261991; ENST00000418736; ENST00000536315; ENST00000554206; ENST00000556178; ENST00000556304; ENST00000556594; ENST00000614987; BC017187; OTTHUMT00000411442; OTTHUMT00000411443; OTTHUMT00000411444; OTTHUMT00000411445; OTTHUMT00000411480; OTTHUMT00000411481; OTTHUMT00000411482	RPS6KA5	ribosomal protein S6 kinase, 90kDa, polypeptide 5	chr14	-	Multiple_Complex	90847862	91060649	5.95718	6.55985	6.43235	8.21262	6.28369	7.17749	10.145	9.42842	8.25677	9.59362	9.87681	9.89812	9.24215	8.92856	8.39009	9.30668	7.04646	7.33998	7.80129	6.87765	6.31117	6.45908	7.73589	7.39444	6.42835	6.55264	8.81974	8.23303	6.2362	8.16453	7.24102	8.17961	7.90623	11.2389	10.9527	8.92839	7.77064	9.90128	8.65589	7.08658	4.5176
TC0700009279.hg.1	foyperby.bAug10-unspliced	foyperby	Transcript Identified by AceView	chr7	+	Unassigned	136933865	136934442	3.19835	3.90722	3.58317	3.02583	3.54901	2.78956	10.4218	8.65668	4.14791	8.55992	10.7321	11.2187	10.4555	3.8366	5.74567	11.9347	3.27614	3.83206	5.71754	4.22231	4.30367	4.36066	4.13814	3.9787	3.94997	3.58496	3.37427	3.69777	3.75631	4.48281	3.45067	4.49784	3.68831	4.56734	3.2404	4.65213	3.05648	4.40632	3.94058	3.788	5.52858
TC0100014081.hg.1	NM_005764; ENST00000294338; ENST00000371885; ENST00000489919; ENST00000491793; BC012303; OTTHUMT00000021655; OTTHUMT00000021656; OTTHUMT00000021657; OTTHUMT00000091333	PDZK1IP1	PDZK1 interacting protein 1	chr1	-	Multiple_Complex	47183589	47191044	4.50109	4.76154	6.09212	5.76254	8.9355	5.16061	6.97751	8.79654	8.97649	7.24689	7.51991	9.03048	7.81365	6.6688	9.35652	7.19605	12.8328	13.0287	10.2193	10.9787	10.695	10.6667	12.5011	8.05076	9.13956	8.50171	4.96666	5.25087	6.43694	5.10595	9.08763	13.2881	5.01895	5.04546	6.91651	6.53034	9.11065	6.25752	5.85694	7.43552	6.29336
TC0100017834.hg.1	NM_001098721; NM_001098722; NM_004485; ENST00000366597; ENST00000366598; ENST00000391854; ENST00000450593; ENST00000484517; BC022485; OTTHUMT00000097906; OTTHUMT00000097907; OTTHUMT00000097908	GNG4	guanine nucleotide binding protein (G protein), gamma 4	chr1	-	Multiple_Complex	235547685	235650754	4.81568	5.12924	4.52645	4.39475	5.61529	4.49273	6.64334	7.20039	6.66561	5.87129	5.79936	5.99426	7.07523	7.85735	6.43359	6.07288	7.71643	3.86523	11.9179	10.4785	8.01898	9.31686	4.99868	13.134	9.8772	11.5406	7.29946	8.20626	7.01221	4.77734	5.10194	4.32764	6.55828	8.54796	8.73965	4.01791	5.32975	4.01277	8.3485	7.07356	5.69301
TC0X00007149.hg.1	NM_003254; ENST00000218388; ENST00000377017; ENST00000441738; ENST00000445623; ENST00000456754; BC000866; OTTHUMT00000056423; OTTHUMT00000056424; OTTHUMT00000056425; OTTHUMT00000056426; OTTHUMT00000056427	TIMP1	TIMP metallopeptidase inhibitor 1	chrX	+	Multiple_Complex	47582291	47586791	12.3493	13.3499	11.5513	12.6389	15.7686	14.1462	12.7551	14.5681	13.7229	13.1032	14.3368	13.9949	13.0442	12.1709	16.5765	13.8548	16.6474	17.236	17.3722	17.3884	16.7719	15.2003	17.0803	16.4005	18.483	15.8531	13.0284	14.478	14.9814	12.3263	12.4959	14.8466	14.4954	13.4971	13.7317	9.8986	9.83575	12.0307	12.6875	13.5148	10.0366
TC2000009604.hg.1	NM_001255976; NM_020182; NM_199169; NM_199170; NM_199171; ENST00000265626; ENST00000341744; ENST00000347215; ENST00000395814; ENST00000395816; ENST00000395819; ENST00000414037; ENST00000472841; BC080635; OTTHUMT00000079858; OTTHUMT00000079859; OTTHUMT00000079860; OTTHUMT00000267812; OTTHUMT00000267813; OTTHUMT00000267814; OTTHUMT00000267815	PMEPA1	prostate transmembrane protein, androgen induced 1	chr20	-	Multiple_Complex	57648392	57711536	6.14637	6.36127	9.03445	5.06067	5.12357	6.28068	7.28437	7.47744	7.44834	7.34703	7.45425	8.47851	7.03824	6.82148	7.35667	7.70857	9.34276	9.54589	12.31	8.58996	11.1584	12.8024	11.1376	10.9094	9.37704	9.43521	4.92417	4.95883	8.42311	8.64559	7.0399	12.2337	4.44544	6.21346	9.49731	4.87071	5.45512	6.04365	6.41655	6.15614	7.79238
TC1500010825.hg.1				chr15	+	NonCoding	101763682	101763734	5.12734	4.60718	4.37643	4.59872	4.47671	4.37691	6.22877	7.26274	7.50816	9.05116	7.66146	8.83922	9.11001	8.3664	9.40545	8.72858	5.24686	5.63331	6.13455	6.78636	5.41266	5.11831	3.91523	6.48599	7.22569	8.37541	4.81107	4.75506	4.6846	5.82956	6.32461	5.54624	4.04976	4.07768	4.24818	4.05696	5.18133	5.006	4.42873	3.96336	4.80459
TC1500006583.hg.1	NR_003297; NR_003301; NR_003302; NR_003304; ENST00000363633; uc001yyv.1	SNORD115-5; SNORD115-9; SNORD115-10; SNORD115-12	small nucleolar RNA, C/D box 115-5; small nucleolar RNA, C/D box 115-9; small nucleolar RNA, C/D box 115-10; small nucleolar RNA, C/D box 115-12	chr15	+	Small_RNA	25178738	25178819	3.80041	3.49753	3.39198	3.29164	4.17118	3.47328	7.14709	7.71828	5.01811	6.75408	7.46589	6.73832	8.11506	5.1385	5.98569	6.63768	3.995	5.55023	5.81978	4.3331	3.91214	3.87793	5.17125	3.38001	3.98318	3.74693	3.77653	4.03222	4.49919	3.40908	4.7781	4.08958	3.79748	3.82749	3.20218	3.47735	4.97066	3.73192	3.5832	4.43209	3.85513
TC1500006586.hg.1	ENST00000362912; uc001yzc.1	SNORD115-9	small nucleolar RNA, C/D box 115-9	chr15	+	Small_RNA	25185631	25185712	3.80041	3.49753	3.39198	3.29164	4.17118	3.47328	7.14709	7.71828	5.01811	6.75408	7.46589	6.73832	8.11506	5.1385	5.98569	6.63768	3.995	5.55023	5.81978	4.3331	3.91214	3.87793	5.17125	3.38001	3.98318	3.74693	3.77653	4.03222	4.49919	3.40908	4.7781	4.08958	3.79748	3.82749	3.20218	3.47735	4.97066	3.73192	3.5832	4.43209	3.85513
TC1500006589.hg.1	ENST00000362583; uc001yzg.1	SNORD115-12; SNORD115-9	small nucleolar RNA, C/D box 115-12; small nucleolar RNA, C/D box 115-9	chr15	+	Small_RNA	25191416	25191497	3.80041	3.49753	3.39198	3.29164	4.17118	3.47328	7.14709	7.71828	5.01811	6.75408	7.46589	6.73832	8.11506	5.1385	5.98569	6.63768	3.995	5.55023	5.81978	4.3331	3.91214	3.87793	5.17125	3.38001	3.98318	3.74693	3.77653	4.03222	4.49919	3.40908	4.7781	4.08958	3.79748	3.82749	3.20218	3.47735	4.97066	3.73192	3.5832	4.43209	3.85513
TC0700011663.hg.1	sworsheeby.aAug10-unspliced	sworsheeby	Transcript Identified by AceView	chr7	-	Coding	83971776	83972675	3.50079	3.94745	4.84794	7.67495	5.71251	8.4433	7.14525	7.82039	4.02552	6.31759	7.40075	7.64764	7.34481	4.26116	4.54138	7.54523	5.30227	4.1556	4.64478	3.58153	5.0436	4.79836	4.18192	7.1128	4.38107	4.54626	9.57348	8.23502	9.28313	6.18036	3.44017	3.11254	8.07263	6.5312	9.21996	2.78335	3.87933	4.19573	7.04131	4.19162	4.94039
TC1000010878.hg.1	NM_001057; ENST00000373306; ENST00000373307; ENST00000619173; BC096842; OTTHUMT00000048411; OTTHUMT00000048412	TACR2	tachykinin receptor 2	chr10	-	Coding	69403903	69416918	3.03461	3.44125	3.65267	3.16398	3.33631	3.06833	6.15819	6.71834	2.90768	5.81308	8.53341	7.69366	8.17774	3.64648	6.99133	7.99987	3.06657	3.31041	4.83662	3.15731	3.09089	3.01657	2.97192	3.42548	3.22662	3.24653	3.1524	3.09445	3.46236	3.42995	4.04839	3.90046	3.38626	2.72289	3.18905	3.42114	3.11028	2.93145	3.61472	4.21743	3.2298
TC0700011796.hg.1	NM_001193307; NM_017654; ENST00000379958; ENST00000446617; ENST00000620985; BC132773; BC132775; BC150249; OTTHUMT00000341761; OTTHUMT00000341762; uc003umg.3	SAMD9	sterile alpha motif domain containing 9	chr7	-	Coding	93099513	93118023	9.11677	9.42986	10.5682	9.25505	8.039	8.65801	14.1235	14.3124	12.0171	14.8809	9.97798	14.1682	10.1708	11.1163	12.5749	9.96193	8.80834	11.3355	8.90261	9.46957	10.442	8.71057	10.7828	7.40531	7.23614	8.05376	6.95362	9.35056	13.8627	10.2232	8.43512	8.98534	7.45884	7.13253	12.4426	3.94035	4.93394	5.50262	8.73822	10.5143	4.8923
TC0200010328.hg.1	NM_001127257; NM_020342; ENST00000359634; ENST00000409086; ENST00000412905; ENST00000418005; ENST00000430412; ENST00000444421; ENST00000458054; ENST00000464301; ENST00000465851; BC101516; BC112223; OTTHUMT00000334995; OTTHUMT00000335185; OTTHUMT00000335186; OTTHUMT00000335187; OTTHUMT00000335189; OTTHUMT00000335190; OTTHUMT00000335191; OTTHUMT00000335192; OTTHUMT00000335193; uc002uth.4	SLC39A10	solute carrier family 39 (zinc transporter), member 10	chr2	+	Multiple_Complex	195575977	195737702	11.9419	11.8907	11.7868	10.2618	11.7967	10.593	8.6826	8.91676	8.3304	7.97903	8.36608	8.16314	8.70963	8.45734	7.948	8.47858	11.0681	11.0082	10.8255	8.88099	10.6588	11.256	10.7938	10.9989	10.4346	11.814	10.9026	11.6959	13.3943	10.5571	12.6168	7.88167	10.9899	11.6491	10.7443	13.6895	12.8537	11.6079	11.0433	12.4442	10.8568
TC1600007962.hg.1	NM_005946; ENST00000290705; ENST00000622334; BC029475; OTTHUMT00000434324	MT1A	metallothionein 1A	chr16	+	Coding	56638666	56750276	11.0265	13.4987	13.0169	15.8447	15.6553	16.8572	15.3543	16.388	16.7499	16.2497	17.4578	16.8102	17.078	14.6251	17.7407	13.7153	15.1224	15.1366	12.0943	15.4252	13.6449	9.75318	15.3019	11.7813	15.7276	10.4231	16.9766	17.5844	17.167	12.3741	12.9824	14.757	13.8865	12.4068	13.885	15.9837	16.3038	15.4882	11.2151	12.8104	12.7604
TC1000010184.hg.1				chr10	-	NonCoding	29644778	29646773	5.71157	7.17364	8.62917	10.0658	8.11934	10.4102	11.4244	9.21899	9.3645	12.0451	11.5487	12.2707	12.1169	9.62798	9.02543	12.316	8.11202	8.12871	11.0609	8.68604	7.34503	9.57981	7.2061	9.85884	8.46296	7.50385	7.65643	8.52434	7.92566	7.97582	6.44189	7.04038	8.68267	11.0589	12.4683	7.42052	7.28648	10.37	6.43668	6.72251	6.56605
TC2100006497.hg.1	ENST00000456937.2	RP11-782C8.5		chr21	+	Multiple_Complex	8823102	8880976	7.10473	7.26394	7.83335	6.81268	6.82303	6.59292	9.59404	10.3965	10.0587	9.42652	10.4833	11.9157	10.3425	11.7019	8.3023	10.388	7.11155	8.81219	6.92158	7.29699	8.27773	7.36822	8.20913	6.46097	6.25629	8.12388	8.37405	10.0238	9.20625	7.34446	6.69742	8.66413	5.21433	5.94403	6.32077	8.04017	6.56763	9.88646	7.21734	7.20026	11.048
TC1600007966.hg.1	NM_005951; ENST00000332374; ENST00000569155; BC008408; BC059780; BC146930; BC146934; OTTHUMT00000257063; OTTHUMT00000433996; uc002ejw.3	MT1H	metallothionein 1H	chr16	+	Multiple_Complex	56669814	56671129	7.17552	8.2487	8.60384	11.1355	11	11.5642	10.7426	12.5131	12.3733	12.2865	14.463	12.3458	13.0535	9.95044	13.4738	9.59793	10.4439	10.6525	7.11724	11.8989	8.81797	5.45631	11.2195	6.66496	10.0552	5.97679	12.5039	12.7184	12.6704	8.12218	8.51466	9.84635	8.62543	7.54114	8.92694	11.169	12.7458	10.7109	6.43431	7.50095	7.00922
TC0300010522.hg.1	wamamo.bAug10-unspliced	wamamo	Transcript Identified by AceView	chr3	-	Unassigned	24126042	24126565	5.40581	5.74456	5.04342	4.14951	4.08152	3.42534	6.78175	7.46422	7.93111	6.33945	8.8133	8.6866	7.43279	7.81666	5.49814	7.69794	5.98138	4.68543	5.1952	5.40854	3.39663	4.93057	4.71328	6.18922	3.33698	5.66812	2.93404	4.57064	5.51142	3.99181	5.63734	4.77472	6.42572	6.49363	6.04257	4.04552	7.02814	5.28883	4.9151	3.86089	3.70737
TC0300012773.hg.1	NM_014220; ENST00000305366; ENST00000472441; ENST00000493298; ENST00000493348; ENST00000622124; BC008442; BC010166; BC034145; OTTHUMT00000356368; OTTHUMT00000356370; OTTHUMT00000356371; OTTHUMT00000356372	TM4SF1	transmembrane 4 L six family member 1	chr3	-	Multiple_Complex	149369013	149377865	17.6164	19.2317	19.295	18.2125	18.3408	17.9548	16.433	15.913	13.1836	16.2723	13.0148	13.5856	13.9468	13.7463	15.0787	12.478	16.648	18.1168	17.3904	14.432	14.661	15.8478	17.824	17.231	16.7017	9.83787	4.98892	5.33967	15.7295	18.3907	18.5665	19.2734	17.9253	18.3545	19.4717	12.6287	15.0801	16.5865	18.1851	17.8209	17.8911
TC1000012475.hg.1	NM_001195755; NM_181745; ENST00000371481; ENST00000371483; BC101175; OTTHUMT00000083178; OTTHUMT00000083179; uc010qnt.2; uc010qnu.2	FFAR4	free fatty acid receptor 4	chr10	+	Multiple_Complex	93566665	93590072	4.50914	5.01787	4.69823	4.64782	6.1895	4.60092	6.74313	10.4287	12.1075	8.06754	5.6393	9.88195	9.82384	8.36783	10.8353	7.74358	10.103	8.67389	6.20066	8.30366	5.52927	5.10851	7.18757	3.80305	4.81702	5.03127	3.47722	4.16406	3.7717	11.2515	7.65796	11.3883	4.57922	5.39586	4.95438	5.94693	5.8052	9.03051	4.22343	5.11146	4.02188
TC0300006483.hg.1	NM_003670; ENST00000256495; ENST00000460806; ENST00000467610; BC082238; OTTHUMT00000239244; OTTHUMT00000338956; OTTHUMT00000338957	BHLHE40	basic helix-loop-helix family, member e40	chr3	+	Multiple_Complex	4979116	4985323	11.5037	14.74	13.7579	7.42787	11.4306	12.576	13.6594	13.2854	14.4475	12.9109	11.9436	14.7524	14.698	12.1718	14.4917	13.7065	17.1607	16.4841	16.7774	15.5647	15.6022	17.3242	15.8203	14.9466	17.1444	16.375	8.11747	12.5977	15.2995	6.23483	7.12291	9.94678	9.36558	14.6356	14.8825	7.46232	10.5508	13.8045	8.50011	7.5061	12.4013
TC1100012270.hg.1	fawglybu.aAug10-unspliced	fawglybu	Transcript Identified by AceView	chr11	-	Coding	110619203	110619598	4.15892	3.7736	4.38424	3.65044	4.12191	4.14003	6.43646	9.0328	8.88077	8.28775	9.67713	6.97302	6.30219	6.39781	5.63069	7.29807	4.34308	7.59158	6.12371	5.71045	4.71794	4.22171	4.69562	5.25978	4.90017	4.77005	3.94971	3.90064	4.11008	3.47554	3.55438	3.73513	3.60765	3.96476	3.81676	3.25355	4.59731	4.31497	4.09205	4.17472	5.66594
TC0100018303.hg.1	NM_004952; ENST00000368408; ENST00000470294; ENST00000498667; BC017722; BC110406; OTTHUMT00000085429; OTTHUMT00000085430; OTTHUMT00000085431; uc001fhf.3	EFNA3	ephrin-A3	chr1	+	Multiple_Complex	155078872	155087538	5.5902	6.56093	5.29711	4.88067	5.68495	5.6816	5.00364	6.43589	6.02179	4.56078	4.71697	5.44179	5.76598	5.09623	6.17504	5.39923	6.97229	9.06676	8.77181	5.34582	9.85057	8.04784	6.81392	8.62923	8.14785	6.8337	6.55516	7.4822	6.78648	5.04914	4.70983	4.91674	4.33237	6.96697	5.6608	6.94133	7.20999	7.72351	4.86796	4.67261	4.71156
TC0300009217.hg.1	ENST00000364347; uc062pcy.1	Y_RNA	Y RNA [Source:RFAM;Acc:RF00019]	chr3	+	NonCoding	152449272	152449384	7.42025	8.24719	8.31991	9.64805	7.52331	9.61216	11.35	10.2963	11.0153	12.0071	12.0161	12.2737	12.3711	12.0835	8.96057	12.3579	8.0896	8.84416	8.05674	8.45511	10.0049	9.91355	9.66355	10.2563	8.89167	11.7467	9.48368	8.91949	9.79889	10.3632	10.6281	10.9822	9.24304	9.22638	9.60239	8.2789	7.96084	9.90544	7.74555	8.92381	7.87248
TC0700008576.hg.1	NM_001164462; ENST00000305119; ENST00000379442; ENST00000467414; ENST00000473098; ENST00000474482; ENST00000536621; OTTHUMT00000347234; OTTHUMT00000347235; OTTHUMT00000347236; OTTHUMT00000347237; OTTHUMT00000347238	MUC12	mucin 12, cell surface associated	chr7	+	Multiple_Complex	100969623	101018949	6.25783	5.60815	7.33278	6.63297	5.72295	6.16079	9.78615	14.0367	16.3884	10.9133	8.42579	12.9709	15.6373	14.5302	16.1845	13.0437	9.8914	9.68083	13.1708	12.1018	6.88055	12.5627	9.02208	14.5379	5.90779	5.17391	6.46909	5.77119	7.28296	6.52374	8.54361	9.86566	5.92326	5.94215	5.82654	7.16927	5.83731	7.77026	5.9941	6.25493	5.94593
TC1400010555.hg.1	OTTHUMT00000324210	IGHV3-72	immunoglobulin heavy variable 3-72	chr14	-	Coding	106790691	106791233	3.51166	3.78997	3.57493	3.8386	3.81869	3.29643	9.48883	9.77105	10.467	8.33842	12.9043	5.84185	8.41197	9.11185	12.3709	11.2907	8.04633	6.82497	3.73373	10.2717	9.64057	5.4881	9.00449	5.67803	4.90996	15.6815	3.51263	3.77242	3.897	3.6572	3.32679	3.84646	3.31171	3.55394	4.23101	3.96578	4.99554	3.88177	4.17222	3.90003	5.22821
TC0100010281.hg.1	NM_000702; ENST00000361216; ENST00000392233; ENST00000447527; ENST00000459972; ENST00000463989; ENST00000468587; ENST00000472488; ENST00000478587; BC052271; OTTHUMT00000060642; OTTHUMT00000077389; OTTHUMT00000077390; OTTHUMT00000077391; OTTHUMT00000077392; OTTHUMT00000077393; OTTHUMT00000077394; OTTHUMT00000097641	ATP1A2	ATPase, Na+/K+ transporting, alpha 2 polypeptide	chr1	+	Multiple_Complex	160115730	160143591	4.04845	3.621	4.37222	3.68523	3.47273	3.66613	6.58588	6.17674	3.38052	6.07355	7.8743	7.93667	6.92328	4.35904	5.87357	6.42888	3.3584	4.09068	3.68072	3.39632	4.02811	3.57532	3.75548	3.37616	3.50766	3.16766	4.06019	3.019	3.53583	3.50124	3.79809	3.66471	4.32688	3.21101	3.88083	4.29476	3.94984	3.76886	3.47603	4.65235	4.41254
TC2100008543.hg.1	NR_027270; ENST00000344693; ENST00000428576; ENST00000429521; ENST00000432875	ANKRD20A11P	ankyrin repeat domain 20 family, member A11, pseudogene	chr21	-	Multiple_Complex	13937728	13980444	7.47918	7.26949	7.62346	5.96354	5.53952	6.02151	10.0453	9.98508	9.86805	9.13788	10.9379	11.2576	9.68727	10.7785	8.48288	9.92826	8.00711	8.32189	7.06453	7.50545	7.67667	8.81414	7.6997	7.12725	6.3024	7.39962	7.7314	9.12276	9.00465	7.75944	7.33594	9.55312	4.91775	6.74383	6.67853	7.37665	8.30269	9.57838	6.22852	5.90088	8.89738
TC1500009281.hg.1	NM_014080; ENST00000389039; ENST00000558383; ENST00000558416; ENST00000560797; ENST00000603300; OTTHUMT00000254144; OTTHUMT00000416200; OTTHUMT00000416201; OTTHUMT00000416202	DUOX2	dual oxidase 2	chr15	-	Multiple_Complex	45092650	45114344	2.81812	3.21322	3.61427	3.03186	3.88063	3.31092	5.18137	6.4554	6.99102	7.79813	5.49008	8.6367	4.04774	3.40741	9.74409	4.64609	13.2971	8.55343	7.70705	12.8475	11.1116	11.7772	9.25247	4.11087	4.49951	9.73311	3.18887	3.03949	3.68977	3.05736	2.98844	2.89304	2.80754	5.73649	3.12013	3.096	3.21513	3.10727	3.14411	3.21271	3.35754
TC0700008341.hg.1	darnoby.bAug10-unspliced	darnoby	Transcript Identified by AceView	chr7	+	Unassigned	93602225	93603254	3.78642	3.56102	3.73719	3.93747	4.46849	4.45702	5.48676	4.27314	3.91309	3.76663	4.87357	4.07219	4.35915	4.03576	4.1156	4.19271	9.61563	9.1116	3.99868	8.96659	5.00605	8.50903	4.43736	7.93022	6.06402	8.88682	6.69284	8.80157	9.08783	7.94063	8.73091	6.85759	5.73584	7.24078	7.85794	5.86398	7.50787	8.2631	4.38325	4.491	3.69132
TC0700011799.hg.1	NM_001039372; NM_001288804; NM_001288810; NM_198151; ENST00000341723; ENST00000394468; ENST00000440868; ENST00000453812; ENST00000492616; BC136300; BC136301; BC139906; OTTHUMT00000254651; OTTHUMT00000317480; OTTHUMT00000341738; OTTHUMT00000341739; OTTHUMT00000341740	HEPACAM2	HEPACAM family member 2	chr7	-	Multiple_Complex	93188586	93226524	4.25655	4.03341	4.79831	4.95089	4.85073	3.46333	10.1723	13.888	15.8305	11.0586	12.8551	12.9752	13.3239	13.4218	13.5213	11.0927	16.7903	9.6235	3.91347	16.7843	6.69483	8.49559	10.7236	3.47596	3.68169	10.0802	4.70791	4.03732	4.15746	4.89655	9.81075	10.3888	4.12174	4.25416	4.37103	9.40225	11.278	13.3465	5.22967	4.62362	5.39862
TC1000012108.hg.1	NM_198148; ENST00000241305; ENST00000368854; ENST00000481775; ENST00000615851; BC036789; BC137492; BC146862; OTTHUMT00000050852; OTTHUMT00000050853; OTTHUMT00000050854	CPXM2	carboxypeptidase X (M14 family), member 2	chr10	-	Multiple_Complex	123706207	123940267	3.13894	3.77893	3.69123	3.35677	3.77298	4.30581	8.82068	8.47192	4.93505	7.49784	9.49184	10.3982	9.1896	4.70078	8.61626	11.5113	5.18663	5.17726	8.83712	5.26208	5.84286	3.35284	4.07921	4.01845	8.9168	4.8251	3.75754	3.67168	3.65458	3.67103	3.53584	3.51161	3.26214	3.53156	3.76674	3.5034	3.81204	4.80766	4.79971	3.90441	4.67371
TC0800008481.hg.1	NM_001256099; NM_138455; ENST00000330295; ENST00000415886; ENST00000520337; ENST00000520880; BC014245; OTTHUMT00000380792; OTTHUMT00000380793; OTTHUMT00000380794; OTTHUMT00000380795	CTHRC1	collagen triple helix repeat containing 1	chr8	+	Multiple_Complex	103371515	103383004	5.87263	5.78034	7.06285	5.72797	8.04821	6.48652	5.71469	7.05555	5.95797	5.63814	5.63356	6.17436	5.72937	6.40362	6.74295	6.81392	7.63186	11.0245	11.7096	10.0804	10.7524	8.2519	10.4418	9.7013	13.8863	9.34482	7.97337	9.9086	8.55753	5.77697	5.55832	6.22301	5.52554	5.20223	5.68144	5.8485	6.72943	5.93529	6.49239	6.58445	6.76954
TC2000009388.hg.1	NM_000961; ENST00000244043; ENST00000478971; BC101809; BC101811; OTTHUMT00000080496; OTTHUMT00000106722	PTGIS	prostaglandin I2 (prostacyclin) synthase	chr20	-	Multiple_Complex	49503874	49568191	4.78779	6.53745	5.12627	4.65355	4.63909	4.61496	8.84862	7.60311	6.24047	6.82928	8.92911	8.88963	8.81989	5.59905	8.33132	10.0901	4.98442	5.13387	7.58392	6.83497	5.36457	4.40817	5.11961	7.03212	9.60607	5.41135	4.12562	4.94307	4.43457	4.6134	4.2939	3.97559	4.25104	4.55009	4.54717	4.09846	4.62542	4.1179	4.46765	4.33173	4.07216
TC0X00009493.hg.1	NM_025184; ENST00000343571; ENST00000420999; BC031039; OTTHUMT00000056312; OTTHUMT00000056314	EFHC2	EF-hand domain (C-terminal) containing 2	chrX	-	Multiple_Complex	44147882	44343677	3.25342	4.14787	3.81739	3.39909	3.94825	4.05421	7.08942	6.27525	4.82769	6.16264	6.09466	6.4513	4.91034	7.52248	5.90558	6.65298	4.83169	3.629	3.79754	4.52884	4.55017	3.74046	6.40264	3.13755	3.21551	3.5293	3.78737	3.63995	3.72861	3.4833	4.60139	5.26774	3.11259	3.96254	3.98668	3.10568	4.74672	3.26039	4.03908	3.97511	3.8199
TC0200009662.hg.1	NM_007115; ENST00000243347; ENST00000460812; BC030205; OTTHUMT00000254834; OTTHUMT00000332404; uc002txk.3	TNFAIP6	tumor necrosis factor, alpha-induced protein 6	chr2	+	Multiple_Complex	151357592	151380048	3.83922	5.64296	4.59168	4.58985	4.66492	5.13171	6.21928	6.32882	6.36853	6.97163	5.34194	7.24207	6.24162	4.68513	7.06901	6.83095	5.52807	9.54597	9.73176	9.40878	8.19223	4.81665	9.39498	8.239	10.2222	6.17083	5.12337	5.19976	5.02761	5.07803	4.20152	5.04523	4.70462	4.27906	4.31346	3.92103	5.04424	4.13203	4.24684	4.50028	4.06327
TC2100007881.hg.1	NM_199328; ENST00000399899; BC020866; BC058004; OTTHUMT00000182260	CLDN8	claudin 8	chr21	-	Coding	30214006	30216151	3.30265	3.67018	4.34109	3.4621	4.38844	3.80461	4.00062	12.4376	11.513	5.67366	6.79664	8.41562	12.2183	9.09693	10.2124	10.6378	4.09864	7.27861	3.29691	6.16717	3.99298	3.48734	7.02247	3.57969	3.51932	3.12321	3.42396	3.65507	4.05584	3.90806	3.72198	3.72191	3.40963	3.94394	4.02022	3.41072	4.76987	3.51144	3.37769	3.69646	3.67031
TC0800011074.hg.1	NM_001190972; ENST00000517562; OTTHUMT00000376735	C8orf88	chromosome 8 open reading frame 88	chr8	-	Multiple_Complex	90958478	90985257	4.18901	4.15073	4.76964	4.85786	5.97397	4.98176	7.81682	8.05816	5.75487	6.82087	9.34519	8.843	8.60041	5.27016	7.30797	10.1306	5.39715	5.72947	6.51293	4.72997	5.03259	5.19164	6.0109	5.34049	5.60409	5.5794	5.61121	5.30667	5.11427	4.53379	5.20137	4.20548	4.4571	4.82744	4.40215	4.68442	5.24152	4.04682	5.01322	5.33638	5.57329
TC0100013012.hg.1				chr1	-	NonCoding	15789415	15800344	3.19076	3.88608	4.15978	3.99741	4.78107	4.15884	7.53709	5.65585	7.07911	7.69511	5.31956	7.14509	5.39006	8.14552	7.9747	5.44023	4.71102	3.96671	5.13767	5.75102	3.69916	3.90377	4.64118	3.72207	4.10153	4.6101	4.06791	3.4283	4.6268	3.64642	2.99586	3.74193	3.42679	3.86876	3.98349	3.26533	3.93265	4.36185	3.71425	4.80026	6.63995
TC1000011494.hg.1	veemy.aAug10-unspliced	veemy	Transcript Identified by AceView	chr10	-	Unassigned	95377860	95378852	11.4463	11.8072	12.4249	7.37112	7.664	9.06411	9.81994	8.63553	7.61874	11.2718	11.2278	11.698	11.4915	8.52618	9.3546	12.5967	6.64226	7.14524	8.48367	6.79114	7.44699	8.72661	4.0969	9.97567	6.90135	7.36947	5.0599	5.91379	7.00205	5.18861	5.87365	6.01267	6.20179	6.88693	7.81718	5.60823	5.57991	8.25237	8.23276	8.8792	8.21104
TC1500008050.hg.1	klorstoy.aAug10-unspliced	klorstoy	Transcript Identified by AceView	chr15	+	Coding	80802978	80803485	9.34032	10.5303	9.21981	6.72255	7.0791	8.39546	5.12947	4.30178	4.09227	4.12598	4.59424	5.41087	4.90292	4.31587	4.13908	4.03894	7.54784	7.63195	10.6665	8.27845	7.54212	9.64851	7.36195	8.68385	9.49864	5.37077	5.00999	5.65348	5.27181	5.49683	6.58744	10.0448	6.98978	8.30024	8.30761	10.1572	9.48959	9.53288	7.69163	6.7336	8.16737
TC1700012439.hg.1	NM_001305544; NM_001305545; NM_017763; ENST00000407977; ENST00000577625; ENST00000577716; ENST00000580014; ENST00000581868; ENST00000582293; ENST00000583753; ENST00000584437; BC109028; OTTHUMT00000444711; OTTHUMT00000444712; OTTHUMT00000444713; OTTHUMT00000444714; OTTHUMT00000444715; OTTHUMT00000444716; OTTHUMT00000444717; OTTHUMT00000444718	RNF43	ring finger protein 43	chr17	-	Multiple_Complex	58352500	58417595	12.1554	12.8935	11.7859	11.5463	11.4597	11.8414	9.33117	9.45904	10.8991	9.03284	9.15868	10.1708	10.0686	10.4525	10.5402	9.12916	13.7364	9.9689	14.5959	10.3447	14.8945	15.6002	14.3699	15.7487	13.6453	13.493	7.64555	9.34258	5.18405	11.8518	10.6204	8.94993	9.78512	10.5161	9.91934	11.2276	10.5321	11.4474	12.7943	11.6524	12.9373
TC0800012147.hg.1	NM_003313; ENST00000425753; ENST00000524719; ENST00000525274; ENST00000526290; ENST00000527006; ENST00000527549; ENST00000527677; ENST00000528920; ENST00000529048; ENST00000529064; ENST00000529899; ENST00000530474; ENST00000531006; ENST00000531473; ENST00000532308; ENST00000533817; BC001941; BC093061; OTTHUMT00000382261; OTTHUMT00000382262; OTTHUMT00000382263; OTTHUMT00000382264; OTTHUMT000003822…	TSTA3	tissue specific transplantation antigen P35B	chr8	-	Multiple_Complex	143612618	143618048	9.93937	10.4561	9.92526	11.4209	13.3868	11.8988	11.5681	12.8308	12.5236	10.8692	9.78188	11.0486	10.4607	11.2534	13.3038	9.94676	14.102	14.0565	12.201	14.5515	12.7452	13.3824	14.7092	12.9568	14.271	13.6438	12.5538	11.4028	13.1632	12.3894	14.3354	13.996	11.1377	10.5704	10.6252	12.9341	14.4036	12.138	9.29307	11.3465	9.11957
TC1600007020.hg.1	ENST00000577048.1; OTTHUMT00000436659; uc059rfq.1	AF001548.6	novel transcript, antisense to MYH11	chr16	+	NonCoding	15741151	15741791	3.52747	4.69714	3.70326	3.68546	3.4321	4.23067	6.75792	6.353	4.74319	6.86083	7.46654	7.84705	7.56505	4.07788	7.16348	8.34487	4.05317	4.12271	5.74572	3.8687	4.40125	3.56808	4.09998	3.79087	3.4999	3.18273	3.4402	4.87297	3.79721	3.82525	3.77096	3.42633	4.00903	4.50675	4.78102	3.70228	4.25228	3.61694	4.05255	3.85626	5.41676
TC0500010845.hg.1	mypluby.aAug10-unspliced	mypluby	Transcript Identified by AceView	chr5	-	Unassigned	59146400	59148347	5.50482	6.057	6.92828	5.99325	4.94424	5.42426	8.875	8.13641	7.96534	9.35175	6.52499	9.07257	8.37693	8.10531	5.53392	7.87387	5.38471	5.73237	5.71996	5.1085	6.16645	5.74658	5.79076	5.61848	4.34329	4.80539	3.17274	4.24048	2.42725	6.09619	6.14786	7.05057	5.44898	5.92426	9.08952	5.85621	6.30858	7.97855	4.83793	5.37577	4.88456
TC2000008680.hg.1	NM_001899; ENST00000217423; BC065714; BC074952; BC074953; OTTHUMT00000078349	CST4	cystatin S	chr20	-	Coding	23685640	23689040	2.98089	3.29733	3.26267	3.10112	3.40555	3.75894	2.98625	2.68758	3.38581	2.68398	2.71483	2.83803	2.77068	2.5779	2.94105	2.56456	5.97951	3.36695	9.31511	3.03391	6.20567	6.02702	9.40096	6.41541	8.68407	7.7167	3.04798	3.07663	3.08275	3.12714	3.73535	3.38374	2.58304	2.85857	4.79141	2.6537	3.99949	2.75239	6.71965	7.69687	15.2357
TC1800007543.hg.1	NM_002639; ENST00000382771; ENST00000424602; ENST00000464346; ENST00000465652; ENST00000489441; ENST00000588986; BC020713; OTTHUMT00000280629; OTTHUMT00000280630; OTTHUMT00000280631; OTTHUMT00000280632; OTTHUMT00000280633; OTTHUMT00000450025	SERPINB5	serpin peptidase inhibitor, clade B (ovalbumin), member 5	chr18	+	Multiple_Complex	63476761	63505085	13.7495	13.5702	17.4555	8.20923	11.7094	11.5798	7.17001	8.72566	7.16939	4.8755	6.15284	6.60816	7.25996	5.94295	8.6963	5.62131	15.1149	14.2523	13.6156	8.98422	8.17546	11.6908	13.1191	5.52751	13.1113	4.3485	10.1027	10.7945	12.9524	12.3615	11.2613	9.18081	13.3712	12.1385	18.2852	13.6857	13.4058	15.5969	9.64435	11.7224	4.89973
TC1600007960.hg.1	NM_176870; ENST00000379818; ENST00000570233; BC028280; BC103841; OTTHUMT00000434359; OTTHUMT00000434360	MT1M	metallothionein 1M	chr16	+	Coding	56632233	56633986	8.35866	9.36485	8.9251	11.4878	11.8135	12.2899	11.501	12.5529	13.0227	12.0927	14.6135	13.0914	13.7424	11.4415	14.3396	10.0927	10.7432	10.5604	7.36562	11.371	9.17926	6.34895	11.682	7.3869	10.9406	6.67638	11.5492	13.6955	12.9486	9.02837	9.16112	10.3673	9.53823	8.53448	9.39615	11.7962	12.2874	11.278	8.20227	8.81407	7.74532
TC1200010010.hg.1	kahimi.aAug10	kahimi	Transcript Identified by AceView	chr12	-	Coding	14706491	14710243	11.8105	11.5485	13.8923	12.3323	14.0201	13.9869	8.80047	6.94742	8.10061	8.2575	8.06741	8.02548	7.78664	9.12616	6.676	7.4176	8.43411	11.4904	11.7233	6.82312	11.3039	14.7712	7.82737	12.4023	13.4992	8.15712	12.7544	13.6408	14.7867	7.53439	8.86876	7.41772	12.8043	13.6939	14.1775	15.0858	14.2909	15.2548	13.2667	12.2188	13.5684
TC0400011279.hg.1	NM_001257386; NM_004827; ENST00000237612; ENST00000503830; ENST00000505480; ENST00000515655; BC021281; BC092408; OTTHUMT00000253051; OTTHUMT00000363319; OTTHUMT00000363320; OTTHUMT00000363321; uc003hrh.3	ABCG2	ATP binding cassette subfamily G member 2 (Junior blood group)	chr4	-	Multiple_Complex	88090264	88231322	6.68142	7.12183	4.79266	7.37804	7.35713	6.24956	9.26745	10.0677	8.69453	9.25519	5.73466	10.0798	8.54492	11.054	10.2735	7.57421	7.84522	5.10855	4.48425	5.80636	4.74337	5.80823	5.72864	5.92088	6.71593	5.56959	5.48129	5.55557	6.32317	12.1232	10.2609	6.45221	15.848	16.0534	7.96694	4.92498	5.95544	4.79803	9.90169	9.82029	3.92285
TC1600007944.hg.1	NM_020988; NM_138736; ENST00000262493; ENST00000262494; ENST00000562316; ENST00000563440; ENST00000563661; ENST00000564727; ENST00000564798; ENST00000565363; ENST00000568375; ENST00000569295; ENST00000570235; BC030027; OTTHUMT00000256981; OTTHUMT00000256982; OTTHUMT00000434531; OTTHUMT00000434561; OTTHUMT00000434562; OTTHUMT00000434576; OTTHUMT00000434577; OTTHUMT00000434578; OTTHUMT00000434579; …	GNAO1	guanine nucleotide binding protein (G protein), alpha activating activity polypeptide O	chr16	+	Multiple_Complex	56191339	56357444	6.89307	7.06651	6.8334	7.15648	7.3877	7.75269	9.34941	8.81786	8.01971	9.31811	10.3018	11.6556	11.4403	7.57568	10.8189	11.5943	7.52584	7.24855	8.36837	7.17808	7.82987	7.81217	7.59075	7.17107	8.27246	7.35986	7.35066	6.70082	7.55594	8.41407	7.77947	8.21205	6.35035	6.49258	6.93875	6.86425	6.23676	6.74934	7.73582	6.72752	8.04126
TC0200014181.hg.1	NM_001136037; NM_001161403; NM_001161404; NM_001256542; NM_017980; ENST00000324938; ENST00000355119; ENST00000409254; ENST00000409286; ENST00000409455; ENST00000409754; ENST00000409808; ENST00000410011; ENST00000410038; ENST00000413578; ENST00000426981; ENST00000466410; ENST00000469300; ENST00000476932; ENST00000484252; ENST00000494613; ENST00000545738; ENST00000582671; ENST00000612860; BC065816;…	LIMS2	LIM and senescent cell antigen-like domains 2	chr2	-	Multiple_Complex	127638381	127681786	3.96481	5.12589	4.87454	5.14221	5.73611	5.13135	8.64228	7.83258	5.27273	8.25649	10.2168	10.9121	10.8291	5.13361	8.26436	10.6163	4.63644	5.41836	6.25766	4.82969	5.90864	4.77622	5.34593	5.04894	5.32847	5.17152	4.89491	4.94036	5.83864	5.95999	5.95111	5.77518	5.10165	5.13547	5.13681	4.77373	5.13317	4.82417	4.78552	4.23713	4.88718
TC1000010192.hg.1	NM_020848; ENST00000375377; ENST00000464386; ENST00000465712; OTTHUMT00000047408; OTTHUMT00000047409; OTTHUMT00000047411	KIAA1462	KIAA1462	chr10	-	Multiple_Complex	30012800	30115494	3.97514	4.2601	4.03262	3.69522	5.18668	3.39711	8.48886	7.61114	4.96301	6.78603	8.02793	8.58762	8.07948	4.30809	8.04336	10.3216	5.07709	5.93455	6.55911	5.47441	6.29175	4.24875	5.11426	5.28327	8.14525	4.85978	6.35196	7.6833	8.09352	3.79197	4.68922	4.6676	6.25712	6.54901	7.48316	4.39097	3.97345	3.98391	4.2821	3.98208	3.67375
TC0300014032.hg.1	NM_001308333; NM_022135; ENST00000264231; ENST00000341124; ENST00000463323; ENST00000468801; ENST00000468916; ENST00000476092; ENST00000493094; ENST00000495362; BC044929; OTTHUMT00000355377; OTTHUMT00000355378; OTTHUMT00000355488; OTTHUMT00000355489; OTTHUMT00000355491; OTTHUMT00000355492; OTTHUMT00000355726; OTTHUMT00000355727	POPDC2	popeye domain containing 2	chr3	-	Multiple_Complex	119636457	119660883	4.96564	4.90331	4.64228	4.99273	4.90658	4.91949	10.5466	9.56081	5.04858	7.6434	10.4204	10.6005	9.59601	4.83305	8.97956	12.165	5.49962	6.30716	6.85346	6.26466	5.30101	5.13158	5.35962	5.40347	6.43176	5.07538	4.66117	4.88934	5.46744	4.96369	4.89912	4.6879	3.63863	4.48147	4.65705	4.79094	5.32486	4.33828	5.16399	4.78383	3.55136
TC0X00010826.hg.1	NR_026975; ENST00000427391	FIRRE	firre intergenic repeating RNA element	chrX	-	Multiple_Complex	131689737	131830645	5.27109	5.23315	6.13415	5.1443	5.9034	5.73424	6.42487	6.00341	6.14366	5.99206	6.12624	5.92995	6.26696	6.06081	6.37297	6.31337	6.45409	6.40325	5.59386	5.15	9.43796	9.79904	8.96091	10.1943	10.5903	11.8073	9.26651	11.4567	9.92897	8.34298	8.96413	8.88227	5.11727	5.42288	4.54606	6.69909	6.00011	7.62379	9.06999	8.01196	9.7549
TC0600013231.hg.1	NM_001143676; NM_001143677; NM_001143678; NM_001291995; NM_005627; ENST00000237305; ENST00000367855; ENST00000367857; ENST00000367858; ENST00000413996; ENST00000460769; ENST00000461976; ENST00000472859; ENST00000473704; ENST00000474427; ENST00000475719; ENST00000475882; ENST00000477460; ENST00000484353; ENST00000485771; ENST00000489458; ENST00000490149; ENST00000524387; ENST00000524764; ENST00000…	SGK1	serum/glucocorticoid regulated kinase 1	chr6	-	Multiple_Complex	134169246	134318112	5.59228	7.0973	8.7969	8.07551	8.44158	10.6091	15.8277	13.601	12.6835	16.1493	9.40175	11.8057	13.5128	16.6708	17.0978	12.2235	12.2918	11.7569	11.2644	14.9668	11.53	9.61299	10.5089	10.2001	13.3041	10.142	5.63044	6.61095	8.68629	8.73248	6.39582	8.84476	4.66799	6.89562	9.47917	6.2794	7.32198	10.402	10.0027	10.3879	10.4775
TC0400007933.hg.1	NM_005139; ENST00000264908; ENST00000503570; ENST00000503776; ENST00000505805; ENST00000508214; ENST00000510502; ENST00000512373; ENST00000512542; ENST00000512884; ENST00000514171; BC000871; OTTHUMT00000252516; OTTHUMT00000362870; OTTHUMT00000362871; OTTHUMT00000362872; OTTHUMT00000363490; OTTHUMT00000363491; OTTHUMT00000363492; OTTHUMT00000363493; OTTHUMT00000363494; OTTHUMT00000363495	ANXA3	annexin A3	chr4	+	Multiple_Complex	78551519	78610451	10.8786	12.67	12.6408	12.7679	13.8879	12.1655	9.68317	10.9489	9.2278	8.95662	7.88864	10.2332	8.8853	7.47228	9.53432	8.34288	12.9066	13.095	12.1209	8.5713	11.1683	11.5511	14.5266	10.3151	12.2231	10.1744	12.6954	12.4845	14.1278	12.7968	11.8656	14.4675	6.7311	6.42423	9.39636	6.4913	8.86849	9.06303	12.3599	12.9939	9.50965
TC0500010852.hg.1	kuflu.bAug10-unspliced	kuflu	Transcript Identified by AceView	chr5	-	Unassigned	59502832	59503338	9.60674	9.16717	11.4322	8.37529	6.12055	10.6587	10.973	11.4733	11.7963	10.8811	12.0575	12.6297	12.0816	10.5843	8.46167	12.8856	8.09583	10.4578	7.56553	8.90271	9.39645	10.3376	8.30097	9.59408	8.27111	8.53918	2.60693	4.43129	3.88633	7.86054	9.38426	10.888	8.24954	9.71219	9.51226	8.07868	7.30571	11.0504	8.55739	8.50698	7.83315
TC0800012087.hg.1	NM_023946; NM_177457; NM_177458; NM_177476; NM_177477; ENST00000317543; ENST00000521396; ENST00000522906; ENST00000523332; ENST00000613110; ENST00000614268; ENST00000614491; ENST00000615007; ENST00000620006; ENST00000621401; OTTHUMT00000379785; OTTHUMT00000379786; OTTHUMT00000379787; OTTHUMT00000379887; OTTHUMT00000379888; OTTHUMT00000379889; OTTHUMT00000379890; OTTHUMT00000379891; OTTHUMT0000037…	LYNX1	Ly6/neurotoxin 1	chr8	-	Multiple_Complex	142764334	142778224	4.44735	4.41939	5.06253	4.01175	4.19442	4.89136	8.25299	7.82673	5.21443	7.47265	9.07701	8.61779	7.83615	5.82517	6.89823	9.36428	5.21707	4.75176	6.65662	5.41795	5.99003	4.36842	4.66335	4.38904	5.63346	4.65338	5.47701	7.00359	6.91833	5.17298	4.25802	3.11764	4.58957	4.03153	4.02998	3.91352	3.67604	4.33203	4.37066	3.48731	6.90645
TC0400007062.hg.1	ENST00000506514.1; OTTHUMT00000360001; pygu.bAug10; uc062vpi.1	RP13-497K6.1; pygu	putative novel transcript; Transcript Identified by AceView	chr4	+	NonCoding	23779453	23782786	4.5039	3.52659	4.19012	3.46457	3.56068	3.3986	4.27588	10.1903	10.2154	5.70839	5.16332	8.3034	9.48894	7.61518	4.78047	7.53288	3.36259	5.2219	3.29915	4.50784	3.24397	4.06475	4.90235	3.72158	3.82192	3.38362	3.86239	2.80443	3.39615	4.01265	3.15468	3.22317	3.62685	3.52416	3.24139	3.88701	3.16723	3.46766	7.24888	7.0145	5.85903
TC0200016485.hg.1	NR_024204; NR_024205; NR_024206	LINC00152	long intergenic non-protein coding RNA 152	chr2	+	NonCoding	87455368	87584075	9.05945	9.77211	12.0851	9.06368	13.7568	10.5941	6.76322	7.42698	6.73863	8.33457	7.5699	7.10313	6.58609	7.88586	7.12542	7.06898	7.83612	11.3407	10.6795	8.97044	9.21729	8.74681	10.1772	10.5223	10.3846	8.842	9.16487	8.88784	11.7406	9.47528	12.3969	12.5396	9.88286	9.89871	11.2687	8.59727	13.2809	9.78408	8.69242	13.9621	9.13397
TC1600007958.hg.1	NR_001447; ENST00000565768; ENST00000566367; OTTHUMT00000431636; OTTHUMT00000434383	MT1L	metallothionein 1L (gene/pseudogene)	chr16	+	Multiple_Complex	56617461	56618818	10.3078	12.952	12.4825	15.3634	15.2357	16.1318	14.5621	15.8007	15.9624	15.4119	16.7523	16.2759	16.626	14.0324	17.1182	12.8627	14.4713	14.3632	10.4114	14.6502	12.7721	8.79293	15.062	10.9569	14.2281	8.98354	16.2891	18.1054	16.8236	12.6012	12.7895	14.4345	12.964	11.8235	13.3507	15.7178	16.5722	15.3587	9.04609	10.4425	10.5868
TC0500011778.hg.1	raflee.aAug10-unspliced	raflee	Transcript Identified by AceView	chr5	-	Unassigned	116563618	116566027	6.16999	5.12156	4.10298	4.30616	4.66568	5.16314	7.25871	7.82739	9.35715	8.34407	8.86894	8.732	8.53394	9.29435	6.2117	7.62927	5.48269	4.04134	5.10366	6.33242	4.48246	5.60289	5.96138	6.90895	4.03063	7.66421	4.50526	4.1579	5.55219	4.58656	3.97357	3.27526	4.78455	4.36093	4.14664	5.26868	4.95095	8.93102	4.25422	4.81992	5.62477
TC0100017084.hg.1	NM_001910; NM_148964; ENST00000358184; ENST00000360218; ENST00000468617; ENST00000486757; BC042537; OTTHUMT00000087998; OTTHUMT00000087999; OTTHUMT00000088000; OTTHUMT00000088001; uc001hdu.3	CTSE	cathepsin E	chr1	-	Multiple_Complex	206009264	206023909	8.27503	9.67318	6.50167	4.79873	5.16744	4.33575	11.4353	14.084	17.9805	12.081	11.6989	12.0895	15.2298	11.1168	16.633	13.0051	17.6462	17.6094	15.2051	13.81	15.4781	10.9202	16.5932	4.77835	14.7797	6.8549	5.02543	4.41625	5.07769	13.5102	12.011	16.6649	6.19764	7.41635	12.1524	12.0863	8.59176	13.9898	7.75387	8.08497	4.38278
TC0200009887.hg.1	jadar.aAug10-unspliced	jadar	Transcript Identified by AceView	chr2	+	Coding	167701356	167704183	4.38141	4.45124	4.18941	4.04093	3.61703	4.2263	7.64795	8.39528	7.17141	7.42391	6.74624	8.90267	8.64458	6.25743	5.05988	5.17795	4.57133	4.28434	4.31322	4.18535	4.18883	5.15046	5.47668	3.59373	3.60449	4.32639	3.96353	3.8527	3.97445	4.75919	4.34683	4.23913	3.95413	5.71549	5.077	5.05079	6.11	4.04319	3.84423	4.41116	4.47391
TC1500008504.hg.1	deyskee.bAug10; ENST00000564527.1; OTTHUMT00000435963; uc059ntb.1	deyskee; RP11-6O2.3	Transcript Identified by AceView; novel transcript, antisense to TTC23	chr15	+	NonCoding	99139317	99145370	4.53299	4.15138	4.75664	4.22356	3.50535	4.44775	7.70445	6.75858	4.09752	7.23564	8.96588	8.6576	8.05655	4.13276	6.96426	8.75099	4.01487	4.08127	4.84708	3.91459	3.68214	3.9191	4.61362	3.85338	3.67882	4.01924	4.75564	3.9888	3.82504	4.04661	3.8003	4.20379	3.82418	3.88963	4.10205	4.37285	4.18184	3.44831	4.30692	4.11111	3.84979
TC1800008385.hg.1	NM_001941; NM_024423; ENST00000360428; ENST00000434452; ENST00000584980; OTTHUMT00000447384; OTTHUMT00000447385; uc002kwi.4	DSC3	desmocollin 3	chr18	-	Multiple_Complex	30989365	31042815	3.78622	4.35294	4.62771	3.9252	5.04991	4.54396	4.46537	4.02155	3.96053	4.31417	3.77494	3.59271	4.37692	4.0537	4.25522	4.18626	9.27211	4.88776	5.69186	8.80621	3.63476	7.71507	4.2343	8.24593	3.95353	7.98215	7.57903	7.73506	10.2542	4.26423	4.02108	3.94797	10.0986	9.05822	10.0233	5.09395	4.73652	8.51559	4.2076	4.29825	4.52062
TC0400008077.hg.1				chr4	+	NonCoding	87473352	87473481	4.70079	5.38466	4.42179	3.33852	4.34461	3.70703	8.76061	6.02014	5.54471	8.31833	9.21376	7.42428	6.04162	7.49717	8.29877	8.03409	4.37968	4.43445	6.66104	4.73821	7.11625	4.21947	5.22133	4.19346	5.37338	4.09746	4.73974	4.77767	3.73891	4.57534	4.70633	3.69437	3.93655	2.93365	4.45784	4.97664	3.81692	5.43975	3.47047	4.31681	5.1375
TC0300009119.hg.1	NM_000685; NM_004835; NM_009585; NM_031850; NM_032049; ENST00000349243; ENST00000402260; ENST00000404754; ENST00000418473; ENST00000461609; ENST00000474935; ENST00000475166; ENST00000475347; ENST00000497524; BC022447; BC068494; OTTHUMT00000355806; OTTHUMT00000355807; OTTHUMT00000355808; OTTHUMT00000355809; OTTHUMT00000355810; OTTHUMT00000355811; OTTHUMT00000355812; uc003ewi.3	AGTR1	angiotensin II receptor, type 1	chr3	+	Multiple_Complex	148697784	148743008	2.91935	3.687	4.2876	2.95327	5.45058	3.72237	8.93493	8.81512	4.04544	7.83699	11.4487	9.88337	9.05174	5.36947	7.68382	9.10013	3.66793	4.73473	6.86884	4.28666	3.77658	3.21038	3.93442	3.53428	4.57417	4.88748	3.52792	3.44916	4.34785	3.64272	3.88054	4.05297	3.28089	3.46446	4.30766	3.57096	4.41405	3.59185	3.2857	4.36482	3.77986
TC1800008743.hg.1	NM_001143829; NM_025214; ENST00000337363; ENST00000432185; ENST00000587148; ENST00000591504; ENST00000592040; ENST00000592294; BC029508; OTTHUMT00000256006; OTTHUMT00000448363; OTTHUMT00000448364; OTTHUMT00000448365; OTTHUMT00000448367; uc002lft.3	CCDC68	coiled-coil domain containing 68	chr18	-	Multiple_Complex	54901509	54959508	6.81435	7.08728	7.35942	8.60115	8.74547	8.90129	11.2785	11.2873	10.5589	10.5948	9.32463	11.1181	9.7283	12.4517	11.2153	8.86419	8.38303	8.8851	7.49447	8.51491	8.3858	7.67202	9.49918	6.12569	6.75729	8.43953	6.96067	7.93555	8.7951	7.43635	7.23644	9.65702	9.21789	9.54951	10.8076	8.12521	7.76762	8.45178	6.39489	7.55363	6.68907
TC0400011920.hg.1	NM_014331; ENST00000280612; ENST00000509248; BC012087; OTTHUMT00000257251; OTTHUMT00000364387	SLC7A11	solute carrier family 7 (anionic amino acid transporter light chain, xc- system), member 11	chr4	-	Multiple_Complex	138164094	138242349	9.30801	11.451	11.1173	11.4633	11.0088	11.8615	6.90973	7.58936	7.59731	7.99737	4.5103	7.0172	7.96388	6.95526	5.77648	5.55778	13.7008	13.3355	9.44701	9.66313	6.65992	11.1752	10.6558	9.3983	8.14925	9.0241	11.6336	14.8778	11.036	15.7125	13.0932	10.5561	11.6767	15.4751	12.8439	14.4805	15.0675	13.7697	9.99271	9.84685	10.6371
TC0100016147.hg.1	NM_017625; ENST00000326245; ENST00000464077; ENST00000487531; BC020664; OTTHUMT00000071462; OTTHUMT00000071463; OTTHUMT00000071464	ITLN1	intelectin 1 (galactofuranose binding)	chr1	-	Multiple_Complex	160876539	160885170	4.21694	4.51459	4.47041	4.57436	4.76148	4.50205	11.0873	15.6242	17.6837	11.9146	12.1071	15.3509	13.8181	14.8098	16.7104	13.4228	16.6796	12.8164	5.6304	18.8112	5.8353	8.35023	13.3863	4.0552	4.26472	4.27316	4.38352	3.95464	4.76041	4.09697	4.7603	4.01548	4.30921	4.36104	4.16779	4.88026	4.71905	7.24013	4.97774	4.86486	3.90109
TC0200011062.hg.1	NM_145236; ENST00000287590; ENST00000479618; OTTHUMT00000332827; OTTHUMT00000332829	B3GNT7	UDP-GlcNAc:betaGal beta-1,3-N-acetylglucosaminyltransferase 7	chr2	+	Multiple_Complex	231395543	231401164	3.68445	4.12907	5.35364	3.59815	5.32844	4.29711	6.88867	12.5755	13.7778	7.40366	5.96918	10.4196	13.2739	7.3279	12.4045	10.7043	5.49221	7.7535	4.16569	8.88244	4.31329	6.06138	6.04791	3.80299	4.63398	4.86669	4.04107	4.93869	5.15966	3.97196	4.51901	4.2495	3.88404	4.51025	4.42798	3.97968	4.39899	4.098	4.2066	4.10305	3.99932
TC1000008904.hg.1	NM_001199492; NM_014456; NM_145341; NR_039828; ENST00000280154; ENST00000393104; ENST00000444997; ENST00000462577; ENST00000467574; ENST00000481353; ENST00000483595; ENST00000483670; ENST00000489049; ENST00000492932; ENST00000498367; ENST00000580906; BC026104; BC031049; OTTHUMT00000050361; OTTHUMT00000050362; OTTHUMT00000050363; OTTHUMT00000050364; OTTHUMT00000050365; OTTHUMT00000050366; OTTHUMT0…	PDCD4; MIR4680	programmed cell death 4 (neoplastic transformation inhibitor); microRNA 4680	chr10	+	Multiple_Complex	110871795	110900006	14.8524	15.1931	13.1205	12.1489	12.5977	12.4643	14.3588	16.0276	16.2595	14.8309	14.6802	15.1839	14.7597	15.6002	15.2408	14.377	13.6702	11.9139	11.6715	14.2633	12.6991	11.3415	12.8672	11.7182	11.6456	13.224	10.5193	13.2348	11.0203	10.9893	11.3206	13.0859	12.4904	13.5587	14.5403	11.7259	12.77	14.2634	12.9506	11.1409	11.8498
TC0X00009069.hg.1	NM_001287242; NM_006125; NM_013423; NM_013427; NR_109776; ENST00000303025; ENST00000337414; ENST00000380717; ENST00000380718; ENST00000380736; ENST00000489330; ENST00000491514; ENST00000495242; BC150635; OTTHUMT00000055760; OTTHUMT00000055761; OTTHUMT00000055762; OTTHUMT00000055763; OTTHUMT00000055764; OTTHUMT00000055765; OTTHUMT00000055766; OTTHUMT00000291400; uc004cur.1	ARHGAP6	Rho GTPase activating protein 6	chrX	-	Multiple_Complex	11137543	11665701	3.79412	3.95948	4.00172	3.72352	4.23939	4.26221	8.09752	7.59212	4.80763	7.11487	7.91636	8.43475	8.05755	5.82036	7.23936	8.59263	5.09721	7.42457	4.7741	4.79538	5.19613	5.73171	5.1577	4.84213	5.94742	8.99335	4.24524	4.24544	4.15096	4.5147	4.28679	3.67916	3.80587	3.51215	4.03704	4.65344	5.01918	6.23846	6.99312	5.84832	5.65711
TC0400008079.hg.1	voflor.aAug10-unspliced	voflor	Transcript Identified by AceView	chr4	+	Unassigned	87528182	87529044	5.1469	4.08824	4.17674	5.26021	4.64888	4.18916	6.41457	7.34355	5.9996	7.32183	6.73716	7.35852	7.24447	7.49882	7.16422	8.80465	3.79153	4.21059	5.94567	4.02926	4.82538	4.29759	4.64631	4.69813	4.5206	5.55632	4.70948	3.84563	7.01485	4.98697	4.52476	3.98111	3.2687	4.37841	5.64032	4.78608	4.79519	4.66719	3.99035	4.89396	5.8786
TC0100011262.hg.1	NM_002725; NM_201348; ENST00000343110; BC032498; OTTHUMT00000087474	PRELP	proline/arginine-rich end leucine-rich repeat protein	chr1	+	Coding	203475755	203491352	4.19273	4.44993	5.18736	4.57388	6.42885	4.2462	10.6659	8.73818	5.81817	8.82258	11.5053	10.9656	11.6652	7.32269	9.86615	10.7192	4.79402	5.48803	8.46085	5.88151	7.57773	4.32443	5.14723	7.08765	11.2176	6.60677	4.29187	5.18986	4.70208	5.15856	4.55929	4.55702	4.60291	4.86722	3.87981	3.76909	5.44065	3.6533	4.94471	4.17801	4.75654
TC1600010421.hg.1	NM_001301267; NM_005950; ENST00000379811; ENST00000444837; ENST00000568675; ENST00000569500; BC020757; OTTHUMT00000257054; OTTHUMT00000257055; OTTHUMT00000434022; OTTHUMT00000434023	MT1G	metallothionein 1G	chr16	-	Coding	56666731	56668065	9.82101	12.0794	12.6018	14.7059	14.3283	15.4129	14.6984	15.9957	16.2969	15.9196	17.3263	16.1926	16.8004	13.8084	17.2867	12.9531	14.0763	14.8	9.48641	14.8508	12.9083	8.80601	14.8281	10.2249	14.1507	8.6662	16.1941	17.5363	16.9809	10.6356	10.9327	13.1317	12.3743	10.9939	12.3401	15.8152	16.1675	15.0142	9.03409	9.21336	10.361
TC1100009780.hg.1	NR_002196; NR_030533; NR_131223; NR_131224; ENST00000411754; ENST00000411861; ENST00000412788; ENST00000414790; ENST00000417089; ENST00000422826; ENST00000428066; ENST00000431095; ENST00000436715; ENST00000439725; ENST00000442037; ENST00000446406; ENST00000447298	H19; MIR675	H19, imprinted maternally expressed transcript (non-protein coding); microRNA 675	chr11	-	Multiple_Complex	1995130	2001710	11.5277	8.77638	13.2791	17.8607	19.5318	19.6694	10.3953	10.7145	7.92667	9.91528	11.2071	10.5779	10.7534	8.46823	10.3283	14.2668	8.25806	11.3508	13.0458	15.6798	18.9705	8.36886	11.0761	12.5381	14.5204	19.0865	7.51871	8.08394	9.96885	6.28649	6.58027	5.81409	6.94335	6.82654	7.44092	9.1542	11.988	13.458	18.8734	17.6887	17.6469
TC1700010626.hg.1	sormu.aAug10-unspliced	sormu	Transcript Identified by AceView	chr17	-	Unassigned	40493164	40494308	10.5902	9.70187	8.44775	7.9393	6.57857	8.82461	4.78597	5.41109	5.09807	3.85479	4.7416	4.73795	4.17662	5.0788	3.26394	4.28131	9.61976	7.67763	8.24909	5.02497	7.91892	8.66888	6.57098	9.18825	7.56383	6.3319	4.88457	4.55003	4.32211	4.86056	5.01128	6.88215	5.68201	8.19478	4.94201	10.0159	8.83097	7.98819	6.8311	4.01466	6.07276
TC0X00009025.hg.1	NM_000216; ENST00000262648; ENST00000481896; ENST00000488294; ENST00000619786; BC137426; BC137427; OTTHUMT00000055692; OTTHUMT00000055693; OTTHUMT00000055694	ANOS1	anosmin 1	chrX	-	Multiple_Complex	8528874	8732187	4.12878	3.30258	4.17148	4.69066	5.26106	4.5425	4.96596	6.1045	5.21049	4.59148	3.90266	5.70566	5.99674	4.61561	5.47246	6.14529	5.91206	10.4892	9.97348	7.87288	8.7134	5.90643	8.9207	9.7249	10.8533	8.32786	3.78969	3.42388	4.49575	4.438	4.40827	4.38029	4.30952	3.62703	4.17366	4.42477	5.71296	10.5964	4.22194	5.25162	4.9704
TC0400007918.hg.1	NM_006419; ENST00000286758; ENST00000506590; BC012589; OTTHUMT00000252519; OTTHUMT00000362904	CXCL13	chemokine (C-X-C motif) ligand 13	chr4	+	Multiple_Complex	77511753	77611836	4.28617	4.08112	4.32561	5.03839	4.29295	4.34684	10.3785	10.1029	7.5416	9.12572	11.6693	8.10601	12.3339	8.91246	8.19602	8.74072	6.49959	11.6317	3.53236	9.15184	4.74351	4.21544	9.27311	5.60215	5.92643	5.93603	5.2548	5.13461	4.87348	4.66591	4.9147	4.00195	4.13002	4.63061	4.09157	3.81792	4.71584	3.90737	5.09394	4.57182	3.88483
TC2000009966.hg.1	NR_037661	FKBP1A-SDCBP2	FKBP1A-SDCBP2 readthrough (NMD candidate)	chr20	-	Multiple_Complex	1309909	1393172	8.04705	9.4975	9.13624	7.27534	9.35403	5.91292	12.8181	11.953	10.8738	12.875	9.37914	11.8744	10.5884	12.2375	12.2752	9.56848	9.55598	9.84105	8.14665	10.179	9.19539	8.86084	9.6395	7.84367	9.77461	8.31604	6.86361	7.23171	7.58052	7.28639	7.98586	9.92541	5.99664	6.91928	6.25013	6.95336	10.7098	8.14647	7.59681	9.4623	6.19193
TC0800008783.hg.1	NM_003129; ENST00000265896; ENST00000518604; ENST00000518931; ENST00000520493; ENST00000521232; ENST00000523430; BC017033; OTTHUMT00000381361; OTTHUMT00000381362; OTTHUMT00000381363; OTTHUMT00000381365; OTTHUMT00000381366; OTTHUMT00000381367	SQLE	squalene epoxidase	chr8	+	Multiple_Complex	124998478	125022283	10.594	13.5185	12.8207	12.9593	13.1936	12.0904	7.35394	10.2538	7.97238	9.54655	6.50884	7.39498	7.46764	10.2395	11.4179	7.07065	11.8202	10.336	10.8179	10.2555	9.61746	11.6395	10.3332	11.9876	10.5265	11.4137	11.993	12.2098	12.7823	15.5418	14.7991	17.2759	6.86954	11.8909	11.8161	12.515	13.6622	10.861	13.0936	12.2477	10.6006
TC0800011634.hg.1	NM_021021; ENST00000395601; ENST00000517992; ENST00000519177; ENST00000519298; ENST00000520717; BC098573; OTTHUMT00000381535; OTTHUMT00000381536; OTTHUMT00000381537; OTTHUMT00000381538; OTTHUMT00000381539	SNTB1	syntrophin, beta 1 (dystrophin-associated protein A1, 59kDa, basic component 1)	chr8	-	Multiple_Complex	120535745	120813273	12.7645	13.8679	13.5774	9.93394	9.75739	10.6804	8.24785	7.55278	6.18101	6.44432	6.23898	6.86486	6.418	6.93656	7.10627	6.64786	10.4108	8.54723	9.71246	8.65809	9.74453	10.0321	8.57725	6.63725	12.6424	9.59495	5.86768	7.25994	9.42918	10.855	11.0248	8.72433	5.1048	9.3106	6.36121	9.51233	9.87283	9.17572	11.384	9.79955	8.09544
TC0100006725.hg.1	NM_001289861; NM_001289862; NM_001289863; NM_001289864; NM_016831; ENST00000361923; ENST00000377532; ENST00000377541; ENST00000463106; ENST00000473653; ENST00000494684; ENST00000602883; ENST00000613533; ENST00000614998; BC146781; OTTHUMT00000003606; OTTHUMT00000003607; OTTHUMT00000003608; OTTHUMT00000003609; OTTHUMT00000097956; OTTHUMT00000097957; OTTHUMT00000467520; uc001aon.3	PER3	period circadian clock 3	chr1	+	Multiple_Complex	7784320	7845180	10.8737	11.2844	9.06473	6.14289	6.90416	6.03271	9.68654	8.10244	6.47023	10.3453	9.43631	12.4878	10.8737	9.31699	10.7904	11.7744	10.306	5.85285	6.70747	7.30816	6.40197	7.03255	6.14916	7.79941	8.57309	8.30054	6.84526	7.1504	6.1995	7.03329	7.2022	5.7398	5.34548	6.88668	6.84542	4.29786	4.83576	3.82189	7.07189	7.2373	5.63268
TC1900011013.hg.1	swywa.aAug10-unspliced	swywa	Transcript Identified by AceView	chr19	-	Multiple_Complex	47050207	47055004	9.27894	9.46256	12.7711	10.1852	10.7164	13.2144	7.24579	6.95583	7.07961	6.2711	7.55621	7.23961	7.72337	7.29987	6.4553	7.03035	10.8178	9.42348	10.6465	8.04412	10.4031	11.7506	5.66959	10.1439	10.4346	7.04439	13.211	12.7692	14.0769	7.79851	8.77492	9.03687	11.2705	13.3132	13.7902	12.7345	11.7723	13.9463	11.5642	10.2679	12.1917
TC1100007773.hg.1	pleemyby.aAug10-unspliced	pleemyby	Transcript Identified by AceView	chr11	+	Coding	60504135	60505502	3.27582	3.02914	3.92309	2.69904	3.29305	3.21869	4.88624	6.16415	6.34553	5.66838	4.86326	6.72619	3.69824	7.33811	4.15797	6.34584	2.98484	3.20095	3.29024	3.61179	3.43128	3.66629	2.92532	3.65207	3.46258	2.85692	3.0494	3.01876	3.66374	3.68047	2.91259	3.50985	3.05249	2.83699	3.76004	4.06992	3.02123	3.47946	3.44972	3.13887	3.56616
TC0600012652.hg.1	NM_032511; ENST00000389677; ENST00000461803; ENST00000480148; ENST00000538471; BC004869; BC011583; OTTHUMT00000041589; OTTHUMT00000041590; OTTHUMT00000041591	FAXC	failed axon connections homolog	chr6	-	Multiple_Complex	99271169	99350062	4.05876	4.46671	4.33645	6.87988	7.31427	6.30151	8.56837	8.15128	5.72329	7.18291	9.84575	10.2812	8.90261	5.24001	8.81606	10.6862	6.10485	5.51147	7.54872	6.16763	4.9541	4.63351	6.48801	6.78062	6.57889	4.67345	6.56128	7.79788	7.82107	4.26005	5.49086	5.14275	6.21358	6.52517	7.73133	4.77319	5.25144	4.46622	4.4603	5.01065	4.94206
TC1100011182.hg.1	NM_001164716; NM_005609; ENST00000164139; ENST00000377432; ENST00000460413; ENST00000462303; ENST00000483742; BC126392; BC130514; OTTHUMT00000143254; OTTHUMT00000143255; OTTHUMT00000143256; OTTHUMT00000143257; OTTHUMT00000143258	PYGM	phosphorylase, glycogen, muscle	chr11	-	Multiple_Complex	64746389	64760715	3.1584	3.21774	3.60507	3.28336	4.3016	3.59298	6.6276	5.71429	4.0534	5.17432	7.2679	8.20044	6.84508	4.27583	6.62157	8.20118	3.83294	3.13653	4.31444	3.33179	3.41213	3.11995	3.35951	3.08253	3.41924	3.17111	3.42677	2.96555	3.59645	3.21726	3.91665	3.89333	3.41571	3.48275	3.25767	3.07508	4.41633	3.09069	2.94947	3.67943	3.0762
TC1800007965.hg.1	parwu.aAug10-unspliced	parwu	Transcript Identified by AceView	chr18	-	Coding	5619322	5620813	3.74999	3.99152	4.41581	3.33856	3.50016	4.07875	7.46341	6.7703	6.83107	7.10617	7.37432	6.42541	6.11935	8.3256	4.32153	7.06586	3.31227	4.23339	3.13131	4.61382	4.26791	3.35722	3.57693	3.39995	5.26483	6.77996	3.81973	3.2959	3.66442	4.34227	4.11739	2.96408	2.89922	4.33036	3.57078	3.9465	3.19617	3.61719	3.19155	4.52259	5.04171
TC0400008553.hg.1	ENST00000627783; OTTHUMT00000480985; uc062zgc.1	RP11-358D17.2	TEC	chr4	+	Unassigned	119042024	119043937	3.7585	3.30589	3.30785	3.08832	3.87586	3.35485	6.91107	5.87572	3.52889	6.45246	7.47731	6.03056	5.44085	4.43773	5.08554	6.76362	3.52352	3.97027	4.85302	3.57537	3.03159	3.4883	3.75974	3.33939	3.29809	3.64225	3.3014	3.32145	3.88241	3.50638	3.59116	3.58582	3.51834	2.97767	2.83423	3.19703	3.67208	3.90035	3.39644	3.06327	3.7017
TC1100008477.hg.1	NM_001253891; NM_032564; ENST00000228027; ENST00000376262; ENST00000603276; ENST00000603363; ENST00000603865; ENST00000604733; ENST00000604935; ENST00000605099; ENST00000605608; BC015234; OTTHUMT00000383504; OTTHUMT00000383505; OTTHUMT00000383506; OTTHUMT00000383507; OTTHUMT00000383508; OTTHUMT00000383509; OTTHUMT00000383510; OTTHUMT00000383511	DGAT2	diacylglycerol O-acyltransferase 2	chr11	+	Multiple_Complex	75759512	75801536	9.89772	10.8176	9.16169	8.63379	9.10205	7.90878	7.84729	7.71655	7.85591	7.38243	7.19002	7.70398	7.55374	6.85843	8.32014	7.6008	10.5655	10.3807	10.7492	8.50949	9.62584	9.75318	10.8876	9.04911	10.6337	10.9703	7.26151	8.30582	8.57086	10.2576	9.95279	13.556	8.90164	9.16472	8.69118	9.5411	9.91847	9.72449	10.9657	9.86877	8.80253
TC1400007161.hg.1	NM_000953; NM_001281469; ENST00000306051; ENST00000553372; BC040968; OTTHUMT00000276889; OTTHUMT00000411614; uc001wzq.3	PTGDR	prostaglandin D2 receptor (DP)	chr14	+	Coding	52267713	52276724	3.40476	4.40815	3.92098	3.7128	3.63231	4.16171	7.97338	9.05964	6.76015	8.44691	7.76012	7.64817	6.75729	8.52029	5.61289	6.03186	4.60625	6.17026	3.65952	5.03353	7.92309	3.25759	6.49525	4.34588	4.93224	3.21359	3.97006	3.94137	3.71764	3.85289	3.48034	4.17538	3.92196	3.89385	3.18325	5.93456	4.92448	8.65709	3.40424	3.82643	3.86293
TC0200011138.hg.1	NM_000463; NM_001072; NM_007120; NM_019075; NM_019076; NM_019077; NM_019078; NM_019093; NM_021027; NM_205862; ENST00000305139; ENST00000305208; ENST00000344644; ENST00000354728; ENST00000360418; ENST00000373409; ENST00000373414; ENST00000373424; ENST00000373426; ENST00000373445; ENST00000373450; ENST00000406651; ENST00000441351; ENST00000446481; ENST00000450233; ENST00000478062; ENST00000480628; …	UGT1A1; UGT1A6; UGT1A4; UGT1A10; UGT1A8; UGT1A7; UGT1A5; UGT1A3; UGT1A9	UDP glucuronosyltransferase 1 family, polypeptide A1; UDP glucuronosyltransferase 1 family, polypeptide A6; UDP glucuronosyltransferase 1 family, polypeptide A4; UDP glucuronosyltransferase 1 family, polypeptide A10; UDP glucuronosyltransferase 1 family, polypeptide A8; UDP glucuronosyltransferase 1 family, polypeptide A7; UDP glucuronosyltransferase 1 family, polypeptide A5; UDP glucuronosyltran…	chr2	+	Multiple_Complex	233617645	233773310	15.0463	15.9866	10.9809	3.94074	4.7671	4.34522	11.7457	10.2513	11.3309	11.9065	9.36714	10.0092	9.07318	14.1926	10.1409	8.13736	9.62894	5.85366	5.19654	8.71203	8.45217	8.23763	8.26128	6.57789	6.37291	6.44823	3.47612	4.1576	3.33167	14.5814	15.7365	13.3206	12.5025	16.4337	3.5851	15.8433	17.1335	10.6998	8.39682	11.1464	5.6749
TC0600009327.hg.1	NM_001270393; NM_001270394; NM_001270395; NM_032471; NM_181794; NM_181795; ENST00000258014; ENST00000354275; ENST00000368446; ENST00000368448; ENST00000368452; ENST00000392490; ENST00000392491; ENST00000583007; ENST00000607474; ENST00000608895; ENST00000615438; ENST00000618977; BC036011; BC093027	PKIB	protein kinase (cAMP-dependent, catalytic) inhibitor beta	chr6	+	Multiple_Complex	122471917	122726373	5.66434	6.84519	5.17709	7.33103	10.7331	6.12157	11.5741	10.9474	9.0545	10.2741	8.48913	9.94481	8.44144	10.8392	9.92604	7.51116	5.43173	6.13416	5.54621	7.63583	7.1931	6.19696	6.01318	6.30393	5.24863	6.98244	7.1426	8.98583	9.66856	8.65156	9.83358	12.4799	4.79044	4.91646	4.80241	5.50444	9.0352	5.79034	7.59457	9.86555	6.11547
TC0300007689.hg.1	NR_110150; NR_110151; ENST00000466225; ENST00000470447; ENST00000471990; ENST00000474313; ENST00000480831; ENST00000493124; ENST00000594810; ENST00000597944; ENST00000601022; ENST00000625328; ENST00000625396; ENST00000625433; ENST00000625636; ENST00000625832; ENST00000626014; ENST00000626280; ENST00000627227; ENST00000628461; ENST00000630336; ENST00000631269	ADAMTS9-AS1	ADAMTS9 antisense RNA 1	chr3	+	NonCoding	64561125	64592757	3.09794	3.26634	3.38735	3.23463	3.18234	3.5049	9.17136	8.31758	3.55263	7.27762	8.89491	9.54147	10.2425	4.14721	6.6752	12.3743	3.22896	3.84122	4.5765	2.92639	3.84594	3.4365	3.04492	3.17189	4.19129	3.5899	3.01198	3.17418	3.77176	3.28171	2.90991	3.05066	3.25329	2.93891	3.15837	3.00241	2.48673	3.38433	3.13155	3.22953	4.11554
TC1100012545.hg.1	NM_012101; ENST00000341846; ENST00000475051; ENST00000524664; ENST00000524816; ENST00000524956; ENST00000525327; ENST00000525887; ENST00000526161; ENST00000526881; ENST00000528870; ENST00000529011; ENST00000529040; ENST00000529044; ENST00000529495; ENST00000530470; ENST00000530919; ENST00000531555; ENST00000532195; ENST00000532833; ENST00000533302; ENST00000627238; BC010644; BC017352; OTTHUMT0000…	TRIM29	tripartite motif containing 29	chr11	-	Multiple_Complex	120111275	120185529	4.27426	4.11537	6.3964	7.20519	11.2928	8.95504	3.73439	6.97138	5.57009	3.79206	3.30326	3.68417	4.33339	4.10455	5.38573	3.5897	9.27773	13.5097	12.2486	4.86458	10.1255	7.89066	10.5596	11.3029	10.7612	7.77619	3.51156	3.9459	4.66098	4.46425	4.31556	7.87556	3.67644	3.63403	8.94873	5.41365	4.88899	7.19167	8.8027	7.68226	5.06721
TC0200008976.hg.1	ENST00000421970	PGM5P4	phosphoglucomutase 5 pseudogene 4 [Source:HGNC Symbol;Acc:HGNC:49605]	chr2	+	Multiple_Complex	113541392	113572296	5.36121	5.09948	5.17513	4.24881	4.6762	5.14725	8.06453	8.49938	5.37819	7.19533	7.56996	9.19048	8.0862	5.52889	7.63275	9.26855	6.29462	4.90856	6.55053	5.73616	6.01093	4.88158	4.64547	5.42714	4.86401	4.8837	4.62812	5.77271	4.94184	3.99302	3.09954	4.29693	4.125	4.03408	4.56943	4.53385	5.28233	4.49514	6.37109	5.84721	5.54244
TC1100012441.hg.1				chr11	-	NonCoding	117135059	117136902	4.19918	4.4524	4.66883	4.51345	4.51059	5.33718	9.48271	8.74592	5.74585	8.37657	11.3947	10.6906	9.14404	5.88602	6.95686	11.2722	4.72652	4.39002	5.75864	5.02436	6.38538	5.25151	5.00006	5.0159	4.9087	5.69635	4.82961	4.44955	4.4231	4.99404	4.17009	5.31517	4.85478	5.37542	4.98916	5.83181	5.50218	5.1207	5.58535	4.50555	5.83349
TC0600007158.hg.1	NM_003107; ENST00000244745; BC072668; OTTHUMT00000043301	SOX4	SRY box 4	chr6	+	Multiple_Complex	21592769	21598619	7.4914	6.67196	8.10948	10.6485	11.072	13.0307	7.45551	9.46952	7.59046	6.47102	7.78806	7.81115	8.06429	7.78826	7.55117	8.4373	9.54164	10.5576	9.80967	8.81023	9.93455	11.1256	11.537	11.4001	12.1097	9.63563	7.32852	7.58115	7.42647	8.7084	9.80875	9.80168	6.1009	5.63972	6.95788	8.31638	9.03703	11.4823	11.5166	9.48225	8.30246
TC0500011777.hg.1				chr5	-	NonCoding	116552270	116554489	4.17467	4.41522	2.84839	3.38269	3.28591	3.25097	6.45424	6.29664	8.60118	7.3688	7.14636	7.13396	7.43408	8.57289	4.16499	6.21389	3.14173	4.07491	3.37788	4.42548	3.46753	4.46696	4.38512	5.74405	2.90106	5.74295	3.1858	4.89277	3.33862	2.74682	3.09572	2.7911	2.89125	3.27859	3.16455	5.16901	3.56114	7.70751	3.20694	3.53887	2.85994
TC1600008890.hg.1				chr16	+	NonCoding	89579346	89581530	13.7582	15.1298	11.7602	14.9668	13.0423	14.8741	8.03243	5.6535	9.08763	7.42686	8.38941	6.73679	6.32396	6.83465	5.41243	6.52178	11.3744	8.75807	15.5808	9.5969	15.6148	16.8124	5.9705	16.4989	14.871	16.3606	17.3486	18.6834	18.1284	14.3116	14.9568	9.8688	15.0099	17.3182	17.482	15.9127	15.4601	17.0903	17.3587	16.3323	18.82
TC0700009231.hg.1	NM_001080538; ENST00000423958; ENST00000457545; ENST00000467156; OTTHUMT00000339726; OTTHUMT00000339727	AKR1B15	aldo-keto reductase family 1, member B15	chr7	+	Multiple_Complex	134549097	134579875	10.1135	13.6582	4.29328	4.65377	6.69496	5.71939	13.7002	11.3714	9.49324	12.9916	9.41229	10.6024	9.54213	13.4593	13.0802	9.14621	8.07359	7.96784	4.36524	8.84134	9.34532	9.38172	8.03496	5.73382	5.82923	5.02965	6.07959	5.64517	6.28947	16.903	17.5512	14.4973	5.46144	11.5977	6.82566	13.8296	17.4772	8.27334	5.06382	7.35553	5.57757
TC0800010234.hg.1	NM_003012; ENST00000220772; ENST00000379845; BC036503; OTTHUMT00000377132; OTTHUMT00000377133	SFRP1	secreted frizzled-related protein 1	chr8	-	Multiple_Complex	41261949	41309497	3.82693	3.77293	4.37189	3.84596	5.57206	4.21621	4.50748	6.54924	8.21681	7.04738	8.03987	7.79985	7.60179	6.88259	7.6626	6.53338	4.05626	5.12757	4.91744	4.83683	4.62004	4.00851	6.24254	4.02532	6.58723	4.16813	3.82869	4.4425	4.58758	4.76896	4.51449	4.24972	4.18014	4.06169	4.46465	4.16517	4.25643	3.98397	4.81451	3.98708	3.31252
TC0200013916.hg.1	NM_000576; ENST00000263341; ENST00000416750; ENST00000418817; ENST00000432018; ENST00000477398; ENST00000487639; ENST00000491056; ENST00000496280; BC008678; OTTHUMT00000254125; OTTHUMT00000330717; OTTHUMT00000330718; OTTHUMT00000330719; OTTHUMT00000330720; OTTHUMT00000330721; OTTHUMT00000330722; OTTHUMT00000330723	IL1B	interleukin 1 beta	chr2	-	Multiple_Complex	112829751	112836903	3.51471	4.38169	4.43247	4.75811	5.42046	4.80945	10.7394	9.64327	11.4698	10.5223	7.77192	11.2518	11.7489	7.24207	8.39373	9.53139	11.9615	14.5702	9.39206	17.0796	13.4078	8.70509	14.4626	13.5772	10.5874	7.47597	4.66962	5.28882	5.07757	4.36483	4.99168	6.42045	7.99717	15.9051	10.472	5.31307	8.47359	9.5237	5.4421	5.34318	4.95215
TC2000006559.hg.1	NM_001287516; NM_001287517; NM_001287518; NM_001287519; NM_001287520; NM_001287522; NM_001287524; NM_004358; NM_021872; NM_021873; ENST00000245960; ENST00000340833; ENST00000344256; ENST00000379598; ENST00000439880; ENST00000467519; ENST00000468979; ENST00000480816; ENST00000495915; BC006395; BC009953; BC051711; OTTHUMT00000077776; OTTHUMT00000077777; OTTHUMT00000077778; OTTHUMT00000077779; OTTHU…	CDC25B	cell division cycle 25B	chr20	+	Multiple_Complex	3786772	3806121	11.471	11.3853	10.3122	9.53447	10.0915	9.57076	6.54069	7.1909	7.17019	7.49295	7.12869	7.01187	7.12742	7.49187	7.72132	7.06474	10.2867	10.0656	8.77077	9.10191	7.56456	9.89391	7.90609	9.78995	9.39462	11.1741	12.4827	10.8013	11.2672	10.399	10.4963	8.08102	11.1012	11.4543	10.5509	10.2592	8.85749	8.20283	10.8158	9.82681	7.51554
TC0900010319.hg.1	NR_015423; NR_121191; NR_121192; ENST00000417887; ENST00000420855	PGM5-AS1	PGM5 antisense RNA 1	chr9	-	NonCoding	68355164	68357866	6.30338	6.34384	5.77139	6.60343	5.34504	6.28464	8.99651	8.33841	6.55488	8.27947	8.9021	10.2506	9.54397	6.19711	8.66784	10.038	5.76787	6.44634	6.75926	6.62804	5.71229	5.95944	5.74682	6.13792	5.70654	6.12424	6.14911	6.10524	5.5469	6.2362	5.79331	5.17699	6.1221	4.92775	5.9238	6.62223	5.51756	5.91499	6.17202	6.23465	6.08715
TC0200008452.hg.1	NM_002371; NM_022438; NM_022439; NM_022440; ENST00000309988; ENST00000349807; ENST00000353004; ENST00000354078; ENST00000489399; BC000458; BC003006; OTTHUMT00000254982; OTTHUMT00000254983; OTTHUMT00000254984; OTTHUMT00000254985; OTTHUMT00000338611	MAL	mal, T-cell differentiation protein	chr2	+	Multiple_Complex	95025655	95053996	4.21142	4.50561	4.78887	4.99432	3.75034	4.39747	5.82131	6.43434	5.8206	6.23963	7.10342	6.3339	7.03136	5.12394	7.07423	6.85994	4.03875	4.89388	4.31553	5.19431	3.78804	3.85341	4.59118	3.89316	4.06083	3.77555	4.42539	4.0305	5.14868	4.073	4.42586	4.47345	3.73145	5.38255	4.19122	4.19352	5.20203	4.40901	5.0695	4.40031	4.61193
TC0900007064.hg.1	NM_001135004; NM_001135005; NM_012266; ENST00000312316; ENST00000443266; ENST00000453597; ENST00000454002; ENST00000458263; ENST00000469798; ENST00000537321; ENST00000539059; ENST00000541010; ENST00000545841; OTTHUMT00000052248; OTTHUMT00000052249; OTTHUMT00000052250; OTTHUMT00000052251; OTTHUMT00000052252; OTTHUMT00000401394; OTTHUMT00000401395; OTTHUMT00000401397; OTTHUMT00000401398; OTTHUMT000…	DNAJB5	DnaJ (Hsp40) homolog, subfamily B, member 5	chr9	+	Coding	34989641	34998900	4.0979	4.07815	4.86576	4.6765	4.08859	4.35207	9.29551	8.11878	5.64051	6.77598	7.94215	9.3198	8.24085	5.15052	7.96738	9.54605	4.80567	5.76697	6.64533	5.71329	4.20094	4.365	5.73629	5.71329	6.1899	4.53413	4.98468	6.59349	5.65084	4.62304	4.50925	4.48336	4.57793	5.47373	5.05709	4.74753	4.23818	4.48636	4.52977	4.51503	4.1065
TC1100011083.hg.1	NM_001620; NM_024060; ENST00000257247; ENST00000378024; ENST00000525875; ENST00000528508; ENST00000530124; ENST00000530285; ENST00000531324; ENST00000533365; OTTHUMT00000395014; OTTHUMT00000395570; OTTHUMT00000395571; OTTHUMT00000395572; OTTHUMT00000395574; OTTHUMT00000395575; OTTHUMT00000395576; OTTHUMT00000395686	AHNAK	AHNAK nucleoprotein	chr11	-	Multiple_Complex	62433542	62556235	7.05385	8.83775	7.98268	8.55162	8.37361	10.288	11.7675	11.352	9.57415	10.6832	10.6432	11.2052	11.5717	10.6802	11.5426	11.5848	10.2221	9.50928	8.96698	8.23747	9.10846	8.82385	8.26539	8.14879	9.67182	7.11768	7.39343	8.88543	9.54547	9.21267	8.6871	8.15403	7.36692	9.49693	9.53583	6.72104	7.58198	8.38636	8.65696	6.76182	6.05949
TC1900008214.hg.1	NM_020406; ENST00000378012; ENST00000607855; ENST00000618265; BC029167; OTTHUMT00000470162; OTTHUMT00000470163; OTTHUMT00000470164	CD177	CD177 molecule	chr19	+	Coding	43353659	43363172	3.76262	4.39563	4.23423	4.19623	4.96887	4.35409	7.70202	10.5739	11.64	11.0572	6.24911	5.056	7.39053	9.37313	14.1333	11.4384	4.40034	4.68434	4.15459	6.81502	4.46015	3.95654	4.79382	3.85727	4.16217	3.74639	4.29041	4.06332	4.79599	4.07885	4.28984	5.13	3.57854	4.01873	4.40028	3.90019	4.72969	3.8741	4.33287	4.24404	4.48458
TC1100007400.hg.1	NM_130783; ENST00000340160; ENST00000517621; ENST00000518429; ENST00000519051; ENST00000520245; ENST00000520278; ENST00000520358; ENST00000520837; ENST00000520999; ENST00000521990; ENST00000533080; ENST00000533202; ENST00000533786; BC019342; OTTHUMT00000376197; OTTHUMT00000376227; OTTHUMT00000376228; OTTHUMT00000376229; OTTHUMT00000376230; OTTHUMT00000376231; OTTHUMT00000376232; OTTHUMT0000037623…	TSPAN18	tetraspanin 18	chr11	+	Multiple_Complex	44726465	44932426	4.52894	5.13985	5.36682	4.20735	5.22289	4.6125	9.43405	7.9639	6.44456	8.73958	9.5157	10.5596	9.78707	6.02076	9.34141	11.504	7.41926	6.82175	9.45323	7.96507	6.31117	6.47533	5.63827	7.09287	8.42556	6.66241	6.75239	10.4377	8.88847	5.48606	5.35166	4.66754	5.28962	5.25407	4.47913	5.09302	5.23941	4.57562	5.36988	5.67503	5.73199
TC0400012933.hg.1	NM_001042402; NM_014435; ENST00000286733; ENST00000503636; ENST00000505594; ENST00000507187; ENST00000507940; ENST00000507956; ENST00000511606; ENST00000513045; ENST00000602782; BC006388; OTTHUMT00000362842; OTTHUMT00000362843; OTTHUMT00000362935; OTTHUMT00000363170; OTTHUMT00000363171; OTTHUMT00000366949; OTTHUMT00000366950; OTTHUMT00000366951; OTTHUMT00000467998; uc011cbq.2	NAAA	N-acylethanolamine acid amidase	chr4	-	Multiple_Complex	75910655	75941051	5.84566	6.54583	5.20917	8.2865	8.02075	8.3104	10.4553	10.4717	11.9185	10.8777	9.88182	10.8337	9.84567	11.401	11.7297	8.78678	9.9299	7.69796	7.60451	8.07824	9.3623	8.10437	8.67796	7.23522	7.62935	8.91812	7.7836	8.06844	8.77858	7.38371	7.54576	10.4143	7.28818	9.19954	7.49775	7.53142	9.53104	7.93012	5.80996	6.93167	4.98809
TC1300008533.hg.1	NM_001286503; NM_001286504; NM_001286505; NM_006644; ENST00000320027; ENST00000380405; ENST00000435381; ENST00000445273; ENST00000469538; ENST00000602786; ENST00000626866; ENST00000629751; ENST00000630972; BC037553; OTTHUMT00000044384; OTTHUMT00000044385; OTTHUMT00000044386; OTTHUMT00000044387; OTTHUMT00000044388; OTTHUMT00000482781; OTTHUMT00000482782; OTTHUMT00000482783	HSPH1	heat shock 105kDa/110kDa protein 1	chr13	-	Multiple_Complex	31134974	31162388	16.226	16.3144	16.4047	17.3952	13.7741	16.7926	13.2138	12.1955	11.8305	12.5317	11.8274	13.114	11.6711	11.5097	11.3575	11.6445	14.4403	14.3057	16.5255	12.845	16.1611	17.0711	14.7265	15.5908	14.1777	14.8013	16.2752	15.0361	15.7161	15.9956	13.2407	15.6359	15.0033	14.2113	14.9102	12.9421	11.6316	13.7502	16.5419	14.1718	15.326
TC0300013598.hg.1	NM_001135057; NM_130830; ENST00000347624; ENST00000428839; BC101064; BC101065; OTTHUMT00000342858; OTTHUMT00000342859; uc003ftu.3	LRRC15	leucine rich repeat containing 15	chr3	-	Coding	194355247	194369743	4.85414	4.74718	4.31786	4.09582	5.23579	4.5355	4.76483	4.80202	5.15833	5.85181	5.9572	4.87465	4.75564	4.78703	4.78268	4.87562	6.80629	6.75658	8.17966	7.90077	6.74441	6.96333	6.08	7.86073	10.8561	7.28744	4.68216	4.61797	4.53455	4.0604	4.83363	4.94229	4.73264	5.15453	4.54961	4.12663	5.81398	5.27478	4.75394	4.60722	4.97759
TC0500011302.hg.1				chr5	-	NonCoding	81536528	81537392	3.574	2.71918	2.85647	3.63392	3.77227	4.03102	8.56788	7.77678	6.75602	7.26713	7.53633	8.45071	8.08339	7.70382	4.31967	8.22585	5.53807	6.29051	5.14939	4.76569	4.61286	4.63938	4.16475	3.88818	3.27131	7.15136	3.79443	2.983	4.40827	3.75178	4.33709	3.84159	4.5723	4.01939	4.22137	4.81931	3.67183	7.53351	4.0483	4.03444	4.48149
TC0100018288.hg.1	NM_001304722; NM_001304723; NM_001304724; NM_016274; ENST00000369124; ENST00000369126; ENST00000441340; ENST00000477309; ENST00000479194; ENST00000485470; ENST00000492304; ENST00000607609; BC010149; OTTHUMT00000034962; OTTHUMT00000034963; OTTHUMT00000087237; OTTHUMT00000087238; OTTHUMT00000087239; OTTHUMT00000087240; OTTHUMT00000095839; OTTHUMT00000095840	PLEKHO1	pleckstrin homology domain containing, family O member 1	chr1	+	Multiple_Complex	150149183	150160065	5.97068	6.81897	6.3075	6.0014	6.27908	6.59843	9.50849	10.9746	6.98421	8.91333	11.6825	10.9478	10.9207	7.68178	10.7879	11.5422	7.04583	9.20664	8.55355	8.43388	7.86352	7.21771	8.48761	7.6226	9.08686	7.35294	6.6109	6.67398	6.74198	6.46017	5.76913	6.34656	6.62595	6.57561	7.26722	5.91877	7.07734	5.33249	6.75733	5.28627	6.09652
TC0500011304.hg.1	blaployby.aAug10-unspliced	blaployby	Transcript Identified by AceView	chr5	-	Unassigned	81578574	81580240	3.52127	2.95982	3.82342	3.47159	3.5837	4.5179	9.17486	8.88725	6.36811	8.37544	10.0116	9.26108	9.2289	8.90528	4.6297	8.34091	6.13948	6.94799	6.37017	4.71942	6.16791	5.18361	4.40942	4.92737	5.14668	7.88668	3.93677	4.89017	5.36733	4.52677	2.72254	5.66324	3.42962	3.91332	4.37604	4.35973	4.82065	7.71635	3.29434	4.04796	3.38067
TC0200011139.hg.1	OTTHUMT00000130529	UGT1A13P	UDP glucuronosyltransferase 1 family, polypeptide A13 pseudogene	chr2	+	Multiple_Complex	233647926	233649026	6.98974	8.22649	5.30708	4.37163	3.23773	3.20128	8.42636	8.19701	7.38946	9.24996	7.48253	7.51307	5.45769	10.1061	5.99252	7.19214	5.09666	4.38431	3.42144	5.21091	5.56169	5.36194	5.23066	4.68333	4.17928	5.67522	4.23874	4.69044	4.03007	9.71039	9.71027	7.42059	4.79611	5.58204	4.20436	7.8563	9.25867	6.41779	4.21038	5.23823	4.48918
TC0200014770.hg.1	NM_002054; ENST00000375497; ENST00000418842; ENST00000483769; ENST00000492913; ENST00000497568; BC005278; OTTHUMT00000332860; OTTHUMT00000332861; OTTHUMT00000332862; OTTHUMT00000332863	GCG	glucagon	chr2	-	Multiple_Complex	162142869	162152404	6.61113	5.86964	6.66772	6.40849	6.83026	6.32316	10.6043	17.9639	14.9458	10.3934	9.21148	12.0611	17.2491	12.7659	14.3171	12.7014	7.00772	10.4362	6.08946	10.8781	5.75444	6.58241	9.99816	6.60266	5.63017	6.78166	6.10184	6.30916	6.40923	7.03666	6.64777	6.14265	6.84933	6.13856	5.88906	6.13447	6.46375	9.69874	7.14905	6.62686	7.67482
TC0600006918.hg.1	NM_001491; NM_145649; NM_145655; ENST00000265012; ENST00000316170; ENST00000379597; ENST00000397423; ENST00000410107; ENST00000459872; ENST00000461400; ENST00000474518; ENST00000474983; ENST00000475577; ENST00000483204; ENST00000485764; ENST00000488742; ENST00000489225; ENST00000489819; ENST00000495262; ENST00000498320; BC074801; BC074802; BC130524; OTTHUMT00000039821; OTTHUMT00000039828; OTTHUMT…	GCNT2	glucosaminyl (N-acetyl) transferase 2, I-branching enzyme (I blood group)	chr6	+	Multiple_Complex	10492223	10629368	6.95031	8.44693	5.7785	4.10636	5.48064	3.85189	9.2235	7.27822	5.36242	7.19961	7.65814	7.68052	8.53205	9.20418	8.1262	6.16568	5.60525	4.80106	4.69289	5.84427	4.09931	5.18224	5.35314	4.50355	4.6982	5.14352	4.65946	5.5745	4.41909	7.69377	7.37856	6.554	3.95373	4.84204	4.09561	4.79493	5.06108	4.64989	5.27183	5.71263	4.04495
TC1600010792.hg.1	NM_001289003; NM_015020; ENST00000393524; ENST00000538126; ENST00000564884; ENST00000567016; ENST00000568004; ENST00000568954; ENST00000574977; BC129927; OTTHUMT00000434137; OTTHUMT00000434138; OTTHUMT00000434139; OTTHUMT00000434140; OTTHUMT00000434141; OTTHUMT00000434142; OTTHUMT00000437827	PHLPP2	PH domain and leucine rich repeat protein phosphatase 2	chr16	-	Multiple_Complex	71637835	71724701	4.50854	6.23794	4.13013	9.55666	9.01714	8.92262	10.9779	9.77389	9.99904	10.3157	10.788	11.7411	10.6843	13.2018	11.0497	10.0954	8.77273	6.83197	7.04709	7.4203	10.2139	9.71117	8.13028	9.13506	7.79785	5.93387	9.75658	8.22234	9.68062	8.96797	9.5379	6.83627	11.125	11.4982	11.2783	8.29158	8.66023	7.92637	8.55956	8.57537	6.25192
TC1900008160.hg.1	muber.aAug10-unspliced	muber	Transcript Identified by AceView	chr19	+	Coding	41762287	41763673	4.67863	3.94841	3.85751	4.23058	5.04303	4.09134	5.54841	6.05855	7.21229	5.778	4.80481	6.5955	5.90658	5.09797	4.75526	5.39572	9.10654	7.16575	9.51547	8.27287	7.3689	9.8503	5.58385	11.7188	7.01866	11.3591	4.61945	3.79652	4.74334	5.04307	4.44371	4.2044	4.66375	4.82654	4.75685	4.77718	4.18339	4.77986	5.12739	5.6107	5.82137
TC0100016930.hg.1	NM_012134; ENST00000367288; ENST00000616739; BC080187; OTTHUMT00000087085	LMOD1	leiomodin 1 (smooth muscle)	chr1	-	Coding	201896452	201946588	4.43824	4.83021	5.4999	5.48737	5.35678	4.62147	9.65279	9.21327	5.03426	8.17012	10.0946	11.7075	9.89164	5.95351	9.1498	10.9719	5.64015	5.74566	6.80851	5.48897	5.22411	4.98028	5.77657	5.77566	4.90009	5.01697	5.02442	4.62222	4.02421	4.66439	4.72159	4.67535	4.55827	5.02067	6.02837	5.25563	5.00156	3.83517	4.38993	4.79921	5.7807
TC0100013162.hg.1	NM_000300; NM_001161727; NM_001161728; NM_001161729; ENST00000375111; ENST00000400520; ENST00000461140; ENST00000469162; ENST00000482011; ENST00000491964; ENST00000496748; BC005919; OTTHUMT00000007675; OTTHUMT00000007676; OTTHUMT00000007677; OTTHUMT00000007678; OTTHUMT00000007679; OTTHUMT00000007680	PLA2G2A	phospholipase A2, group IIA (platelets, synovial fluid)	chr1	-	Multiple_Complex	19975431	19980439	18.5217	18.5532	16.5153	4.50438	5.6098	5.18348	9.66085	17.4545	17.5086	12.5326	8.06041	12.4936	13.9159	12.7399	18.4823	10.7424	12.4257	14.8232	6.54985	17.3947	6.3245	11.0759	13.7056	5.28033	6.99246	3.994	4.00644	4.65524	5.32085	4.37861	4.8217	5.0118	6.03307	6.55976	7.28573	8.59471	11.1451	10.1096	4.16749	4.49719	4.44425
TC0400008091.hg.1	NM_000582; NM_001040058; NM_001040060; NM_001251829; NM_001251830; ENST00000237623; ENST00000360804; ENST00000395080; ENST00000504310; ENST00000505146; ENST00000508002; ENST00000508233; ENST00000509334; ENST00000509659; ENST00000513981; ENST00000614857; BC007016; BC017387; BC022844; BC093033; OTTHUMT00000253048; OTTHUMT00000253049; OTTHUMT00000361324; OTTHUMT00000361325; OTTHUMT00000361327; OTTHU…	SPP1	secreted phosphoprotein 1	chr4	+	Multiple_Complex	87975650	87983426	3.65749	5.21167	4.21033	4.39122	4.79295	4.6719	7.11269	5.29929	6.04219	6.03227	5.85209	6.37409	6.55752	3.85724	7.37873	7.10694	6.26785	16.0048	17.5918	15.8289	17.4198	5.3686	10.8634	13.115	17.5872	11.8441	4.68067	5.30007	5.09081	4.63766	4.29198	5.34747	3.77014	5.26934	4.48436	4.17181	4.31617	4.13124	4.42932	4.53284	4.62641
TC0200006677.hg.1	NM_001034; NM_001165931; ENST00000304567; ENST00000360566; ENST00000459969; ENST00000461327; ENST00000462343; ENST00000474701; ENST00000485717; ENST00000487591; ENST00000491447; ENST00000498343; ENST00000615152; BC001886; BC030154; OTTHUMT00000206895; OTTHUMT00000323530; OTTHUMT00000323531; OTTHUMT00000323532; OTTHUMT00000323533; OTTHUMT00000353209; OTTHUMT00000353210; OTTHUMT00000353211; OTTHUMT…	RRM2	ribonucleotide reductase M2	chr2	+	Multiple_Complex	10122328	10131419	12.5141	12.9497	12.1786	14.8793	13.9201	13.6687	8.39781	8.94935	6.696	7.66678	6.77337	6.67121	7.48106	7.77328	9.59344	5.89174	9.96781	11.565	10.4052	10.0004	9.99263	10.0201	10.3618	10.0665	9.81177	8.96427	14.0178	12.0048	12.8428	13.494	11.6416	10.258	13.1523	12.9393	11.0839	13.6956	12.7232	11.2134	14.581	12.5527	9.58764
TSUnmapped00000964.hg.1						Precursor_microRNA			3.86986	3.60435	3.61872	3.51997	3.4934	3.25594	7.78844	12.7539	12.6485	10.3811	14.2775	6.67797	12.3962	10.7894	14.4532	12.8368	8.62168	9.24633	3.10714	12.9702	11.1508	5.44054	13.4064	5.31895	6.73417	15.0885	3.28951	3.82899	3.30735	2.95915	3.4935	3.83684	3.34923	3.29284	3.44907	3.35488	3.46411	3.13417	3.29719	3.34347	5.48375
TC0400012473.hg.1	NM_001261447; NM_001261448; NM_005277; NM_201591; NM_201592; NR_048571; ENST00000280187; ENST00000393658; ENST00000502754; ENST00000503397; ENST00000503563; ENST00000505304; ENST00000505375; ENST00000505561; ENST00000506219; ENST00000506894; ENST00000507080; ENST00000507520; ENST00000507540; ENST00000508323; ENST00000509865; ENST00000512509; ENST00000512610; ENST00000512897; ENST00000513365; ENST…	GPM6A	glycoprotein M6A	chr4	-	Multiple_Complex	175632934	176002691	2.96547	3.55503	2.89807	3.15751	3.29653	3.29561	7.66303	6.97817	3.4736	6.63399	7.96933	7.99439	7.33938	3.41145	6.10709	7.61623	2.98355	3.82805	4.01164	3.00412	3.07778	2.98909	3.29964	2.92453	2.85682	3.13052	3.90263	4.52465	5.25799	3.09152	3.14143	3.2279	3.12062	3.14026	3.47596	2.97401	3.88479	3.46165	3.13997	3.1551	3.0565
TC0400009478.hg.1				chr4	+	NonCoding	183886048	183886325	5.56899	5.11382	5.98404	8.63143	7.79191	7.65913	10.4467	6.8959	7.70953	9.59501	9.47171	9.64275	8.35371	7.26835	6.82801	8.88737	5.853	6.41942	6.48602	5.95747	4.06456	6.44116	6.36665	4.87665	5.46638	6.81805	7.55581	11.5404	10.8505	5.80589	5.13762	4.96523	5.48845	4.79183	5.41599	5.73557	4.83524	5.49721	5.23006	6.56589	8.41016
TC0200008749.hg.1	NM_032411; ENST00000238044; ENST00000409944; ENST00000437659; ENST00000479337; ENST00000489174; ENST00000493478; BC021742; OTTHUMT00000253515; OTTHUMT00000329791; OTTHUMT00000329792; OTTHUMT00000329793; OTTHUMT00000329794; OTTHUMT00000329795	C2orf40	chromosome 2 open reading frame 40	chr2	+	Multiple_Complex	106063246	106078159	4.59462	3.99609	4.38965	5.04197	4.63843	4.55893	6.23591	7.44751	5.00331	7.48126	7.50886	6.94294	6.50079	4.80107	5.81627	7.7461	4.32836	4.2486	4.29536	3.93643	4.4132	3.91662	4.40241	3.46493	3.91961	4.2866	4.40444	4.03323	4.70521	3.69117	5.32047	4.16688	3.94704	4.513	4.54688	4.3958	4.54173	4.27747	4.53371	3.84109	4.40097
TC0100014576.hg.1	NM_001126044; NM_198714; NM_198715; NM_198716; NM_198717; NM_198718; NM_198719; NR_028292; NR_028293; NR_028294; ENST00000306666; ENST00000351052; ENST00000354608; ENST00000356595; ENST00000361210; ENST00000370924; ENST00000370931; ENST00000370932; ENST00000460330; ENST00000479353; ENST00000497146; ENST00000628037; BC024229; BC118578; BC118659; OTTHUMT00000026072; OTTHUMT00000026073; OTTHUMT00000…	PTGER3	prostaglandin E receptor 3 (subtype EP3)	chr1	-	Multiple_Complex	70852353	71047814	3.4353	3.39218	4.06554	3.69693	3.74833	3.58803	8.3858	7.86096	4.61909	6.99621	8.76288	8.35003	7.9007	5.20887	7.13686	9.89804	4.00312	4.95373	7.43858	4.45631	5.34775	4.67086	6.08996	7.70116	8.12494	4.83835	3.44462	3.81402	3.60934	3.58879	3.43965	3.02495	3.43871	3.60424	3.65673	3.86924	3.78768	3.81721	3.70411	3.0694	3.81329
TC0400012081.hg.1	gasnoyby.aAug10-unspliced	gasnoyby	Transcript Identified by AceView	chr4	-	Unassigned	148418860	148419731	4.00119	4.15869	3.95886	3.038	3.78658	3.84317	9.15952	10.9068	9.9809	10.2781	10.6066	10.1297	9.45543	11.0877	5.48352	9.21287	6.7749	5.59025	4.46368	6.41178	7.28941	7.62329	6.96732	7.19276	5.09981	5.05987	4.02118	4.68366	4.49643	4.61558	5.04166	9.84722	5.83468	7.62804	8.03497	5.81801	5.25344	10.4492	4.81661	4.39075	4.27005
TC0200007856.hg.1	NR_110156; ENST00000412944.1; ENST00000423168.1; ENST00000428590.1; ENST00000433396.1; ENST00000435389.1; joydee.dAug10; OTTHUMT00000328215; OTTHUMT00000328216; OTTHUMT00000328217; OTTHUMT00000328219; OTTHUMT00000328539; uc032npr.2; uc061jws.1; uc061jwt.1; uc061jwu.1; uc061jwv.1	LOC100507073; AC007392.3; joydee	uncharacterized LOC100507073; Transcript Identified by AceView; novel transcript	chr2	+	NonCoding	66574030	66730157	5.17274	4.21383	3.67257	4.17027	4.57121	4.31219	7.86236	6.96517	5.94011	8.10257	8.82492	7.88643	8.43671	6.53983	6.01591	10.0298	4.7441	4.83904	5.89403	4.8436	5.35511	6.15355	4.95476	5.2379	4.93187	4.92723	5.40564	4.21566	4.86138	4.48	4.04414	4.27658	4.77897	4.41507	4.27924	5.42672	5.36757	4.81026	5.04699	4.80047	4.73696
TC0500009274.hg.1	NM_001040442; NM_001130958; NM_001445; ENST00000393980; ENST00000402432; ENST00000521362; ENST00000523955; BC022489; OTTHUMT00000252678; OTTHUMT00000320505; OTTHUMT00000374241; OTTHUMT00000374242	FABP6	fatty acid binding protein 6, ileal	chr5	+	Multiple_Complex	160187367	160238735	6.69215	7.63246	6.08192	4.32253	5.02568	4.50339	5.01419	3.79275	3.79812	3.99456	3.74608	4.22516	4.4172	3.52106	4.59525	4.26692	6.81031	7.48007	8.51628	4.47338	8.30922	8.42072	9.04887	7.08849	7.4022	7.82358	4.84439	7.17282	7.1861	4.84651	10.1281	11.1404	4.93118	5.33079	5.37535	9.08136	14.0962	9.68962	7.02882	12.5029	10.6799
TC0400012366.hg.1	NM_017631; ENST00000393743; ENST00000505393; ENST00000507815; ENST00000511317; ENST00000513997; ENST00000514995; BC038115; OTTHUMT00000364622; OTTHUMT00000364623; OTTHUMT00000364624; OTTHUMT00000364625; OTTHUMT00000364626; OTTHUMT00000364627	DDX60	DEAD (Asp-Glu-Ala-Asp) box polypeptide 60	chr4	-	Multiple_Complex	168216291	168318807	7.0885	8.24324	7.58376	6.83329	6.1178	5.54398	12.6023	12.2171	10.4713	13.1865	9.45486	12.7735	8.94498	10.455	11.7281	9.50052	9.21868	9.12485	6.4636	7.12564	7.24617	7.89642	8.92161	7.34512	7.76063	6.83226	7.05843	8.86962	11.372	4.2449	6.21337	5.59581	9.09509	10.7349	10.9657	6.6719	6.74589	7.75782	9.54016	12.0197	6.86944
TC0100014313.hg.1	PPAP2B.eAug10-unspliced	PPAP2B	Transcript Identified by AceView, Entrez Gene ID(s) 8613	chr1	-	Unassigned	56524650	56525366	5.8866	5.98111	5.85509	6.43579	7.03769	6.71011	10.206	9.26283	8.43438	9.97992	8.81078	9.45617	9.70658	8.84807	6.43501	8.33463	6.14341	7.05509	6.43875	5.83975	7.21956	7.3791	6.84921	6.7322	7.25454	6.83783	4.28779	6.03259	4.74772	5.08834	6.06865	6.18776	5.2093	6.14417	7.05696	5.94056	6.22551	6.96182	5.58874	6.32922	5.42696
TC1200007365.hg.1	NM_001164595; NM_013377; ENST00000298919; ENST00000402685; ENST00000539469; ENST00000548316; BC093744; BC093746; OTTHUMT00000403701; OTTHUMT00000403702; OTTHUMT00000403703; OTTHUMT00000403704	PDZRN4	PDZ domain containing ring finger 4	chr12	+	Multiple_Complex	41188448	41574590	3.60008	3.94517	3.82713	3.62482	4.39178	4.65165	9.38911	7.83566	4.45148	7.81944	9.29807	10.67	9.6769	4.9696	6.64809	10.5395	3.79295	3.93637	5.75475	3.68827	4.55151	3.39259	4.19148	3.66537	3.88095	3.74471	3.78596	3.75835	4.29819	3.71463	4.48185	3.50297	3.40885	3.97949	3.94467	3.53043	4.0602	3.47217	4.15834	4.13784	3.978
TC0X00011194.hg.1	NM_001110556; NM_001456; ENST00000344736; ENST00000360319; ENST00000369850; ENST00000369856; ENST00000415241; ENST00000420627; ENST00000422373; ENST00000438732; ENST00000444578; ENST00000462590; ENST00000465144; ENST00000466319; ENST00000466325; ENST00000474072; ENST00000474358; ENST00000490936; ENST00000498411; ENST00000498491; ENST00000610817; uc010nuu.1	FLNA	filamin A, alpha	chrX	-	Multiple_Complex	154348524	154374638	6.03262	5.63974	7.45289	9.80454	10.2896	10.9928	13.7111	12.788	9.00706	12.8356	14.5567	16.0112	15.2362	10.4723	13.4112	15.4885	8.90726	11.3276	13.1986	9.50252	10.1015	9.67858	9.44346	11.1453	13.1299	8.58532	9.28147	10.3925	11.0276	9.50676	7.25406	6.64935	10.4731	11.2694	11.4139	6.88428	6.19967	6.92128	9.81541	7.22177	5.76423
TC0400012080.hg.1	yaka.aAug10-unspliced	yaka	Transcript Identified by AceView	chr4	-	Coding	148292101	148294164	3.68812	3.99693	3.66848	3.34317	4.18986	4.27491	8.59611	9.67541	8.6783	8.73778	8.3967	8.94142	8.16292	9.92304	5.21622	7.85615	5.74285	5.8614	3.89451	5.11052	5.87546	7.00373	6.79778	7.38038	4.41163	6.49684	4.04959	4.80469	4.16905	3.84696	6.34356	6.84009	4.76344	6.87131	6.64369	5.93885	5.06636	9.14623	4.68627	3.3822	3.97847
TC2100007056.hg.1	NM_005069; NM_009586; ENST00000290399; ENST00000431229; ENST00000460783; ENST00000481185; ENST00000483178; BC110444; OTTHUMT00000194692; OTTHUMT00000194693; OTTHUMT00000194694; OTTHUMT00000194695; OTTHUMT00000194696	SIM2	single-minded family bHLH transcription factor 2	chr21	+	Multiple_Complex	36699133	36749917	7.72792	8.13873	7.67982	8.96014	8.67961	8.90425	6.17954	5.99652	6.40429	5.80533	5.44343	5.64022	5.31841	6.29671	6.04752	6.69551	6.65695	7.60767	10.4813	6.10142	8.92956	10.1703	7.98318	8.44465	9.89797	8.01024	8.98971	9.05228	8.6733	8.37438	7.65176	7.58968	9.28585	9.01931	8.47916	10.4562	10.578	11.1947	8.1843	7.66372	7.6038
TC0100011131.hg.1	ENST00000517051	RNU6-570P	RNA, U6 small nuclear 570, pseudogene [Source:HGNC Symbol;Acc:HGNC:47533]	chr1	+	Small_RNA	200054061	200054165	4.07661	4.81826	4.691	3.75565	5.14294	5.59884	7.15367	7.82302	10.3291	10.0479	8.45657	9.55585	9.01257	10.1373	6.91409	8.2574	6.3954	4.96798	5.90721	5.74275	6.59929	6.38002	5.3431	6.27472	4.41795	6.84247	4.53877	5.55453	6.4458	5.59155	7.28319	5.03309	5.05543	7.48977	4.8017	3.86405	4.19907	4.10775	4.38631	7.22179	5.10831
TC2000008023.hg.1	NM_016354; ENST00000217159; ENST00000370507; ENST00000451793; ENST00000466818; ENST00000466961; ENST00000470412; ENST00000495889; ENST00000497209; ENST00000497919; BC015727; OTTHUMT00000080043; OTTHUMT00000080044; OTTHUMT00000080045; OTTHUMT00000080046; OTTHUMT00000080047; OTTHUMT00000080048; OTTHUMT00000080049; OTTHUMT00000080050; uc002ydb.1	SLCO4A1	solute carrier organic anion transporter family, member 4A1	chr20	+	Multiple_Complex	62642445	62685785	7.4362	7.40033	6.5529	7.02906	8.87468	7.28225	4.39884	4.25813	4.11902	4.3909	3.50525	4.37163	4.62508	4.15108	4.47168	4.26533	7.89841	7.44671	8.26739	6.58466	5.70137	8.52809	5.55999	8.54181	6.74117	4.56301	7.2443	8.95331	7.85613	8.08121	7.21628	9.90568	6.46287	9.35926	6.87921	6.60862	8.23022	7.20375	8.00549	7.53841	5.62739
TC1100009121.hg.1				chr11	+	NonCoding	114641065	114648478	4.88673	4.32557	4.64461	4.96632	4.61801	4.70998	6.84627	11.3237	10.8215	7.28311	8.73071	9.18491	7.20901	8.68641	6.4636	6.7327	5.27194	6.36285	5.78246	5.21451	4.87725	4.58725	4.29599	4.98802	4.38921	4.85784	4.51531	5.04977	4.96202	5.16734	3.61468	4.1434	5.13709	4.55455	4.4343	5.31855	4.70472	4.85953	4.94032	3.86046	4.8402
TC1500010610.hg.1	ENST00000566974.1; OTTHUMT00000435962; uc059nst.1	RP11-6O2.4	novel trancsript, antisense to SYNM	chr15	-	NonCoding	99128832	99131806	4.0069	3.96818	3.99839	4.37564	4.28592	3.88506	6.60101	5.69771	4.2626	6.20706	7.82274	8.07372	7.27884	4.51048	7.24283	8.12687	3.63663	3.0753	5.23983	3.20951	3.53651	3.76794	3.7624	3.40108	3.05179	3.44479	4.01887	3.66527	3.26416	3.9679	3.261	3.32495	3.8821	3.56538	3.54604	3.13656	3.31139	3.81873	4.25257	3.73303	3.44437
TC0200015781.hg.1	ENST00000431827.1; OTTHUMT00000130239; uc061sxh.1	AC053503.6	putative novel transcript	chr2	-	NonCoding	219425071	219426184	8.14235	6.38904	7.64027	7.60881	7.12355	7.17452	12.368	11.125	8.49901	10.3933	12.505	13.1472	12.9971	9.32759	12.7822	13.8234	7.54969	7.77038	10.7209	7.47778	8.09859	7.74564	8.3997	8.12532	7.08925	7.75224	8.2039	6.63154	6.52104	7.88189	6.86599	8.07738	8.18374	6.0526	7.05197	8.37661	7.47152	8.27707	6.81904	7.31347	7.59013
TSUnmapped00000392.hg.1	ENST00000628705	FCGBP	Fc fragment of IgG binding protein			Coding			6.1225	4.9815	5.26774	5.07376	4.90729	4.72392	14.4383	14.463	16.4009	14.5809	13.6214	15.7688	14.8792	16.1654	15.9129	13.6972	18.0107	11.5154	4.99692	17.0186	6.2272	8.0268	10.7606	4.72759	5.40658	6.30985	5.31424	5.40413	4.79526	5.46129	5.49935	5.64906	5.27506	5.42772	5.06629	7.51243	7.31115	12.6997	6.74403	5.51916	6.36557
TC0900012126.hg.1	NM_001012419; NM_001012421; ENST00000377601; ENST00000477139; ENST00000611747; BC140809; BC171793; OTTHUMT00000129794; OTTHUMT00000129795	ANKRD20A3; ANKRD20A2	ankyrin repeat domain 20 family, member A3; ankyrin repeat domain 20 family, member A2	chr9	+	Multiple_Complex	40223285	40266845	5.39512	5.98633	5.93713	6.35305	5.82202	4.62134	7.73529	8.06812	9.1258	7.69036	7.16735	9.7884	7.28137	10.026	6.27427	6.97089	5.51768	6.39021	5.43649	5.98021	4.66086	5.56606	5.37895	5.21764	4.87356	4.08996	7.65191	8.10063	8.20351	4.78198	4.89799	5.79083	4.1007	3.84173	4.45685	6.21163	6.41146	6.67227	4.22889	3.61557	4.74913
TC2000009204.hg.1	NM_006809; ENST00000372813; BC001763; BC007423; BC014907; OTTHUMT00000079390	TOMM34	translocase of outer mitochondrial membrane 34	chr20	-	Multiple_Complex	44942130	44960486	11.4908	11.1892	10.2145	12.7704	12.7104	12.6206	8.38477	9.32096	9.02823	8.11914	8.14519	8.4286	8.50466	8.8703	9.70473	8.46326	11.4537	11.1262	13.4601	9.25321	10.011	13.0731	11.7528	13.0995	12.19	9.90775	12.4359	11.4525	12.4585	13.3788	13.5844	12.4183	12.0354	11.6309	11.7093	12.768	12.3411	10.9401	12.7965	12.6334	7.8944
TC0600014316.hg.1	NM_001289987; NM_001300866; NM_015687; NR_110608; ENST00000237172; ENST00000370020; ENST00000498523; BC136443; BC136444; OTTHUMT00000041263; OTTHUMT00000041264; OTTHUMT00000041265	FILIP1	filamin A interacting protein 1	chr6	-	Multiple_Complex	75295867	75493829	2.76157	3.40224	3.90521	2.74858	3.67686	3.29294	7.29328	5.71207	3.91484	6.31417	8.32697	8.812	7.30625	5.00284	6.2803	9.26254	4.61845	4.32885	5.88578	4.61911	3.92345	4.25007	4.11086	3.89382	4.78669	4.04084	3.21593	3.64133	3.87907	4.05353	3.52362	3.08801	2.80042	2.93243	2.91225	3.26488	3.27067	3.17567	3.20944	3.40822	3.02844
TC1400010438.hg.1	uc059gcl.1	AL928742.1		chr14	-	Precursor_microRNA	105591070	105591129	9.21484	9.94573	9.82273	8.68083	7.98061	8.6645	12.8072	11.9204	11.2237	13.1978	13.2578	11.994	12.9558	13.3949	10.3345	12.3836	9.1649	9.66291	8.47679	11.5634	10.0168	10.0248	9.16908	9.53796	7.92696	13.1382	7.82078	9.05178	8.72055	7.77652	8.02546	8.98352	8.29905	9.13059	9.99499	8.2196	6.97287	8.44147	7.90549	7.99481	9.46786
TC2200007356.hg.1	NM_006855; NM_016657; ENST00000216014; ENST00000409006; ENST00000471268; BC001277; BC096722; BC098131; BC098156; BC098336	KDELR3	KDEL (Lys-Asp-Glu-Leu) endoplasmic reticulum protein retention receptor 3	chr22	+	Multiple_Complex	38468062	38483447	10.4454	11.3745	8.92081	11.1108	12.4409	10.6918	7.55917	10.0749	11.4069	7.85314	7.02685	8.09009	7.6563	7.84373	10.6774	7.68621	11.3121	12.9133	10.6869	10.454	8.59369	10.3321	11.9127	8.46461	9.17417	9.11315	10.2552	12.8518	12.0266	10.0586	10.9937	13.1758	10.2647	12.994	10.8997	11.1314	13.4828	11.752	6.53069	6.69862	3.92066
TC0700008852.hg.1	yukemu.bAug10-unspliced	yukemu	Transcript Identified by AceView	chr7	+	Unassigned	114549234	114549788	2.8325	3.1941	2.71182	2.95099	3.8828	3.25908	6.95619	7.25105	6.29226	5.23349	7.24965	7.59502	7.52746	5.08812	4.26454	7.0217	4.20578	3.48628	2.64542	3.06179	5.72821	3.81179	3.13799	3.9639	4.05488	3.66198	3.28146	4.02719	3.60815	2.92334	3.26182	3.88367	3.3055	4.46916	4.72136	4.93207	4.80557	5.25365	3.67565	3.5169	3.67334
TC1600010732.hg.1	NM_000903; NM_001025433; NM_001025434; NM_001286137; ENST00000320623; ENST00000379046; ENST00000379047; ENST00000439109; ENST00000561500; ENST00000564043; ENST00000569118; BC007659; OTTHUMT00000268956; OTTHUMT00000268957; OTTHUMT00000433980; OTTHUMT00000433981; OTTHUMT00000433982; OTTHUMT00000433983; OTTHUMT00000433984	NQO1	NAD(P)H dehydrogenase, quinone 1	chr16	-	Multiple_Complex	69706996	69726951	16.5635	18.5463	14.7354	15.1793	17.9428	14.3769	11.4963	11.8323	12.0697	11.3016	10.5912	10.6486	10.9115	10.862	12.8647	8.75489	16.2101	15.3213	14.4171	13.322	16.0434	15.4026	17.1951	13.496	14.3607	13.4528	16.208	17.57	14.6606	16.7742	17.7002	16.1341	11.0262	12.3431	7.57007	17.0719	18.8691	13.1838	17.2287	18.5387	14.5655
TC1400009128.hg.1	NM_001282236; NM_004196; ENST00000216378; ENST00000356146; ENST00000395834; ENST00000525911; ENST00000528197; ENST00000529347; ENST00000530553; ENST00000531052; ENST00000534267; ENST00000534566; ENST00000542671; BC104977; OTTHUMT00000276872; OTTHUMT00000276873; OTTHUMT00000382101; OTTHUMT00000382102; OTTHUMT00000382103; OTTHUMT00000382104; OTTHUMT00000382105; OTTHUMT00000382106; OTTHUMT0000038210…	CDKL1	cyclin-dependent kinase-like 1 (CDC2-related kinase)	chr14	-	Multiple_Complex	50329404	50416461	7.54558	7.70925	7.63563	7.27829	6.39564	6.91049	10.4766	10.7698	10.9844	9.81681	8.92441	10.1089	10.7971	10.1746	10.3059	10.2784	7.76208	8.02563	7.4004	7.57716	8.25518	7.41645	7.94416	6.77515	8.06596	7.74924	7.67675	8.3869	7.94373	7.44686	7.79544	6.29908	8.13868	8.6297	9.05091	7.11996	6.37454	7.02343	12.0383	9.34016	6.61681
TC0800009735.hg.1	NM_001001924; NM_001001925; NM_001001931; NM_001166393; NM_020749; ENST00000262102; ENST00000297488; ENST00000381861; ENST00000381869; ENST00000517413; ENST00000517721; ENST00000517818; ENST00000518138; ENST00000518713; ENST00000518755; ENST00000518792; ENST00000518889; ENST00000518891; ENST00000518975; ENST00000519066; ENST00000519263; ENST00000520196; ENST00000521635; ENST00000521772; ENST00000…	MTUS1	microtubule associated tumor suppressor 1	chr8	-	Multiple_Complex	17643794	17801007	9.46603	10.3206	6.63513	13.3607	11.8907	11.66	13.9594	13.6887	13.3639	12.6395	11.95	13.4744	13.5401	13.7748	13.3643	12.7802	11.8412	11.1745	10.4983	11.8322	11.233	11.264	12.5602	10.0289	9.73909	9.87967	11.5005	13.5202	14.7417	9.99874	8.84981	9.0682	13.0321	12.9973	11.8829	11.3105	8.81231	10.7595	11.7612	10.5046	8.63505
TC1500010796.hg.1	NM_015286; NM_145728; ENST00000328642; ENST00000336292; ENST00000594047; BC151243; OTTHUMT00000415655; OTTHUMT00000415699; OTTHUMT00000415700	SYNM	synemin, intermediate filament protein	chr15	+	Multiple_Complex	99105035	99135595	4.82843	4.29983	5.34423	5.48116	5.20778	4.87814	14.0393	12.818	5.92239	12.6045	14.2695	15.8314	14.4178	6.3143	13.2671	15.0762	6.08038	6.39215	10.9014	5.32713	5.41314	5.33618	5.60317	6.27249	5.45027	5.65117	6.66649	5.30217	5.32271	5.67139	4.70501	4.13431	5.78633	4.4304	5.34024	4.97831	4.50816	5.87494	5.81009	5.27259	3.86068
TC1800007850.hg.1	NM_130386; ENST00000400256; ENST00000580242; ENST00000582147; BC060789; OTTHUMT00000440746; OTTHUMT00000440747; OTTHUMT00000441017	COLEC12	collectin sub-family member 12	chr18	-	Multiple_Complex	316740	500729	4.57059	4.51692	4.6059	4.37913	5.1689	4.22404	8.56066	9.52486	7.99031	9.0868	8.03069	9.97118	9.85522	8.15297	9.98144	11.6115	6.49017	7.51861	8.40854	7.16133	6.19328	4.68778	7.82394	5.90798	13.013	5.70893	4.73321	4.58589	4.73393	4.59387	4.62735	4.07108	4.42468	4.59098	4.49203	4.57147	4.8294	3.95192	4.8829	4.82309	4.57812
TC1300009088.hg.1	NM_001042517; NM_001258366; NM_001258367; NM_001258368; NM_001258369; NM_001258370; NM_030932; ENST00000267215; ENST00000377908; ENST00000400319; ENST00000400320; ENST00000400324; ENST00000465066; ENST00000470420; ENST00000498416; ENST00000615942; BC034952; BC048963; BC068504; OTTHUMT00000045166; OTTHUMT00000045167; OTTHUMT00000045169; OTTHUMT00000280483; OTTHUMT00000280484; OTTHUMT00000280485; O…	DIAPH3	diaphanous-related formin 3	chr13	-	Multiple_Complex	59665583	60163987	13.9122	13.5373	14.0485	12.971	10.2734	10.8992	7.73223	9.03754	7.00744	7.7137	5.82657	6.91979	7.45983	8.09426	8.32615	6.57729	8.05195	10.3837	9.9416	6.92354	9.97326	10.583	10.694	9.9161	6.98184	10.4149	12.681	10.7926	11.5007	12.0195	9.51806	11.0805	10.4501	9.91366	10.8881	10.7029	10.015	10.7118	12.4873	10.9766	8.8523
TC1400010460.hg.1	ENST00000581717	MIR4537	microRNA 4537	chr14	-	Precursor_microRNA	105859484	105859553	5.60024	6.21344	5.92271	6.09651	5.86796	5.86416	9.56909	8.03244	7.84271	9.35546	9.7311	7.93501	9.46935	10.3165	7.61759	8.95001	6.90254	6.64523	5.44003	8.48649	7.08023	6.48905	6.16161	6.38834	5.35736	9.7338	5.42581	5.54894	5.37102	5.5492	5.10349	5.92896	5.56282	5.68786	6.15248	5.61125	4.82869	5.76999	5.66014	5.65367	5.56694
TC0900009342.hg.1				chr9	-	NonCoding	43949	73764	6.56989	5.81257	6.3123	5.3894	5.15533	5.06886	8.21557	8.63939	5.96877	7.91634	8.51097	9.87242	9.48213	5.68841	7.98777	10.6746	5.34596	5.43861	6.46769	5.60307	5.46091	4.8037	4.97971	5.37226	5.4284	5.71997	5.02729	5.58271	5.2082	5.00398	4.70239	4.80958	5.0533	4.81282	5.1403	4.91176	4.36979	5.1424	6.59647	6.23312	7.13763
TC1300007248.hg.1	NM_001098525; NM_001286686; NM_001286687; NM_018204; ENST00000258607; ENST00000378034; ENST00000378037; ENST00000459902; ENST00000468284; ENST00000480747; ENST00000490903; BC130296; BC136332; OTTHUMT00000045069; OTTHUMT00000045071; OTTHUMT00000355010; OTTHUMT00000355011; OTTHUMT00000355012; OTTHUMT00000355013; OTTHUMT00000355014	CKAP2	cytoskeleton associated protein 2	chr13	+	Multiple_Complex	52455360	52476631	14.3852	13.5871	13.9579	13.2219	11.9452	12.2561	7.36959	10.4246	7.1408	7.66058	8.38408	8.24466	7.91317	8.76922	8.83689	7.38023	8.16989	10.6489	11.3309	8.20505	11.0563	10.9144	10.9439	10.7096	8.7115	10.6376	13.5829	11.3655	11.5323	12.5421	11.7889	9.335	12.9567	11.8329	11.9944	13.1825	11.5757	10.4488	13.1104	12.0024	11.6098
TC1700010625.hg.1	NM_032865; ENST00000254051; ENST00000394072; ENST00000497303; ENST00000582747; BC018706; OTTHUMT00000257154; OTTHUMT00000257155; OTTHUMT00000257156; OTTHUMT00000447523	TNS4	tensin 4	chr17	-	Multiple_Complex	40475828	40501602	14.7952	15.5649	14.4378	11.9552	12.1797	13.9093	5.49775	5.36778	5.3047	5.03327	5.12608	5.54456	5.40459	5.5466	5.23993	5.37181	12.0741	11.2279	10.2709	5.97095	9.64337	10.1795	7.95932	9.82798	10.7778	5.46672	7.85261	7.95988	8.28425	11.3776	6.79909	5.96094	7.93847	11.9834	7.6535	14.3662	13.9222	11.8169	11.1605	6.29919	3.33628
TC2100008424.hg.1	NM_001205206; NM_001205207; NM_194255; ENST00000311124; ENST00000380010; ENST00000417954; ENST00000427839; ENST00000443742; ENST00000460174; ENST00000468508; ENST00000485649; ENST00000486303; ENST00000528477; ENST00000567670; BC003068; OTTHUMT00000206796; OTTHUMT00000206797; OTTHUMT00000206798; OTTHUMT00000206800; OTTHUMT00000206802; OTTHUMT00000206803; OTTHUMT00000206805; OTTHUMT00000356363; OTT…	SLC19A1	solute carrier family 19 (folate transporter), member 1	chr21	-	Multiple_Complex	45493572	45544411	8.96446	9.17458	6.84341	9.89423	9.08253	9.54745	5.85637	5.404	5.75439	6.69608	6.46836	5.68777	5.6054	5.45527	6.64163	5.37061	8.9415	7.77927	9.45686	6.32815	7.68166	9.10799	6.89368	8.94071	8.76964	7.67998	10.2158	9.64158	11.1955	10.0241	8.75834	7.09574	11.0568	11.071	10.703	10.9302	9.48935	9.52073	9.22674	7.70583	7.15429
TC0700012755.hg.1	NM_001164665; NM_020910; ENST00000422774; ENST00000440172; OTTHUMT00000347938; OTTHUMT00000348092	KIAA1549	KIAA1549	chr7	-	Multiple_Complex	138831381	138981318	7.86828	8.47259	8.89615	8.4178	8.44111	8.50451	5.43777	5.33065	5.82834	4.9116	5.24749	5.42912	5.34916	4.94053	6.10527	5.07451	9.08217	7.1597	9.14449	6.67892	7.44891	8.98926	6.80466	9.27487	8.16422	6.07745	7.29142	7.58	7.3241	5.90205	7.62852	5.63623	10.1091	11.3269	10.4976	7.89946	6.92839	8.51606	8.34462	7.47122	6.54489
TC0100008012.hg.1	NM_007102; ENST00000372581; BC069301; BC093779; BC093781; OTTHUMT00000018307; uc001chc.1	GUCA2B	guanylate cyclase activator 2B (uroguanylin)	chr1	+	Coding	42153421	42155824	3.85553	3.92161	3.89536	3.67411	3.85569	3.55381	6.58736	5.80504	6.8615	6.95684	6.34417	5.09249	6.68559	9.03402	6.95915	4.1707	3.89764	3.72335	3.38947	4.26001	3.26337	3.22078	3.73813	3.69801	3.53055	3.55446	3.66417	3.92975	3.8409	3.75747	3.71047	4.48819	3.82283	4.11086	3.7609	3.42235	4.03974	3.39625	4.01431	3.76028	3.79525
TC0500010772.hg.1	blarflar.aAug10-unspliced	blarflar	Transcript Identified by AceView	chr5	-	Unassigned	55497261	55499641	5.98501	5.46199	5.32924	7.37963	5.61673	7.26001	9.90991	8.92875	8.95936	10.1	9.79623	9.39839	8.9362	10.6708	7.72056	8.86793	6.79699	6.54918	6.7241	7.38929	7.46357	6.4233	6.52993	7.78184	6.92638	6.26603	6.40391	6.85316	5.65135	6.03777	8.34049	7.86633	5.41381	6.1568	8.11471	5.07944	5.39978	7.44279	5.2264	5.41067	6.42685
TC1400007443.hg.1	NM_021979; ENST00000247207; ENST00000394709; ENST00000554883; BC001752; BC036107; OTTHUMT00000280651; OTTHUMT00000411969	HSPA2	heat shock 70kDa protein 2	chr14	+	Multiple_Complex	64535905	64546173	5.80107	5.88522	5.4027	4.6537	6.24502	6.49678	9.9355	8.73185	10.1836	8.52837	9.51652	10.7563	10.4243	7.2312	9.94749	10.3781	10.0519	7.43047	7.67988	10.717	8.10639	6.69747	7.5247	6.56066	6.66117	6.90327	5.91136	5.11182	6.34718	5.46956	5.87523	5.79258	5.02153	5.34149	5.58911	5.73833	5.72545	6.52029	5.398	6.48298	4.93083
TC0100008594.hg.1	NM_001083592; NM_005012; ENST00000371079; ENST00000371080; ENST00000482426; ENST00000545203; OTTHUMT00000025002; OTTHUMT00000025003; OTTHUMT00000025004	ROR1	receptor tyrosine kinase-like orphan receptor 1	chr1	+	Multiple_Complex	63774019	64181498	5.4001	6.38474	6.74919	11.9297	11.8693	13.3797	10.2525	11.2893	10.5891	10.9479	10.6318	11.3986	11.362	9.40323	11.1464	12.3427	7.33166	8.33468	8.05585	9.31341	6.34195	5.89488	7.54254	7.43482	11.6646	7.00081	7.87109	9.58197	9.94279	11.2084	10.7881	9.62215	8.12146	8.65771	11.9812	6.04049	5.66918	6.75129	7.4602	6.45053	6.13144
TC0900012197.hg.1	NM_000954; ENST00000371623; ENST00000371625; ENST00000444903; ENST00000446677; ENST00000457950; ENST00000460340; ENST00000462514; ENST00000492068; BC005939; OTTHUMT00000055188; OTTHUMT00000055190; OTTHUMT00000055191; OTTHUMT00000055192; OTTHUMT00000055193; OTTHUMT00000055194; OTTHUMT00000055195; OTTHUMT00000055197	PTGDS	prostaglandin D2 synthase 21kDa (brain)	chr9	+	Multiple_Complex	136977504	136981742	3.69664	3.5724	3.47254	3.84035	3.51308	3.49771	7.60386	8.20069	8.83034	7.89305	9.90793	6.17412	7.7145	6.65979	7.09611	7.71301	5.75102	7.21955	4.3578	9.75343	4.32891	5.02871	6.68721	5.23925	4.38774	5.04194	3.9353	3.59364	3.93652	3.87241	3.36058	3.7546	4.01931	4.3949	3.81547	3.79522	3.31015	3.86007	3.68185	3.18167	4.12781
TC0500011776.hg.1	soture.aAug10-unspliced	soture	Transcript Identified by AceView	chr5	-	Unassigned	116520256	116524524	4.62442	3.94461	3.36211	4.05755	3.70331	3.41132	8.36295	6.76913	8.34994	6.61742	7.50957	7.95393	8.62479	8.8586	4.32061	6.89963	4.92998	3.72651	3.96919	4.88984	4.25255	4.08512	5.31987	6.26827	3.77458	6.25405	3.37831	4.39124	3.20522	3.83504	3.14396	3.37887	3.12911	3.2008	3.4578	5.03945	5.61453	7.2968	4.55825	3.08971	3.51676
TC0100008243.hg.1	NM_001144774; NM_001144775; NM_001144776; NM_001144777; NM_001294348; NM_021952; ENST00000357083; ENST00000371819; ENST00000371821; ENST00000371823; ENST00000371824; ENST00000371827; ENST00000448907; ENST00000463650; ENST00000474675; ENST00000492299; ENST00000494555; BC036071; OTTHUMT00000021709; OTTHUMT00000021710; OTTHUMT00000021711; OTTHUMT00000021712; OTTHUMT00000021713; OTTHUMT00000021714; O…	ELAVL4	ELAV like neuron-specific RNA binding protein 4	chr1	+	Multiple_Complex	50048014	50203786	3.56118	4.56484	4.14142	3.73534	4.16815	3.4754	7.18249	6.46137	5.61368	6.04922	6.50384	6.98897	6.45593	5.11559	6.59763	6.58541	3.8852	3.53338	4.29091	6.37921	3.30245	4.001	5.35169	3.64516	3.60801	3.61055	3.89715	4.57526	3.43873	3.66119	3.95903	3.43584	3.76311	3.36196	3.43487	3.79244	4.38236	3.29405	4.27912	3.48448	3.40445
TC0100014340.hg.1	NM_002353; ENST00000371225; BC009409; OTTHUMT00000027818	TACSTD2	tumor-associated calcium signal transducer 2	chr1	-	Coding	58575423	58577773	11.196	13.4049	16.3967	11.9653	13.951	12.3547	5.3525	5.11728	3.77493	4.94636	4.63448	4.12492	4.24047	4.56195	4.945	4.66204	14.7894	8.58478	9.69443	13.3607	9.13073	4.96904	6.51479	9.21978	9.11975	5.95041	4.71661	7.03981	10.7027	5.01972	5.40666	4.3779	5.0364	4.63699	4.50508	5.25043	5.76667	4.59573	5.85956	6.19926	4.90188
TC1600007963.hg.1	NR_003658; NR_027781; OTTHUMT00000350773; OTTHUMT00000350774	MT1DP	metallothionein 1D, pseudogene (functional)	chr16	+	Multiple_Complex	56643473	56644941	10.3138	11.193	12.1666	14.2209	13.9589	15.5017	13.4046	14.2058	15.0408	14.444	15.8361	15.1069	15.5381	13.0955	15.8219	11.9207	13.3191	13.0255	10.0318	13.6516	11.324	8.75036	13.61	10.5193	14.0658	9.23475	15.6623	16.3156	15.8781	10.6764	10.0422	12.1883	12.055	9.63739	11.8258	13.8637	13.8437	13.7776	9.22458	9.99938	9.99418
TC0900009949.hg.1	NM_001301226; NM_001301227; NM_003289; NM_213674; ENST00000329305; ENST00000360958; ENST00000378292; ENST00000378300; ENST00000471212; ENST00000486018; ENST00000604975; ENST00000607559; BC011776; OTTHUMT00000052375; OTTHUMT00000052376; OTTHUMT00000052377; OTTHUMT00000052378; OTTHUMT00000052379; OTTHUMT00000052380; OTTHUMT00000469787; OTTHUMT00000470143	TPM2	tropomyosin 2 (beta)	chr9	-	Multiple_Complex	35681992	35691020	7.98711	8.91681	8.52243	6.35317	6.00082	5.90872	15.1853	14.1613	8.38053	12.854	15.1671	16.9441	16.0506	9.52364	14.6415	17.0582	9.18443	11.4289	12.9291	10.4994	10.6099	9.21495	10.1867	10.3788	11.5607	8.526	11.9014	11.6047	12.3259	8.39319	10.6029	12.0765	6.51753	6.50518	6.88599	7.49609	9.68053	7.95557	5.84227	5.46008	4.98171
TC1900010595.hg.1	NM_001243947; NM_033256; ENST00000301242; ENST00000347262; ENST00000587515; ENST00000591291; ENST00000591585; BC021089; OTTHUMT00000458161; OTTHUMT00000458162; OTTHUMT00000458163; OTTHUMT00000458164; OTTHUMT00000458165; uc002ohq.3	PPP1R14A	protein phosphatase 1, regulatory (inhibitor) subunit 14A	chr19	-	Coding	38251237	38256591	5.66387	5.86783	6.32191	5.82846	6.19194	6.14328	9.67829	9.7016	6.74883	8.79777	10.071	10.0334	9.62247	7.20347	10.3073	13.1175	7.13736	7.00264	7.46481	6.5814	6.8133	6.36699	7.57848	7.22478	6.82901	6.46487	6.50172	4.8205	6.20374	6.16704	5.56618	5.52649	5.89851	5.53736	5.65238	6.54581	5.60522	5.93739	5.6461	5.66921	6.22414
TC0800011542.hg.1	klobly.aAug10-unspliced	klobly	Transcript Identified by AceView	chr8	-	Unassigned	115543446	115544511	6.2399	6.49193	5.44822	4.59666	3.62494	5.04565	8.76613	8.68189	6.41126	9.26572	10.077	8.24241	7.84781	6.89976	5.73876	9.31574	5.55133	8.14412	5.58594	5.44471	8.1148	5.49888	7.09552	6.08784	5.8008	6.81362	4.35766	3.00966	4.35259	9.30046	9.38597	11.4429	7.91101	6.91629	9.74725	6.05352	6.24412	8.80848	5.22277	4.3665	4.17213
TC1400008919.hg.1	NM_001243645; NM_021914; NM_138638; NR_028130; NR_028131; ENST00000298159; ENST00000341223; ENST00000422678; ENST00000554470; ENST00000555765; ENST00000556161; BC011444; BC022364; BC022876; OTTHUMT00000073624; OTTHUMT00000276638; OTTHUMT00000276639; OTTHUMT00000409932; OTTHUMT00000409933; OTTHUMT00000409934	CFL2	cofilin 2 (muscle)	chr14	-	Multiple_Complex	34706769	34714823	7.24078	7.87292	7.56293	11.7104	11.541	10.9597	12.7884	11.8255	8.6342	11.741	13.1259	13.8836	12.6272	8.20467	11.2722	14.2843	7.34972	8.17614	9.67506	8.57747	7.07158	6.3346	8.62611	7.77862	8.01707	7.81886	13.6082	11.8017	11.5937	8.77217	8.25232	7.86295	11.5851	11.2653	11.4341	9.4475	8.14739	8.85058	8.68546	7.66003	6.56845
TC1200011218.hg.1	ENST00000548900.1; OTTHUMT00000403662; uc058qtk.1	RP11-1143G9.4	novel transcript antisense to LYZ	chr12	-	NonCoding	69353169	69354225	15.3523	12.3135	15.4888	4.8395	5.8486	5.51017	7.94187	12.4465	10.321	8.99677	6.6827	7.90442	9.07952	9.55513	13.3304	8.95536	14.6968	15.0263	7.18949	15.0594	8.33149	9.7214	14.7544	8.34999	13.5677	10.0594	3.96409	4.59401	4.77454	15.3189	14.3185	12.8197	6.08449	5.10788	5.10902	7.64933	8.55979	6.36363	5.70271	9.55984	5.66398
TC0X00010551.hg.1	lybey.aAug10	lybey	Transcript Identified by AceView	chrX	-	Unassigned	114595272	114606849	11.0112	10.9543	13.3805	11.6065	12.3578	12.9219	7.15436	6.10525	8.72431	6.21515	7.93698	8.49176	8.30065	8.16093	7.33726	5.84446	8.80514	10.214	10.8727	6.8426	10.6926	13.5253	9.81689	11.4371	10.283	7.37968	12.495	12.1681	12.4021	7.6367	9.74577	8.49638	12.0122	13.3669	14.003	12.9759	12.9913	14.3631	12.0435	11.4207	11.7882
TC0200014771.hg.1	NM_001291807; NM_004460; ENST00000188790; ENST00000422436; ENST00000443424; ENST00000447386; ENST00000450031; ENST00000461506; ENST00000462608; ENST00000465088; ENST00000465424; ENST00000480044; ENST00000480838; ENST00000493182; ENST00000497414; ENST00000627638; BC026250; OTTHUMT00000332852; OTTHUMT00000332854; OTTHUMT00000332855; OTTHUMT00000332856; OTTHUMT00000332857; OTTHUMT00000332858; OTTHUM…	FAP	fibroblast activation protein alpha	chr2	-	Multiple_Complex	162170684	162245151	3.54359	4.38231	4.54001	3.79309	5.18993	4.21976	5.34136	5.5367	4.31707	5.72104	4.78147	6.36158	4.84239	3.99043	4.31946	5.88784	10.8625	10.0156	10.6565	10.0517	8.37056	5.60217	9.15423	7.96081	10.9101	7.37561	3.84807	4.84104	4.40457	4.37959	7.15204	6.12584	3.6424	4.17733	3.49789	5.89747	9.67944	4.14121	3.51786	4.68833	3.89022
TC1300009221.hg.1				chr13	-	NonCoding	71857062	71860153	3.89838	4.17941	4.08981	4.16927	4.76238	4.56777	5.63916	7.01718	7.38697	4.78533	7.27018	5.01958	5.25668	5.28826	4.35851	5.32718	5.16809	6.83185	7.99688	5.81188	7.725	10.2578	9.51204	5.80467	8.3669	10.9973	3.93207	3.90349	3.73706	4.99047	4.8849	5.81426	5.87935	7.25558	8.03932	4.10264	4.31026	9.38824	12.6081	12.3563	13.2183
TC0400007800.hg.1	nusmuby.aAug10-unspliced	nusmuby	Transcript Identified by AceView	chr4	+	Coding	71371153	71371817	4.83689	4.66685	4.3616	4.9242	4.83927	4.06747	7.2229	8.07915	9.04486	7.71781	6.88345	8.55803	8.30986	9.472	6.41382	8.89387	4.31677	4.73619	4.40846	5.12659	4.46325	4.40808	4.08138	4.12931	4.03898	4.47913	3.58499	3.89665	5.16127	5.93009	6.28834	3.81446	4.1016	4.31647	4.06703	4.31963	4.07657	7.12143	3.10793	3.44103	6.6275
TC0300006781.hg.1	NM_144633; ENST00000328405; ENST00000452398; ENST00000475063; OTTHUMT00000252139; OTTHUMT00000339563; OTTHUMT00000339564	KCNH8	potassium channel, voltage gated eag related subfamily H, member 8	chr3	+	Multiple_Complex	19148454	19535646	5.55912	5.84887	8.63232	3.62747	3.90451	4.32452	4.34942	5.1804	4.4429	4.27972	4.81586	5.03838	5.42071	4.49635	3.95247	4.42653	7.13973	7.58895	6.42027	7.21079	6.46459	10.3224	5.93472	7.51657	6.7408	9.28981	3.80655	2.86964	3.45687	3.68985	3.61999	3.35962	2.92028	3.19429	4.57504	3.70347	3.62062	6.25019	4.69927	4.55953	5.27623
TC1900010676.hg.1	NM_003890; ENST00000595713; ENST00000616721; ENST00000620799; OTTHUMT00000462507; OTTHUMT00000462921	FCGBP	Fc fragment of IgG binding protein	chr19	-	Multiple_Complex	39863323	39934626	3.52335	3.56314	3.82998	3.70943	4.82515	4.0382	12.54	12.5626	14.1365	13.3728	11.971	14.2115	13.3574	14.706	14.7108	12.525	16.4794	9.51436	4.17525	15.6753	6.29425	6.60625	8.13408	3.46288	5.19576	6.48124	3.89409	3.56976	4.06696	3.97599	5.28678	4.55181	4.33563	4.25617	4.14501	5.81516	5.32834	10.1708	5.24947	4.68272	5.29259
TC0900009608.hg.1	BC020879	MGC24103	uncharacterized MGC24103	chr9	-	Coding	16525995	16527733	3.16348	2.85388	3.01235	3.23911	3.128	3.59698	7.38081	6.36814	3.8828	7.38763	8.05787	7.46236	6.69086	5.67355	4.88356	7.72666	3.72552	6.27896	4.12658	4.43756	5.09382	4.0032	4.19144	5.56464	5.0879	4.26477	3.1916	3.40014	3.25079	3.20982	4.57336	3.7572	3.4656	3.42287	3.41268	3.45737	3.52031	3.80243	3.1963	3.39165	3.54316
TC2000007089.hg.1	NM_012112; ENST00000300403; ENST00000340513; BC004136; BC020207; OTTHUMT00000078569; OTTHUMT00000078570	TPX2	TPX2, microtubule-associated	chr20	+	Multiple_Complex	31739101	31801805	12.3047	11.6138	11.0502	12.3122	10.6304	10.5598	6.67917	7.91944	5.75494	6.19393	5.8969	6.80251	6.97925	8.1399	8.14267	5.54474	8.81534	9.59394	10.7909	8.1882	8.72791	11.0112	9.33795	10.6908	8.72233	9.58922	13.5459	11.3883	11.8378	13.5716	11.6033	10.9484	13.2958	12.5294	11.3892	12.6912	10.5344	9.60157	13.6149	11.7059	8.79753
TC0900007622.hg.1	shyplorbu.aAug10-unspliced	shyplorbu	Transcript Identified by AceView	chr9	+	Coding	76272729	76273413	5.95237	5.38621	5.46865	3.36464	4.04818	4.42757	7.21004	5.5006	7.1898	6.69513	6.6028	6.78988	7.37217	8.60725	7.22304	6.0996	4.00048	3.4807	4.0275	4.70112	3.33931	4.42718	3.30811	3.51065	3.6644	4.06777	4.5566	4.25166	4.47664	3.98949	6.72985	4.13889	4.52424	5.91834	3.75431	5.73681	4.71243	4.98715	4.08915	4.8554	4.52599
TC1600008609.hg.1	NM_002153; ENST00000199936; ENST00000563491; ENST00000566213; ENST00000566838; ENST00000568090; ENST00000569351; BC009581; BC059170; OTTHUMT00000269057; OTTHUMT00000432558; OTTHUMT00000432559; OTTHUMT00000432560; OTTHUMT00000432561; OTTHUMT00000432562	HSD17B2	hydroxysteroid (17-beta) dehydrogenase 2	chr16	+	Coding	82035004	82098534	8.48151	9.59561	8.7219	6.35131	7.45323	5.82505	13.496	11.6251	12.75	13.2866	11.9386	11.581	9.11449	13.2201	11.7206	8.43877	9.79644	9.0986	6.44668	10.675	11.1031	8.4117	7.37853	6.24319	5.99657	5.26455	6.72363	6.61725	4.49735	10.9931	14.2971	15.1825	11.7933	13.5677	10.7605	6.49609	7.86384	6.16912	6.44211	8.433	7.41211
TC1000012169.hg.1	NM_001288973; NM_001288974; NM_001288975; NM_003474; NM_021641; ENST00000368676; ENST00000368679; ENST00000448723; ENST00000467145; ENST00000482291; ENST00000485388; ENST00000494661; BC060804; OTTHUMT00000050961; OTTHUMT00000050962; OTTHUMT00000050963; OTTHUMT00000050964; OTTHUMT00000050965; OTTHUMT00000050966; OTTHUMT00000050967	ADAM12	ADAM metallopeptidase domain 12	chr10	-	Multiple_Complex	126012381	126388558	3.80951	3.93078	4.19242	4.05035	5.48991	4.22461	4.64187	5.66251	5.40802	5.12295	4.95592	4.59365	5.22206	5.38826	5.34181	5.83865	6.21068	10.5774	11.4107	11.3766	9.03645	5.91104	8.4587	8.84447	13.2156	7.48665	4.61405	4.14701	4.28801	4.89774	5.03817	3.77118	3.64766	4.61258	4.39307	4.3086	4.69556	4.21107	4.23243	5.32315	3.39514
TC1200011009.hg.1				chr12	-	NonCoding	59327271	59327663	11.7277	11.5895	13.9929	11.6757	11.8926	13.9941	5.21442	5.65696	4.85338	5.79926	5.80731	5.89706	6.10221	5.11267	4.91633	4.76027	7.03336	8.28969	11.0229	6.11542	9.26639	12.8994	3.74296	10.0109	9.8004	4.90434	14.6817	14.1779	15.3707	7.32278	6.60269	4.74988	13.2605	16.1925	15.8673	15.5666	13.0301	16.3265	12.8562	11.3945	14.0387
TC1500009664.hg.1				chr15	-	NonCoding	61220726	61221110	2.42948	2.77975	2.89272	2.60624	3.42716	2.67091	5.58261	6.65221	5.12526	6.35753	6.88035	6.45295	5.49476	5.57775	3.34068	6.2047	3.75555	3.79479	4.43734	2.95827	3.76978	3.86505	3.0595	4.15861	3.39238	3.30506	2.60079	3.02561	2.60934	2.89525	4.22541	3.01705	3.2602	2.90458	2.50578	2.61868	4.42067	3.06266	3.27144	3.04495	2.57496
TC0300009524.hg.1	NM_001258315; NM_001258316; NM_018098; ENST00000232458; ENST00000366090; ENST00000366254; ENST00000392692; ENST00000415665; ENST00000417960; ENST00000426894; ENST00000428567; ENST00000437296; ENST00000438041; ENST00000441497; ENST00000444250; ENST00000460860; ENST00000486027; ENST00000487073; ENST00000540509; BC112086; OTTHUMT00000345629; OTTHUMT00000345993; OTTHUMT00000345994; OTTHUMT00000345995…	ECT2	epithelial cell transforming 2	chr3	+	Multiple_Complex	172750682	172821474	14.8343	13.8167	14.049	15.4433	12.4907	15.1604	7.48798	9.83262	7.241	7.55646	7.6133	7.32553	7.17036	8.34192	8.62062	6.09065	9.44489	13.4906	11.1559	8.91951	9.08952	11.1019	11.7504	10.2968	9.71052	9.45587	14.2802	12.0471	12.8457	15.7682	13.301	10.3512	13.5709	13.1356	14.0982	15.1159	12.7602	13.6039	14.7247	12.947	12.6685
TC1000012437.hg.1				chr10	+	NonCoding	30675554	30691474	5.90202	6.10771	5.76645	8.66424	7.31349	8.71959	10.4602	8.24586	7.92705	8.81691	10.79	12.0195	11.3631	7.75853	9.88511	11.7572	7.46017	6.70127	8.64289	7.00764	6.47191	7.97566	7.27749	8.03896	7.23508	6.46909	6.45682	6.25416	5.89988	6.04062	5.38337	4.87292	7.0109	7.73086	7.39887	6.27847	4.98114	7.27972	6.14725	5.6012	6.13294
TSUnmapped00000560.hg.1	ENST00000632910	IGKV2-30	immunoglobulin kappa variable 2-30 [Source:HGNC Symbol;Acc:HGNC:5785]			Coding			2.96722	2.87563	3.07022	2.83995	3.05521	2.93672	9.48745	12.0189	13.8032	10.2706	12.2919	6.02644	9.60946	8.55865	12.9158	12.3487	11.6869	6.75625	3.57332	11.8244	8.24873	4.83741	10.7446	5.06673	3.77833	12.2099	2.80557	3.17298	2.51131	2.889	3.45399	2.69567	2.95728	2.91618	3.2749	3.14744	2.8373	3.18186	3.05353	3.77189	3.42928
TC1700011088.hg.1	NM_000088; ENST00000225964; ENST00000463440; ENST00000471344; ENST00000474644; ENST00000476387; ENST00000485870; ENST00000486572; ENST00000494334; ENST00000495677; ENST00000504289; ENST00000507689; ENST00000510710; ENST00000511732; BC036531; OTTHUMT00000309036; OTTHUMT00000309037; OTTHUMT00000309038; OTTHUMT00000309039; OTTHUMT00000309040; OTTHUMT00000309041; OTTHUMT00000309042; OTTHUMT0000030904…	COL1A1	collagen, type I, alpha 1	chr17	-	Multiple_Complex	50183289	50201639	5.22413	4.11312	4.83771	4.50744	5.24879	4.5625	5.99224	6.47745	6.17604	5.38863	5.82451	7.127	6.11641	5.78825	7.77786	8.5116	6.75579	9.87604	12.2096	11.1557	9.97275	7.98659	6.97675	9.66258	12.6161	7.73243	4.78609	4.46921	5.47683	5.05847	4.61654	4.8074	4.58097	4.59055	5.13245	4.76469	4.92265	4.64865	4.83378	4.42762	5.67829
TC0X00007919.hg.1	NM_014467; ENST00000373004; ENST00000481988; BC020733; OTTHUMT00000057486; OTTHUMT00000057487	SRPX2	sushi-repeat containing protein, X-linked 2	chrX	+	Multiple_Complex	100644166	100671299	6.64685	7.55416	5.25396	4.56854	6.70182	5.59462	7.97052	7.35544	7.31288	6.19777	6.76771	6.166	6.82873	6.68178	7.51327	7.07106	7.45467	9.16022	12.9747	8.41859	11.2321	7.53351	8.56776	12.9944	10.9646	12.1558	5.60707	7.78536	7.05319	4.66608	5.26936	3.91107	4.48178	5.14457	4.52489	5.01112	4.84889	4.84554	9.48818	9.74069	5.57414
TC1500007583.hg.1	NM_178859; ENST00000334287; BC103842; BC103843; BC103844; OTTHUMT00000256783; uc002aog.3	SLC51B	solute carrier family 51, beta subunit	chr15	+	Coding	65045370	65053396	4.15372	5.068	4.66755	5.43524	6.28578	4.25397	11.128	9.20833	8.30232	10.1153	7.94584	9.14259	7.47042	11.5118	11.044	7.15645	5.43088	5.89746	4.73233	7.336	5.5561	6.24562	5.51673	4.83179	4.73853	5.44387	4.76818	4.79643	4.61975	4.75945	5.36638	5.3604	4.50014	4.78826	5.15051	4.56871	4.93144	3.71922	5.52983	9.90232	5.08456
TC1500009271.hg.1	ENST00000558556; ENST00000561384; ENST00000562107; ENST00000564140	SORD2P	sorbitol dehydrogenase 2, pseudogene [Source:HGNC Symbol;Acc:HGNC:49919]	chr15	-	Multiple_Complex	44823424	44884694	14.0831	15.7166	12.3413	11.0196	11.3815	10.7866	8.98917	10.114	9.57646	10.2185	8.77962	9.26545	9.20021	9.39787	9.82593	8.30881	11.6994	14.7547	12.4195	11.8192	11.4776	12.4162	14.0337	11.7259	11.8349	10.8384	11.8582	13.272	12.9334	14.319	13.9838	14.4267	13.3609	14.1109	11.3664	12.1261	12.3756	11.1909	14.7899	13.8585	11.4143
TC1700007641.hg.1	NM_024308; ENST00000610443; ENST00000611337; ENST00000612205; ENST00000612538; ENST00000615432; ENST00000617959; ENST00000618403; ENST00000621871; BC002731; OTTHUMT00000477259; OTTHUMT00000477260; OTTHUMT00000477261; OTTHUMT00000477262; OTTHUMT00000477263; OTTHUMT00000477264; OTTHUMT00000477265; OTTHUMT00000477266	DHRS11	dehydrogenase/reductase (SDR family) member 11	chr17	+	Multiple_Complex	36591796	36600806	8.08187	8.97462	6.02739	7.15005	8.43969	6.48741	12.4583	11.797	12.8892	12.2956	11.4248	12.0525	11.1156	13.4773	12.8711	10.6007	9.70238	8.00748	9.78989	9.85666	10.1335	10.1863	8.14062	9.09569	7.42566	7.02685	7.73245	6.66005	6.8148	11.0712	11.4509	12.0549	7.42	7.36439	6.8353	8.67943	9.14728	7.0151	8.51664	9.45751	6.06076
TC0100015364.hg.1	NM_001308315; NM_001308316; NM_005725; ENST00000369515; ENST00000369516; ENST00000433172; ENST00000491992; BC021675; OTTHUMT00000032828; OTTHUMT00000032829; OTTHUMT00000032830; OTTHUMT00000097471	TSPAN2	tetraspanin 2	chr1	-	Multiple_Complex	115048011	115089500	4.39606	4.54803	5.46149	4.73282	5.40382	5.84335	11.5854	10.5056	5.99818	10.5829	11.1526	12.2606	10.6866	7.64733	9.7549	11.4261	6.01022	8.76323	9.01649	7.43229	6.65255	5.65293	7.10387	7.18199	9.00606	5.55861	4.50071	4.21172	5.19407	4.71389	5.24083	5.05679	7.91005	8.65067	11.4589	4.63333	3.98142	4.76084	4.36873	4.57453	5.38725
TC0500010846.hg.1	jawflu.aAug10-unspliced	jawflu	Transcript Identified by AceView	chr5	-	Coding	59149721	59152377	6.85435	6.96401	8.08393	6.20784	5.13109	5.1623	11.2293	8.85066	10.0287	10.9301	10.0544	10.4225	10.4448	10.4529	7.47863	10.2956	7.35394	7.23811	6.13992	8.04645	6.57998	9.26711	6.26412	7.16653	6.70379	5.58884	3.87453	4.46528	5.35149	5.88001	8.24816	6.74264	7.23657	7.08682	9.46254	6.96886	5.29572	8.56543	6.06662	6.31801	5.65287
TC0100013908.hg.1	NM_006516; ENST00000372500; ENST00000415851; ENST00000426263; ENST00000439722; ENST00000460369; ENST00000475162; ENST00000625233; ENST00000628173; ENST00000629908; ENST00000630287; ENST00000630821; BC118590; BC121804; OTTHUMT00000020358; OTTHUMT00000020359; OTTHUMT00000020360; OTTHUMT00000020362; OTTHUMT00000020686; OTTHUMT00000481667; OTTHUMT00000481670; OTTHUMT00000481671; OTTHUMT00000481672; O…	SLC2A1	solute carrier family 2 (facilitated glucose transporter), member 1	chr1	-	Multiple_Complex	42925375	42959176	11.2895	13.9637	12.2255	14.0374	14.6846	16.3872	8.63251	9.45158	8.71145	9.25253	6.56594	8.37901	9.56012	8.71665	10.2915	7.17504	12.2955	13.3985	13.2856	10.12	12.0927	12.1858	12.5732	11.0109	14.5633	8.88378	12.1309	14.9338	15.9366	13.1988	11.5177	14.0632	11.4157	12.6557	13.3485	9.59125	9.81695	13.0652	10.4802	10.0498	10.9131
TC1800007506.hg.1	NM_001270949; NM_001270950; NM_001270951; NM_001278268; NM_003839; ENST00000269485; ENST00000586569; ENST00000587697; ENST00000592013; ENST00000616710; ENST00000617039; OTTHUMT00000256186; OTTHUMT00000450047; OTTHUMT00000450048; OTTHUMT00000450049	TNFRSF11A	tumor necrosis factor receptor superfamily, member 11a, NFKB activator	chr18	+	Multiple_Complex	62325287	62391292	5.46951	5.54899	5.23443	5.69721	6.0606	5.71464	9.29372	10.8857	11.3357	10.337	8.65112	10.644	10.5175	10.8011	10.8879	8.82796	8.76925	9.60755	8.1432	8.79048	5.83365	7.81493	11.4988	5.92487	7.13799	6.85114	5.74577	7.32373	6.31138	7.63981	7.87382	6.55164	8.2153	10.0456	7.62288	9.99758	8.77813	10.8015	5.67586	7.05194	7.48088
TC0800011683.hg.1	NM_001242463; NM_058229; NM_148177; ENST00000287396; ENST00000443022; ENST00000517956; ENST00000520511; ENST00000521719; ENST00000524000; BC024030; BC120963; BC120964; OTTHUMT00000381281; OTTHUMT00000381282; OTTHUMT00000381283; OTTHUMT00000381284; OTTHUMT00000381285; OTTHUMT00000381286	FBXO32	F-box protein 32	chr8	-	Multiple_Complex	123497887	123541253	4.08922	5.67689	3.92095	3.76059	10.6917	6.04302	13.2794	12.4037	12.0125	12.8748	13.7791	15.1161	14.4189	11.2299	13.5395	14.8752	11.2097	9.76334	10.977	9.93052	8.21066	8.05969	7.59456	9.93618	12.6795	7.95675	3.8208	5.4594	4.47318	6.62395	10.8957	12.8752	4.46707	5.82681	8.26675	6.20322	7.77469	10.4449	4.00809	5.69182	5.27925
TC0200016770.hg.1	NR_106867; ENST00000310858; ENST00000413280; ENST00000413554; ENST00000419504; ENST00000423413; ENST00000430930; ENST00000439083; ENST00000446688; ENST00000449814; ENST00000453356; ENST00000479185; ENST00000480416; ENST00000480665; ENST00000490566; ENST00000492338; ENST00000495556; ENST00000611415; ENST00000612189; ENST00000615025; BC116187; BC116188; BC140942; OTTHUMT00000339207; OTTHUMT00000339…	MIR6809; TNS1	microRNA 6809; tensin 1	chr2	-	Multiple_Complex	217802789	217978934	3.66979	3.68472	4.34639	4.37605	4.78764	4.09315	10.9868	8.84146	6.32101	10.2204	10.6433	12.7146	11.8951	6.22493	10.6054	13.0176	5.34681	6.3169	10.6406	6.054	6.14731	4.97376	5.07369	6.2905	8.49184	5.12309	3.32479	4.62242	4.68742	4.41174	4.69993	4.82378	4.02883	3.72436	4.11414	4.31207	3.85541	3.83249	3.63005	4.62627	3.77137
TC1700006912.hg.1				chr17	+	NonCoding	12817997	12823254	3.97458	3.50528	4.27242	5.87713	4.72424	5.54485	6.92938	9.49019	7.74635	7.50053	8.85378	7.31953	6.71726	9.34749	5.07033	7.50572	4.66839	5.46334	4.99194	4.10361	4.93667	5.2305	5.95065	6.55862	3.17445	4.62907	5.16001	6.85355	5.88964	3.73815	3.31685	4.49707	4.34076	4.76725	4.07444	6.98783	7.12716	6.91296	3.9022	2.67228	3.63146
TC0100011267.hg.1	NM_001001396; NM_001684; ENST00000341360; ENST00000356729; ENST00000357681; ENST00000367218; ENST00000458092; ENST00000466407; ENST00000484746; BC140774; BC150293; OTTHUMT00000087462; OTTHUMT00000087463; OTTHUMT00000087464; OTTHUMT00000087465; OTTHUMT00000098774; OTTHUMT00000098775	ATP2B4	ATPase, Ca++ transporting, plasma membrane 4	chr1	+	Multiple_Complex	203626561	203744081	7.64343	9.43395	7.09478	6.65296	7.34469	7.0831	13.8914	12.7243	9.43928	13.672	14.3305	15.2377	14.438	9.45365	13.3468	15.6509	9.14583	10.1372	12.6574	9.33547	11.0493	9.56006	8.77207	9.63698	11.8241	8.74041	10.187	10.954	11.435	8.25488	7.39987	5.58836	6.13106	9.26842	10.4204	5.67833	7.07019	9.05305	6.54271	5.15658	5.24985
TC0700009230.hg.1	NM_020299; ENST00000359579; ENST00000475559; ENST00000496435; ENST00000498818; BC008837; OTTHUMT00000339615; OTTHUMT00000339616; OTTHUMT00000339617; OTTHUMT00000339725	AKR1B10	aldo-keto reductase family 1, member B10 (aldose reductase)	chr7	+	Multiple_Complex	134527592	134541414	8.82807	11.8059	3.91202	3.86115	5.94801	3.93637	12.0291	10.5746	8.476	10.9372	8.06226	8.8136	8.36664	11.5705	11.1039	6.95526	6.94888	5.97613	5.16816	7.98735	8.22774	8.13365	7.13302	3.60492	4.21003	3.5908	5.63096	5.11685	3.95836	15.3679	17.5693	15.3559	4.12302	10.1489	5.04153	13.0679	17.4105	8.13315	3.65724	6.11245	4.63318
TC1400010317.hg.1	NM_001823; ENST00000348956; ENST00000553528; ENST00000553610; ENST00000553652; ENST00000553878; ENST00000553994; ENST00000554282; ENST00000554426; ENST00000554705; ENST00000554989; ENST00000555039; ENST00000555366; ENST00000555659; ENST00000555770; ENST00000557287; ENST00000557530; ENST00000557569; BC001190; BC004914; BC008323; BC010002; BC019259; BC019281; OTTHUMT00000415111; OTTHUMT00000415113;…	CKB	creatine kinase, brain	chr14	-	Multiple_Complex	103519658	103523111	7.31701	6.4711	7.54477	7.18489	6.97679	7.35598	11.6636	13.5571	12.5318	11.0883	10.6302	12.3636	13.5088	13.2841	13.4047	12.3804	12.1942	9.4869	8.38415	8.59208	15.9386	10.068	12.9988	9.13942	8.56349	8.7352	9.76673	8.30669	9.2195	8.08831	8.74156	8.87049	6.93374	6.07895	6.42463	10.3024	11.5817	11.7146	7.05399	6.44683	6.14014
TC0100016917.hg.1	NM_001193570; NM_001193571; NM_001193572; NM_004078; ENST00000340006; ENST00000367306; ENST00000458271; ENST00000471596; ENST00000481851; ENST00000524951; ENST00000526256; ENST00000526317; ENST00000526723; ENST00000527573; ENST00000527662; ENST00000529975; ENST00000530120; ENST00000531916; ENST00000532313; ENST00000532460; ENST00000533188; ENST00000533402; ENST00000533432; BC032493; OTTHUMT000000…	CSRP1	cysteine and glycine-rich protein 1	chr1	-	Multiple_Complex	201483530	201509456	13.1342	12.5837	11.4541	12.935	11.143	11.7008	17.2076	16.7763	13.9926	16.1112	17.4911	17.6776	17.4086	13.6721	17.1442	18.2145	13.5339	14.1658	15.8031	14.0814	14.4163	12.7316	14.9739	13.3496	14.3325	12.9759	11.7203	9.79432	11.1316	13.2111	11.4561	12.3961	11.0291	10.3297	11.4573	13.3682	11.9369	11.8683	12.2857	12.0437	6.76262
TC1100009611.hg.1	NM_001205329; NM_032801; ENST00000299106; ENST00000441717; ENST00000524969; ENST00000531302; ENST00000532165; ENST00000532252; ENST00000533711; ENST00000534549; BC012147; OTTHUMT00000393303; OTTHUMT00000393304; OTTHUMT00000393308; OTTHUMT00000393309; OTTHUMT00000393310; OTTHUMT00000393311; OTTHUMT00000393571; OTTHUMT00000393572	JAM3	junctional adhesion molecule 3	chr11	+	Multiple_Complex	134068925	134152001	3.50214	4.73387	3.73569	3.58214	3.75149	4.41919	8.99348	8.00381	5.09897	7.67105	8.7822	10.1245	9.53858	5.52016	8.194	10.2903	5.70694	6.98428	6.66926	5.55438	6.59535	4.60436	6.50003	5.5651	7.47873	4.70078	3.87576	3.71404	3.60139	4.09894	3.89585	3.94616	3.9556	3.48719	4.02649	3.49719	4.14574	3.71221	3.91222	4.79382	3.5585
TC0500012791.hg.1	NM_004137; ENST00000274629; ENST00000521859; BC025707	KCNMB1	potassium channel subfamily M regulatory beta subunit 1	chr5	-	Coding	170374671	170389677	4.83469	4.88832	4.65826	4.32036	4.40178	4.79639	9.81288	10.0104	5.70223	8.68029	10.2908	12.1742	10.5159	5.94144	9.18382	11.9425	5.48678	5.66885	8.16379	5.49324	5.96597	4.37712	6.20664	5.28656	5.4455	4.25176	4.32691	4.13805	4.72838	4.69981	4.415	3.55906	4.57459	4.3384	4.69708	4.542	3.28544	4.46454	4.66244	4.6054	4.12489
TC1500007601.hg.1	NM_016395; ENST00000261875; ENST00000442729; ENST00000561763; ENST00000562832; ENST00000562901; ENST00000565299; ENST00000566074; ENST00000566239; ENST00000566511; ENST00000568793; ENST00000569894; ENST00000624437; BC047685; BC058912	HACD3	3-hydroxyacyl-CoA dehydratase 3	chr15	+	Multiple_Complex	65530418	65578355	15.1098	15.0949	14.0401	15.0227	13.2488	13.5715	10.5963	11.2058	10.3779	10.085	9.73681	10.1129	9.98302	9.67747	11.5529	10.4008	12.5736	12.5979	13.4409	12.1009	12.3232	12.9935	13.9364	11.6579	13.309	10.9184	14.2386	13.3339	13.7095	15.535	13.9217	14.5627	14.128	15.1752	13.8769	15.3702	14.919	14.5099	16.6667	15.4759	14.2011
TC1200007892.hg.1	NM_001111270; NM_182947; NR_046223; ENST00000286494; ENST00000333972; ENST00000466399; ENST00000469072; ENST00000471370; ENST00000477314; ENST00000484357; ENST00000616622; BC012860; BC047559; OTTHUMT00000326561; OTTHUMT00000326565; OTTHUMT00000326566; OTTHUMT00000326567; OTTHUMT00000335059; OTTHUMT00000335060; OTTHUMT00000335061	ARHGEF25	Rho guanine nucleotide exchange factor 25	chr12	+	Multiple_Complex	57610180	57619379	3.78863	3.90732	3.51276	3.57305	3.62384	3.35309	7.33382	7.79889	4.80763	6.99776	6.74437	8.26583	7.66936	4.87183	6.53592	8.261	3.60487	4.65474	5.96875	3.55941	5.09476	3.90222	4.10476	4.42603	5.26068	3.52474	4.08494	4.48326	4.33272	3.33983	3.47066	3.21403	3.09653	3.84919	5.44658	3.34724	3.74678	3.5094	3.23868	3.44149	3.22377
TC0200008663.hg.1	NM_001261419; NM_004633; NR_048564; ENST00000332549; ENST00000393414; ENST00000441002; ENST00000457817; ENST00000464994; ENST00000474085; ENST00000482658; ENST00000485335; ENST00000493749; BC039031; OTTHUMT00000253191; OTTHUMT00000339984; OTTHUMT00000339985; OTTHUMT00000339986; OTTHUMT00000339987; OTTHUMT00000339988; OTTHUMT00000339989; OTTHUMT00000339990; OTTHUMT00000339991	IL1R2	interleukin 1 receptor, type II	chr2	+	Multiple_Complex	101991844	102028544	15.3299	17.4222	15.7296	8.55497	11.4698	9.00486	12.3755	13.6882	12.8093	10.2783	8.71605	11.0795	13.0987	11.5417	12.6613	9.70306	8.78072	10.3094	7.76723	10.9255	9.37466	8.64313	9.55092	6.60539	7.58383	4.5071	3.56299	4.4343	5.28894	9.63874	9.74007	11.6684	5.83417	5.55435	11.4715	7.26336	7.84974	11.506	9.69418	11.9653	8.80607
TC0100015476.hg.1	NM_001166107; NM_005518; ENST00000369406; ENST00000472375; ENST00000476640; ENST00000544913; BC044217; OTTHUMT00000033469; OTTHUMT00000033612; OTTHUMT00000033613; OTTHUMT00000409524	HMGCS2	3-hydroxy-3-methylglutaryl-CoA synthase 2 (mitochondrial)	chr1	-	Multiple_Complex	119747996	119768932	14.8888	16.0078	11.5567	3.86985	6.87558	4.192	15.4423	13.9219	15.3835	15.2065	15.36	15.7502	16.4092	16.485	15.6883	13.8625	15.2419	7.70152	4.08645	13.6753	18.1969	15.3166	16.9334	10.1115	6.54173	13.9142	3.72537	4.05932	4.1388	9.32322	14.6103	12.37	14.2566	13.6774	15.0887	15.3362	16.656	16.4489	9.15189	9.6668	10.0452
TC1500007107.hg.1	NM_003104; NR_034039; ENST00000267814; ENST00000558574; ENST00000558580; ENST00000558789; ENST00000559230; ENST00000559562; ENST00000560488; BC021085; BC025295; OTTHUMT00000254033; OTTHUMT00000416189; OTTHUMT00000416190; OTTHUMT00000416191; OTTHUMT00000416192; OTTHUMT00000416193; OTTHUMT00000416194	SORD	sorbitol dehydrogenase	chr15	+	Multiple_Complex	45023104	45077185	13.9471	15.2062	12.3141	10.3685	11.0044	10.1465	8.43426	9.60255	9.41444	9.49405	8.24619	8.65811	8.30531	9.41571	9.39894	7.72558	11.8377	14.4422	12.1968	11.3071	10.9816	12.0335	13.6267	11.1477	11.3216	10.5198	11.254	12.6026	12.7077	14.1813	13.5069	14.2762	12.9906	13.9292	10.7412	11.859	11.9443	10.8413	14.7162	13.7071	11.0283
TC0200015361.hg.1				chr2	-	NonCoding	198748478	198751307	3.69451	3.80226	3.55505	2.91328	3.53942	3.29384	7.73001	8.65214	7.96025	5.70389	6.84901	6.26297	6.66821	7.33815	5.02813	6.18239	3.74296	4.16643	4.02468	3.72942	5.10229	4.94298	4.04037	6.92418	3.62684	3.49573	3.28184	3.05731	3.8885	3.35853	3.37236	3.14878	3.30822	3.01736	3.28939	2.81985	3.00696	4.30547	4.33103	5.60533	3.77389
TC0900010439.hg.1	NM_001177310; NM_001177311; NM_017662; ENST00000359047; ENST00000360774; ENST00000361255; ENST00000449912; ENST00000483186; OTTHUMT00000052693; OTTHUMT00000052694; OTTHUMT00000052696; uc004ajk.1; uc004ajl.1; uc022bib.1	TRPM6	transient receptor potential cation channel, subfamily M, member 6	chr9	-	Multiple_Complex	74722495	74888094	4.31686	4.93483	4.53027	4.60449	5.08777	4.85855	5.97749	10.8484	11.4649	7.99619	9.66414	9.91798	9.68836	12.1801	9.36156	9.35089	5.0973	6.41187	8.45831	6.85178	7.12113	7.54597	5.91767	7.70931	4.30997	7.37019	4.8293	5.87564	5.80159	4.57968	4.7613	3.95861	4.5093	6.93069	5.25705	5.41114	4.96787	5.81085	5.01382	5.20403	5.01339
TC1900006537.hg.1	NM_138393; ENST00000233596; ENST00000395479; ENST00000395484; ENST00000591735; BC008201; OTTHUMT00000449623; OTTHUMT00000449624; OTTHUMT00000449625; OTTHUMT00000449626	REEP6	receptor accessory protein 6	chr19	+	Multiple_Complex	1490747	1497927	12.0735	12.5124	9.90835	11.5397	11.2751	10.5575	8.37885	8.48587	7.55221	6.82423	7.19633	6.76565	6.59467	6.8576	7.59809	6.53438	9.78246	10.1795	9.49166	10.2448	10.3526	8.00304	10.0313	9.27108	9.39376	6.57555	10.1201	10.6278	11.1221	9.9258	10.8019	8.94788	9.36957	9.17185	8.90493	8.27666	8.53415	7.97058	8.82875	7.33417	6.73526
TC1200007987.hg.1	ENST00000545814	RP11-972L6.2		chr12	+	Pseudogene	63651627	63651930	8.71898	9.31293	10.4448	5.05937	6.56433	6.49936	5.11642	4.79834	5.65503	4.68924	4.47404	4.69908	4.57625	3.74241	6.00815	4.16414	7.11109	6.13869	8.04187	6.08934	7.4313	6.31651	7.45062	7.18115	8.22986	6.18723	6.04309	5.58026	7.03282	6.97857	7.16623	8.58177	6.70662	6.29986	6.39928	4.53107	5.82158	5.6307	6.44885	6.56859	5.95254
TC0700008582.hg.1	NM_000602; ENST00000223095; BC010860; OTTHUMT00000347458	SERPINE1	serpin peptidase inhibitor, clade E (nexin, plasminogen activator inhibitor type 1), member 1	chr7	+	Multiple_Complex	101127089	101139266	4.68448	6.47089	7.02626	4.81812	5.79229	8.82853	7.98786	6.74971	6.79317	7.55355	6.60698	7.322	6.31789	6.77406	9.48754	8.94589	8.53857	11.2396	10.3744	10.9041	10.0015	8.16753	8.09535	10.6091	13.8151	8.23656	6.20935	8.37869	11.2001	5.17446	5.17546	7.2645	4.75354	4.77443	7.09319	3.92403	4.96343	5.4097	5.8976	5.03008	4.46525
TC0300011566.hg.1	NM_020872; ENST00000263665; ENST00000477856; BC150608; OTTHUMT00000352306; OTTHUMT00000352307	CNTN3	contactin 3 (plasmacytoma associated)	chr3	-	Multiple_Complex	74262568	74521140	3.68062	3.53425	3.71779	3.14672	4.94911	3.48434	8.86655	8.05181	6.91452	5.71323	7.16587	7.18574	7.05394	7.95798	4.95783	5.63096	3.97087	3.8531	5.40807	3.59885	4.17522	4.24195	3.86425	3.66633	3.24163	3.74361	3.59705	3.5681	3.22702	4.08294	3.9455	3.88152	3.05446	3.96704	4.19585	3.99044	4.53216	3.57995	3.61921	4.93321	4.7451
TC0500012392.hg.1	NM_003122; ENST00000296695; ENST00000505722; ENST00000510027; BC025790; OTTHUMT00000251940; OTTHUMT00000373319; OTTHUMT00000373320	SPINK1	serine peptidase inhibitor, Kazal type 1	chr5	-	Multiple_Complex	147824568	147839231	5.76711	6.61951	5.3484	4.58514	6.32443	4.82533	10.6461	14.3167	13.2545	11.2411	9.69487	10.8002	12.0763	10.1041	12.7458	8.13066	13.0908	14.3028	13.3752	14.234	12.4572	13.7663	16.8451	7.57885	7.05842	15.3473	4.86128	5.10682	4.68534	11.1797	15.579	17.5217	4.37174	5.8461	5.0981	5.53705	12.6372	7.12568	12.8676	18.9338	18.0712
TC0100015925.hg.1	NM_001204087; NM_002249; NM_170782; ENST00000271915; ENST00000358505; ENST00000361147; ENST00000515643; ENST00000618040; BC042147; OTTHUMT00000090688; OTTHUMT00000090689; OTTHUMT00000090690; OTTHUMT00000470258	KCNN3	potassium channel, calcium activated intermediate/small conductance subfamily N alpha, member 3	chr1	-	Multiple_Complex	154697455	154870280	3.80988	4.64773	4.21261	4.29809	5.26472	4.07132	7.24127	7.52549	5.85285	7.16919	8.31603	8.37545	7.5328	6.14279	8.58048	9.78489	4.91214	4.62742	5.10512	4.19746	5.97199	5.58338	5.8068	4.76078	4.79202	6.74329	4.42539	5.00275	4.56225	4.74785	3.95232	4.10498	3.80082	4.65596	4.45316	4.07076	5.18048	3.9529	3.66888	4.46963	3.81558
TC0200007115.hg.1	NM_001287527; NM_001287528; NM_024692; NR_109844; ENST00000320081; ENST00000401605; ENST00000401617; ENST00000404424; ENST00000415891; ENST00000438819; ENST00000449202; ENST00000456385; ENST00000471165; ENST00000481628; ENST00000491701; ENST00000493551; BC126167; BC136331; OTTHUMT00000215123; OTTHUMT00000324913; OTTHUMT00000324914; OTTHUMT00000324915; OTTHUMT00000324916; OTTHUMT00000324917; OTTHU…	CLIP4	CAP-GLY domain containing linker protein family, member 4	chr2	+	Multiple_Complex	29097676	29189643	6.02032	6.95654	5.55395	6.66321	7.65202	5.83422	9.19565	9.37341	6.86779	9.08256	8.61149	9.72905	9.42675	7.60162	8.34927	10.443	6.19257	7.71055	7.37198	7.46158	5.70355	6.10621	6.67763	6.23587	9.99191	5.67043	9.09203	11.1556	11.7714	6.84321	6.95046	6.86252	4.29978	5.58617	4.99114	5.07015	6.1815	4.72373	5.9312	5.80157	6.31984
TC2000009932.hg.1	NR_002433; NR_003030; NR_003604; NR_003605; NR_003606; NR_003695; NR_036658; NR_036659; ENST00000326677; ENST00000371743; ENST00000391002; ENST00000417721; ENST00000428008; ENST00000441722; ENST00000450535; ENST00000458653; ENST00000623640; uc002xup.1	SNORD12C; SNORD12; ZFAS1; SNORD12B	small nucleolar RNA, C/D box 12C; small nucleolar RNA, C/D box 12; ZNFX1 antisense RNA 1; small nucleolar RNA, C/D box 12B	chr20	+	Multiple_Complex	49278177	49289260	13.2711	14.561	13.7345	13.0114	17.2138	14.1579	10.1154	10.9877	10.7435	9.88288	8.96146	9.58475	9.67095	10.0607	9.44377	9.26182	11.1636	13.8511	12.9972	12.3706	11.4735	13.1858	11.0104	12.8062	12.4367	12.3957	13.679	15.154	14.883	13.7433	19.0193	18.1316	13.3027	14.907	16.0379	13.8522	18.6713	14.2208	12.6019	18.2632	15.8625
TC0200015359.hg.1	ENST00000440609.1; OTTHUMT00000335362; uc061rar.1	AC019330.1	novel transcript	chr2	-	NonCoding	198553195	198772356	4.13882	3.63409	3.44058	2.93271	3.51128	3.2467	7.51092	8.82917	6.39902	6.92085	6.68455	7.00662	7.53236	7.50751	4.97925	6.5539	3.40283	4.16203	3.7205	3.70444	4.63206	4.05056	3.99565	8.01913	3.16429	4.32673	3.11966	3.25506	3.85043	3.56981	3.62251	2.87371	3.03835	3.39928	3.29272	3.32037	4.31286	3.12357	6.60586	7.28641	5.89889
TC0300012831.hg.1	NR_027037; NR_027038; ENST00000445466; ENST00000608395	MBNL1-AS1	MBNL1 antisense RNA 1	chr3	-	NonCoding	152262616	152269626	5.44306	5.96904	5.28402	5.78744	6.37099	6.1657	11.1871	9.42494	7.41173	9.4792	11.4327	11.0087	10.7317	8.00377	10.4002	11.6657	7.22318	7.21086	7.7851	6.86223	6.62602	6.64157	7.66386	6.73157	6.67648	6.51799	5.76371	6.11422	5.63388	6.68839	8.30102	7.10602	7.92081	8.49713	9.292	6.49863	6.79028	8.19938	7.07752	7.14795	5.66031
TC0100016189.hg.1	NM_000570; NM_001244753; NM_001271035; NM_001271036; NM_001271037; ENST00000294800; ENST00000367964; ENST00000421702; ENST00000531221; ENST00000533780; ENST00000534489; ENST00000534776; ENST00000613418; ENST00000614870; BC128562; OTTHUMT00000157321; OTTHUMT00000157322; OTTHUMT00000383000; OTTHUMT00000383001; OTTHUMT00000383002; OTTHUMT00000383003	FCGR3B	Fc fragment of IgG, low affinity IIIb, receptor (CD16b)	chr1	-	Multiple_Complex	161623196	161631963	3.50446	3.42581	3.57597	3.24973	3.11595	3.02844	5.51533	6.25409	5.61581	5.6638	5.26072	4.87609	5.61182	3.76571	7.7528	5.39858	5.77182	9.37465	10.28	9.7396	9.59919	5.44439	7.25383	6.0719	10.1488	5.81655	3.20191	3.2435	3.1703	3.17717	3.55554	3.03937	2.9109	3.26207	3.36979	3.23846	3.92159	3.09494	3.54475	3.31039	3.08353
TC1300010037.hg.1	NM_001286761; NM_001286762; NM_001286763; NM_001286764; NM_001286765; NM_001286766; NM_025113; ENST00000378781; ENST00000378784; ENST00000378787; ENST00000378797; ENST00000389908; ENST00000417405; ENST00000429979; ENST00000439642; ENST00000441284; ENST00000487195; ENST00000631139; BC043488; OTTHUMT00000044805; OTTHUMT00000044807; OTTHUMT00000044809; OTTHUMT00000044810; OTTHUMT00000044811; OTTHUMT…	KIAA0226L	KIAA0226-like	chr13	-	Multiple_Complex	46342000	46390042	3.92899	4.82879	4.49759	3.92039	6.01586	5.02478	8.99746	8.80101	7.20242	8.40058	7.66312	8.86739	9.38446	9.41616	7.70491	7.11403	6.6024	7.62048	10.6609	7.59392	12.4982	15.1525	12.2432	14.3207	8.21308	12.7728	3.65496	5.04526	5.70651	4.24585	4.26877	4.49743	3.64495	4.4129	3.81682	9.53483	10.3931	7.83736	14.5412	14.9957	10.8101
TC0300013025.hg.1	NM_000055; ENST00000264381; ENST00000479451; ENST00000482958; ENST00000488954; ENST00000497011; BC018141; OTTHUMT00000350254; OTTHUMT00000350255; OTTHUMT00000350256; OTTHUMT00000350257; OTTHUMT00000350258	BCHE	butyrylcholinesterase	chr3	-	Coding	165772904	165837472	4.08444	3.85174	4.16806	4.18745	6.25473	3.87446	8.35473	7.8885	5.16709	6.9826	8.15497	8.10008	7.55808	5.10294	7.31405	7.5508	3.67328	3.97581	5.15517	4.58262	4.05438	3.85971	4.36888	3.87454	4.34838	4.74584	3.94932	3.64155	4.21369	4.06006	3.5596	4.24191	3.89289	4.18925	4.26678	4.019	4.95302	4.78734	4.60237	4.07778	4.57217
TC0100015378.hg.1	NM_001232; ENST00000261448; ENST00000488931; BC022288; OTTHUMT00000033091; OTTHUMT00000033092	CASQ2	calsequestrin 2 (cardiac muscle)	chr1	-	Multiple_Complex	115700005	115768805	3.40152	3.80236	3.60669	3.85081	4.68899	3.45673	10.8234	9.46258	5.39947	9.25364	10.2817	11.8284	11.4505	6.05023	9.13651	12.7619	3.88842	5.44361	7.8381	4.30749	4.11516	3.27432	4.1239	3.43654	3.71741	3.55972	4.28101	3.92248	4.12443	3.58824	4.74674	3.83496	3.50344	4.03852	3.57038	3.66887	4.2811	3.88494	4.21522	4.67101	3.87999
TC1000010722.hg.1	NM_194298; ENST00000395347; ENST00000395348; ENST00000490066; BC126238; BC130567; OTTHUMT00000048174; OTTHUMT00000048175; OTTHUMT00000276891	SLC16A9	solute carrier family 16, member 9	chr10	-	Multiple_Complex	59650761	59736002	4.29822	5.07095	4.06476	8.01384	6.17185	5.4161	11.1845	9.53842	10.9513	9.22262	8.72633	9.30608	8.2597	11.8299	9.15797	8.06492	7.36029	6.96645	5.14141	5.71188	7.75343	5.51203	9.39201	9.02698	4.37853	6.35757	9.33751	9.69345	9.23332	5.03972	4.95612	3.89916	8.91161	9.66055	10.0213	7.2321	6.44917	8.08014	4.04558	4.16282	3.88659
TC0700010257.hg.1	NM_001136020; NM_001276478; NM_004968; NM_022307; ENST00000265577; ENST00000317367; ENST00000339809; ENST00000396675; ENST00000401396; ENST00000402384; ENST00000406470; ENST00000407906; ENST00000422063; ENST00000430867; ENST00000446305; ENST00000447326; ENST00000455539; ENST00000457755; ENST00000470696; ENST00000476942; ENST00000486677; ENST00000490041; BC008640; OTTHUMT00000324793; OTTHUMT000003…	ICA1	islet cell autoantigen 1	chr7	-	Multiple_Complex	8113181	8262687	11.5089	12.2283	12.2934	10.8009	12.3904	11.5385	12.4686	12.5767	13.6601	11.1436	12.1346	12.2391	12.0557	13.6672	11.8941	11.836	16.638	13.8068	14.0862	14.9441	14.2489	15.5407	14.4906	15.7698	14.0605	15.9816	8.26591	10.8711	11.1348	12.8674	14.0499	14.0001	7.31844	9.52033	12.1101	13.1835	14.4722	14.3939	9.37993	9.88071	9.88894
TC1500009036.hg.1	NM_001220482; NM_002399; NM_170674; NM_170675; NM_170676; NM_170677; NM_172315; NM_172316; NR_051953; ENST00000314177; ENST00000338564; ENST00000340545; ENST00000397620; ENST00000397624; ENST00000424352; ENST00000557796; ENST00000557992; ENST00000558313; ENST00000558643; ENST00000559085; ENST00000559129; ENST00000559371; ENST00000559408; ENST00000559561; ENST00000559972; ENST00000560570; ENST0000…	MEIS2	Meis homeobox 2	chr15	-	Multiple_Complex	36889204	37101303	12.2687	13.1737	10.4442	8.43995	7.86161	7.20189	12.1598	11.4479	7.86935	11.3654	13.6585	12.9702	12.2532	8.20329	10.8215	13.3577	6.26503	9.58423	9.65976	7.50389	6.9703	7.15703	7.72814	7.11478	9.21509	8.02268	10.1983	10.4684	9.908	11.9039	10.8342	10.5816	7.97172	9.91993	9.21693	5.32864	5.24606	4.32826	5.28767	5.28893	6.14119
TC0900012186.hg.1	NR_001275; OTTHUMT00000106737; OTTHUMT00000339837; OTTHUMT00000479353	CELP	carboxyl ester lipase pseudogene	chr9	+	Multiple_Complex	133079900	133087355	5.337	5.93752	6.71302	5.40022	5.41739	5.17328	5.93514	5.09625	5.43114	5.22187	5.08781	5.31213	5.93425	5.19922	5.10007	5.28359	5.16546	4.80082	8.47178	5.28631	11.7432	8.59682	7.38374	8.75325	7.95031	10.4325	5.77535	5.25425	5.57205	5.44695	5.2651	5.08307	5.44574	5.02395	5.17059	5.09469	6.07662	5.41241	8.28073	8.41526	8.41399
TC0900012167.hg.1	NM_000177; NM_001127662; NM_001127663; NM_001127664; NM_001127665; NM_001127666; NM_001127667; NM_001258029; NM_001258030; NM_198252; ENST00000341272; ENST00000373805; ENST00000373806; ENST00000373807; ENST00000373808; ENST00000373818; ENST00000394353; ENST00000412819; ENST00000432226; ENST00000436847; ENST00000449733; ENST00000449773; ENST00000475428; ENST00000477104; ENST00000477553; ENST000004…	GSN	gelsolin	chr9	+	Multiple_Complex	121268060	121332842	9.708	10.6974	10.9518	7.87459	12.6037	10.8132	15.6307	14.4682	15.9109	14.5773	14.7105	16.0545	16.1427	15.0628	16.2355	15.7059	13.9689	12.2831	13.2845	14.0347	13.23	11.9623	13.6175	11.3264	13.8461	10.5805	8.58842	10.5936	12.3568	9.36431	11.2997	15.073	6.1868	7.37008	8.0331	7.03341	8.20013	10.0783	8.27073	8.31949	6.78348
TC1200009994.hg.1	NR_036555; BC101220; BC101222; BC101223	LINC01559	long intergenic non-protein coding RNA 1559	chr12	-	Multiple_Complex	13370671	13387167	13.1234	14.9572	12.9374	7.17717	9.83234	7.8674	13.9389	13.42	12.8275	10.3644	10.01	13.49	12.2916	13.6931	13.1705	10.5618	13.2189	10.7585	8.49976	8.22584	10.8516	9.30802	12.6809	9.04349	13.2482	8.97275	5.33814	5.81743	6.08356	7.45211	7.39361	7.81489	6.42822	9.52142	8.12725	7.2037	9.02063	9.13413	12.7779	14.2499	9.61704
TC0100009030.hg.1	NM_173567; ENST00000370383; ENST00000480758; BC041475; OTTHUMT00000027985; OTTHUMT00000027986	EPHX4	epoxide hydrolase 4	chr1	+	Multiple_Complex	92029976	92063536	8.29947	9.83471	8.56567	8.80063	11.6067	9.2581	4.80897	5.44604	5.27481	4.93544	4.62772	4.62829	4.74585	4.51345	4.5983	5.09304	8.45109	7.48901	8.62384	5.32573	8.39267	7.86263	7.8507	9.07197	7.51684	5.78369	7.15471	8.3295	8.42918	5.56209	5.25621	5.83341	8.34953	10.2106	8.64274	5.98716	8.70837	8.37033	8.97478	8.37922	6.38891
TC0400007992.hg.1				chr4	+	NonCoding	83088777	83089241	7.3309	6.53243	8.96108	5.74793	5.9303	5.97153	13.2712	12.1878	14.6344	13.9131	13.0643	14.2539	11.9293	12.0965	14.8004	13.8013	11.5693	10.1973	9.64245	13.911	11.6241	11.769	6.66879	6.83317	8.35682	11.1856	5.33016	5.72849	6.07266	8.93947	8.45952	7.02367	13.2591	7.25063	7.37729	11.2271	7.81493	7.79848	5.92527	6.7526	6.82028
TC0300013019.hg.1	NM_001041; ENST00000264382; ENST00000463607; ENST00000476593; BC115034; BC116452; BC132834; BC132860; OTTHUMT00000350116; OTTHUMT00000350117; OTTHUMT00000350118; uc003fei.3	SI	sucrase-isomaltase (alpha-glucosidase)	chr3	-	Multiple_Complex	164978898	165078495	4.03184	4.36165	4.15543	4.45198	5.41545	4.09617	10.0391	14.337	14.2759	11.8245	10.7737	11.9247	11.0911	12.0518	14.4931	12.6694	10.4376	9.99381	4.52542	11.3301	5.63578	12.8912	10.5077	5.42037	3.98514	4.49075	4.34448	4.06861	3.97655	4.73542	4.68286	5.34479	3.94878	4.54712	4.14031	5.42737	5.14625	6.07085	5.14637	4.40897	4.601
TC0200009905.hg.1	NM_001142270; NM_001142271; NM_001289763; NM_199204; ENST00000357546; ENST00000412271; ENST00000421653; ENST00000428522; ENST00000432060; ENST00000436483; ENST00000450153; ENST00000602501; BC058883; OTTHUMT00000255232; OTTHUMT00000333612; OTTHUMT00000333614; OTTHUMT00000333615; OTTHUMT00000333852; OTTHUMT00000333854; uc002ueq.3; uc010zdc.2; uc010zde.2	DHRS9	dehydrogenase/reductase (SDR family) member 9	chr2	+	Coding	169064789	169096167	2.80689	4.57529	4.23846	3.78676	5.25849	3.66081	14.6068	13.6436	11.3773	14.5285	9.52541	12.1682	11.5641	13.8412	13.0254	7.55207	9.40964	9.18693	4.39968	11.374	7.68191	8.77729	6.54889	5.47648	7.51932	3.06241	3.59468	3.34224	3.52426	8.18124	4.75699	8.92209	3.35852	4.27785	3.67537	3.57458	6.78498	6.20815	4.34603	4.98264	3.94561
TC2100008521.hg.1	NM_001278650; NM_006057; NM_033170; NM_033171; NM_033172; ENST00000343118; ENST00000380618; ENST00000398714; ENST00000615480; BC104862; BC104864; OTTHUMT00000195009	B3GALT5	UDP-Gal:betaGlcNAc beta 1,3-galactosyltransferase 5	chr21	+	Multiple_Complex	39612940	39662889	11.2283	12.9993	11.635	5.17536	4.97907	5.45938	7.69539	10.2276	12.8105	10.001	8.48953	10.8789	12.5684	12.1186	12.1801	10.8959	10.3306	7.71276	5.01964	8.57742	8.62163	6.29963	6.71267	4.01124	6.04268	4.91201	5.19785	5.12276	6.56989	5.05535	7.3708	5.14924	9.56143	10.9101	9.80199	4.40989	5.54266	4.74025	8.67768	7.00105	3.81792
TC0100015102.hg.1	NM_001190709; NM_001854; NM_080629; NM_080630; ENST00000353414; ENST00000358392; ENST00000370096; ENST00000427239; ENST00000447608; ENST00000461720; ENST00000465209; ENST00000470170; ENST00000475980; ENST00000512756; BC117697; OTTHUMT00000029997; OTTHUMT00000029998; OTTHUMT00000029999; OTTHUMT00000030000; OTTHUMT00000030001; OTTHUMT00000030086; OTTHUMT00000030087; OTTHUMT00000360666; uc001dum.3	COL11A1	collagen, type XI, alpha 1	chr1	-	Multiple_Complex	102876467	103108496	3.04092	3.78278	3.54639	3.60318	4.61046	3.55471	3.6228	3.78315	3.88601	3.58418	3.4019	3.6954	3.3142	3.63738	4.38472	3.74933	4.74458	7.85794	8.49563	6.23934	8.57247	6.25242	6.35125	8.00247	10.0178	5.62041	3.32629	3.63681	3.35181	3.69973	3.70729	3.57243	3.35621	3.86124	3.3295	3.60712	4.40233	4.0302	4.02752	3.90768	3.70282
TC0600009364.hg.1	NM_001122842; NM_001199619; NM_001199620; NM_001199621; NM_001199622; NM_181782; ENST00000229634; ENST00000368357; ENST00000392477; ENST00000417494; ENST00000419660; ENST00000428318; ENST00000433571; ENST00000438495; ENST00000444128; ENST00000453302; ENST00000487635; BC137094; BC137095; OTTHUMT00000042079; OTTHUMT00000042080; OTTHUMT00000042081; OTTHUMT00000042083; OTTHUMT00000042084; OTTHUMT0000…	NCOA7	nuclear receptor coactivator 7	chr6	+	Multiple_Complex	125781161	125932030	6.87558	7.8571	8.9793	6.36611	6.2844	6.70229	12.3606	10.0801	8.74693	11.7499	8.32611	11.8068	10.9561	10.0703	9.93335	8.81205	12.8631	14.8966	12.5341	12.6766	9.36916	13.1666	13.3719	13.0878	10.9544	12.0602	6.35307	7.49513	8.78268	7.00521	7.2878	5.97673	8.37817	9.42458	10.1025	9.37676	9.3386	11.2242	8.48991	9.61465	10.4834
TC0700010358.hg.1	NM_176813; ENST00000310398; ENST00000402239; ENST00000414935; ENST00000486448; BC058284; OTTHUMT00000250191; OTTHUMT00000326288; OTTHUMT00000326289; OTTHUMT00000326290	AGR3	anterior gradient 3, protein disulphide isomerase family member	chr7	-	Multiple_Complex	16859405	16881989	3.9721	5.30654	4.21492	3.23584	6.14985	4.98532	12.4044	12.3882	13.1224	11.6698	8.88112	11.4453	11.3117	13.5327	12.1421	10.0676	13.3854	10.1045	5.05048	11.2661	9.34183	11.3924	11.7596	5.14916	4.69997	7.64961	3.60336	3.9281	4.52278	7.86798	16.9183	14.6915	3.94705	4.20522	4.21242	8.57099	13.8788	10.2518	4.39675	6.13717	5.22499
TC0900008425.hg.1	NM_001007169; NM_133464; ENST00000309235; ENST00000355824; ENST00000358151; ENST00000374374; BC136695; BC136696; BC152427; BC152433; OTTHUMT00000053640; OTTHUMT00000053641; OTTHUMT00000053642	ZNF483	zinc finger protein 483	chr9	+	Multiple_Complex	111525159	111577844	4.7499	4.52713	4.60012	4.20003	5.07604	3.83693	7.97797	7.90893	4.97129	8.50728	8.05105	8.06261	8.48618	6.45605	7.52678	8.73495	4.46056	5.82138	5.84225	5.12479	4.32531	4.75907	4.05743	5.16437	5.41051	5.2116	8.20196	9.16471	9.39757	4.68633	4.52597	4.13666	4.2779	4.46396	4.2693	6.01756	5.58857	6.86007	5.41189	6.15023	4.5328
TC0200006831.hg.1	NM_003385; ENST00000295156; ENST00000404666; ENST00000406397; ENST00000451533; ENST00000457525; ENST00000483921; BC022012; OTTHUMT00000207305; OTTHUMT00000323803; OTTHUMT00000323804; OTTHUMT00000323805; OTTHUMT00000323806; OTTHUMT00000323807	VSNL1	visinin like 1	chr2	+	Multiple_Complex	17539126	17657018	14.1498	15.6947	17.4147	8.77879	10.0907	9.70562	9.45499	9.67365	9.048	9.67394	8.34199	8.52094	8.62748	9.00759	10.9827	7.04761	12.0747	15.6514	15.0772	12.6538	11.0821	13.7272	14.7021	9.47454	15.2582	6.30754	12.36	14.6814	15.1536	5.97861	6.93139	5.32129	15.0488	15.3915	16.5348	12.3641	12.1561	12.7849	13.5516	11.9324	14.2977
TC0600009863.hg.1	faspeybu.aAug10-unspliced	faspeybu	Transcript Identified by AceView	chr6	+	Coding	151303124	151303842	3.46788	3.77811	3.03944	3.03118	3.34706	3.51907	9.09524	4.9303	5.21126	6.86632	6.12276	8.84332	7.6814	5.70375	4.5476	7.45231	4.12581	3.43409	3.79566	3.67624	3.21168	3.57407	4.12922	4.5321	3.27079	3.79256	5.81161	9.17518	8.60074	3.07803	3.22529	3.01661	3.22198	2.79493	3.2908	3.39171	4.61735	4.04918	2.69442	2.79814	3.9338
TC0800008759.hg.1	NM_001039112; ENST00000399018; ENST00000522917; OTTHUMT00000381400; uc003yqw.3	FER1L6	fer-1-like family member 6	chr8	+	Coding	123851987	124120061	4.5154	5.14354	4.01356	4.93195	6.15425	4.06777	8.52537	10.0688	10.5303	10.0956	8.15499	10.2368	8.89294	10.392	8.95346	7.27548	10.1265	5.97092	7.11909	8.34861	5.63004	5.39623	5.91314	4.23624	5.5177	7.77996	3.70166	4.76822	4.26403	4.30098	4.69543	5.36895	3.87702	4.66644	4.28781	5.30324	6.10325	7.3434	4.87942	5.29984	4.7915
TC1900011709.hg.1	NM_001278717; NM_001278718; NM_005031; NM_021902; ENST00000351325; ENST00000455515; ENST00000587056; ENST00000588081; ENST00000588607; ENST00000588715; ENST00000589121; ENST00000589209; ENST00000590462; ENST00000592818; ENST00000612146; BC032800; OTTHUMT00000460754; OTTHUMT00000460755; OTTHUMT00000460756; OTTHUMT00000460757; OTTHUMT00000460758; OTTHUMT00000460759; OTTHUMT00000460760; OTTHUMT00000…	FXYD1	FXYD domain containing ion transport regulator 1	chr19	+	Multiple_Complex	35138789	35143109	2.92534	3.75701	4.13982	3.42035	3.94512	3.1527	6.85726	7.10047	4.67266	5.97476	8.04374	6.61995	6.92267	4.84429	5.77837	7.94007	3.67763	3.83648	4.59558	4.89937	4.44476	3.8756	3.91318	3.33618	3.7868	4.21815	3.84353	3.73583	3.50411	3.74167	3.97825	4.18954	3.56681	3.75967	3.3785	3.77081	3.3523	3.17881	4.09705	4.14009	4.52425
TC0400007962.hg.1	NM_001201; ENST00000282701; BC096269; BC096270; BC096271; BC117514; OTTHUMT00000252634; uc003hmg.4	BMP3	bone morphogenetic protein 3	chr4	+	Coding	81030965	81057531	3.82457	3.50071	5.14905	4.20304	4.59183	4.71388	8.26606	7.52501	9.14751	9.38533	9.23183	9.8856	9.06258	11.1553	9.30923	9.52721	5.31128	5.41918	5.58838	7.55437	5.0048	4.02497	4.93419	4.98279	4.5138	10.1328	4.89806	4.80877	4.53382	4.28261	5.45702	4.18597	4.39503	4.78393	4.69592	4.04141	5.78938	4.10784	5.13071	4.85517	3.74798
TC0400008977.hg.1	NM_006439; ENST00000317605; BC009983; OTTHUMT00000364937	MAB21L2	mab-21-like 2 (C. elegans)	chr4	+	Coding	150581922	150584693	5.56965	5.63546	6.74514	6.06327	8.25151	6.38217	13.2956	13.2934	7.72989	13.4352	13.4339	14.2215	13.3664	7.57758	12.4211	14.8427	7.1967	8.82596	11.2652	8.73766	8.35054	7.09362	7.15994	8.69286	6.22844	6.78361	5.71242	5.4802	5.85552	5.97085	6.77112	5.82272	6.18053	5.68478	5.66281	5.83858	6.50029	5.82431	5.88155	6.11561	5.10952
TC0300013824.hg.1	NM_001174136; NM_003212; ENST00000296145; ENST00000459867; ENST00000471721; ENST00000493282; ENST00000542931; BC022393; BC067844; OTTHUMT00000257378; OTTHUMT00000344222; OTTHUMT00000344223; OTTHUMT00000344224	TDGF1	teratocarcinoma-derived growth factor 1	chr3	+	Multiple_Complex	46574555	46582463	8.95826	8.94755	7.40763	5.00791	6.27003	6.79089	6.14618	6.48007	6.53954	5.05708	5.04011	6.372	6.30736	5.68152	5.87314	5.67476	9.30798	8.34923	8.6019	4.86321	7.91904	10.3317	10.4154	9.44444	10.2482	7.86966	4.63251	4.24503	4.39911	5.23517	6.49049	4.64002	4.8559	5.05194	4.35351	8.47473	10.5253	8.05281	9.31936	8.5203	10.389
TC1600007217.hg.1	NM_000336; ENST00000307331; ENST00000343070; ENST00000564275; ENST00000566441; ENST00000566870; ENST00000568085; ENST00000568923; ENST00000569789; BC036352; uc002dln.3	SCNN1B	sodium channel, non voltage gated 1 beta subunit	chr16	+	Multiple_Complex	23278231	23381299	4.16195	4.17543	5.00526	4.46332	4.42073	4.17497	7.93166	9.18073	10.528	6.92091	5.59872	7.53458	10.7647	8.38237	9.64034	8.38037	4.58419	4.86648	4.50867	6.53933	5.13259	4.08051	4.96084	5.03149	3.95336	7.39552	4.43813	4.99758	4.26972	4.37469	4.48717	3.88141	3.99679	4.23802	4.21275	3.8406	4.64422	3.79754	4.73669	4.228	4.41248
TC1000011487.hg.1	NM_001034954; NM_001034955; NM_001034956; NM_001034957; NM_001290294; NM_001290295; NM_001290296; NM_001290297; NM_001290298; NM_006434; NM_015385; NM_024991; ENST00000277982; ENST00000306402; ENST00000354106; ENST00000361941; ENST00000371227; ENST00000371228; ENST00000371239; ENST00000371241; ENST00000371245; ENST00000371246; ENST00000371247; ENST00000371249; ENST00000465489; ENST00000472854; EN…	SORBS1	sorbin and SH3 domain containing 1	chr10	-	Multiple_Complex	95311771	95561420	12.4365	12.8337	12.9513	7.87508	8.71709	10.5804	13.3539	11.5087	8.73369	11.9926	13.6638	15.2656	13.739	9.28952	11.6041	15.2478	7.45848	8.04336	11.1933	8.3011	7.06117	8.0371	7.00335	10.0243	7.91839	7.54092	5.64624	6.16574	7.28403	5.19327	5.21263	4.79052	6.69806	6.4802	7.169	6.1694	5.17716	7.2458	11.0543	9.93737	7.44424
TC1100009103.hg.1	mochoy.aAug10-unspliced	mochoy	Transcript Identified by AceView	chr11	+	Unassigned	114078290	114082132	4.55229	5.00847	4.3506	4.12442	5.02593	4.96488	7.15752	7.2005	5.5633	7.42446	7.23908	8.27878	7.56894	7.9992	6.28777	8.06269	4.32815	5.06834	4.34733	4.97279	4.92159	5.21195	4.49493	6.17013	5.06744	4.44817	4.65674	4.69076	5.12842	5.32513	4.86109	4.41022	5.63592	4.27928	4.97239	4.35143	5.34664	4.42829	4.6727	4.71138	4.9282
TC0600007244.hg.1	NM_006998; ENST00000334979; ENST00000377961; ENST00000612225; BC000336; BC003036; OTTHUMT00000040067	SCGN	secretagogin, EF-hand calcium binding protein	chr6	+	Coding	25652201	25701783	3.33435	3.18192	4.04652	3.06229	4.3635	3.51914	6.82987	7.44322	5.10347	6.24595	5.9261	6.38253	7.33492	5.10774	7.40687	6.01237	3.47887	3.95174	4.36493	3.70907	3.61364	3.08693	3.76811	3.38356	2.87187	3.24053	3.81507	3.72256	3.82121	3.61815	3.71179	3.87387	3.376	3.70994	3.27826	4.234	3.41378	6.66315	3.92603	3.49576	3.89293
TC0600012708.hg.1	NM_001199563; NM_007073; NM_147147; ENST00000314641; ENST00000336775; ENST00000446408; BC034425; BC040502; OTTHUMT00000041647; OTTHUMT00000041648; OTTHUMT00000406075	BVES	blood vessel epicardial substance	chr6	-	Multiple_Complex	105096822	105137174	3.63712	5.02804	3.8227	3.73688	4.77176	3.74569	10.4436	7.92761	5.86921	8.17365	10.6817	10.881	9.1655	5.77075	9.1016	11.6974	7.14611	5.15651	7.83784	6.61372	5.63059	5.12585	5.5184	5.68848	6.30937	5.30225	6.6195	7.84334	9.29143	4.4051	3.91607	3.73934	3.59871	3.90216	4.20175	3.94841	4.23089	4.05571	4.15863	4.22408	3.34046
TC0900010123.hg.1	NR_002836; ENST00000613141	PGM5P2	phosphoglucomutase 5 pseudogene 2	chr9	-	NonCoding	41006999	41075263	5.29827	5.00681	5.34152	6.16522	6.13603	6.10679	9.49324	9.08365	6.88192	8.76147	9.89916	10.4233	9.70813	7.55487	8.77409	10.452	7.27344	7.11552	7.11397	7.53773	6.01475	5.57876	6.67301	6.32956	4.74895	6.41887	6.64003	8.00422	8.54157	5.35387	5.50987	5.69748	5.08464	5.06444	5.66336	5.75546	4.78787	5.3815	7.20688	7.03551	9.35407
TC1100006911.hg.1	NM_006108; ENST00000576479; ENST00000591785; BC136513; BC136563; OTTHUMT00000456656; OTTHUMT00000456657	SPON1	spondin 1, extracellular matrix protein	chr11	+	Multiple_Complex	13962367	14268133	3.70603	3.8615	3.55427	3.57575	4.51953	3.16544	7.07793	9.96904	9.97142	7.89958	6.47776	8.82984	9.53093	9.28028	9.17785	8.47063	5.08824	8.11154	5.84681	8.39581	6.01436	5.2003	8.73827	5.38734	9.90281	4.99657	3.50774	3.35561	4.16587	3.76476	3.91336	3.68118	5.49031	7.55826	8.7232	7.88188	8.07337	8.52656	3.37757	4.26529	3.25393
TC0400007713.hg.1	NM_012108; ENST00000265404; ENST00000396225; BC014958; OTTHUMT00000251434; OTTHUMT00000251435; uc003hde.4; uc003hdf.3	STAP1	signal transducing adaptor family member 1	chr4	+	Coding	67558728	67607337	3.00215	3.80856	3.5407	3.41755	4.01121	2.86071	7.36158	7.16456	5.13909	6.7183	6.93655	5.4332	7.51604	7.03169	5.44321	6.34059	3.60864	5.84805	4.04835	5.23666	4	4.12632	5.00678	3.80254	3.95552	5.42318	3.64632	3.5065	4.11876	3.84521	4.03919	3.80327	3.69132	3.68726	3.82686	3.60729	4.00505	3.17647	3.6036	3.3463	4.53612
TC0400011685.hg.1	NM_003619; ENST00000296498; ENST00000503043; ENST00000510903; ENST00000515089; BC007761; OTTHUMT00000256516; OTTHUMT00000364748; OTTHUMT00000364749; OTTHUMT00000364750	PRSS12	protease, serine, 12 (neurotrypsin, motopsin)	chr4	-	Multiple_Complex	118280038	118353003	9.84205	11.015	8.81315	5.77307	6.7717	6.15133	11.4024	10.2619	10.4209	10.6481	9.48162	10.4685	9.58765	11.6044	9.05628	8.61148	9.151	9.42381	7.10864	7.95937	7.9192	8.79277	8.0694	7.23747	5.98096	5.94377	7.96094	10.307	11.3684	5.44436	5.92333	5.85348	7.93541	9.72389	8.60088	6.13208	6.67968	6.02669	7.03052	6.59107	5.64633
TC0X00008056.hg.1	NM_001171092; NM_001171095; NM_020384; ENST00000336803; ENST00000540876; ENST00000541806; BC014424; BC071747; OTTHUMT00000057815	CLDN2	claudin 2	chrX	+	Coding	106900164	106930861	5.36737	6.60558	4.89117	5.91602	5.85992	7.03309	3.41686	4.33122	4.75939	4.38199	4.21373	4.23927	4.28758	4.21618	4.97247	3.46054	12.2176	9.74319	4.39033	8.06267	6.57758	8.68099	14.0237	7.09841	10.6111	4.57999	5.08016	4.6146	5.40728	10.6161	9.38539	9.57087	13.7622	14.6225	11.8803	7.5951	5.51395	5.09807	6.90946	5.97299	4.76753
TC0300009203.hg.1				chr3	+	NonCoding	152264773	152266257	4.32661	3.65638	3.69093	3.80746	4.23597	4.67019	7.47812	7.94453	6.3658	8.55176	8.91817	7.90384	8.88702	8.7437	7.55774	9.72059	5.67501	7.01824	4.57698	5.8071	5.26834	4.6576	5.74145	4.61325	4.97409	6.93459	3.98975	4.1035	4.71521	6.16835	6.31735	4.32022	6.72798	5.37045	5.92291	5.80661	4.84923	6.35992	5.42103	5.12302	3.77619
TC1900010844.hg.1	ENST00000606252	CD177P1	CD177 molecule pseudogene 1 [Source:HGNC Symbol;Acc:HGNC:34508]	chr19	-	Multiple_Complex	43372742	43379204	4.48876	3.69469	4.64843	3.80223	4.7792	4.27277	7.44819	10.5464	11.116	10.6261	7.30096	6.53146	7.4072	9.23023	13.1907	10.9891	4.57869	5.43233	4.57849	6.77464	4.58436	4.73242	4.95861	4.49347	4.16509	5.23226	3.69631	3.61218	3.90636	3.96039	4.27768	4.69962	4.13385	4.08758	3.91489	4.07272	5.44991	4.00422	4.45904	4.69312	4.30666
TC0X00009101.hg.1	NM_001001994; NM_001001995; NM_001001996; NM_005278; ENST00000316715; ENST00000355135; ENST00000356942; ENST00000398361; ENST00000454189; ENST00000468080; ENST00000472735; ENST00000475307; ENST00000493085; ENST00000493677; ENST00000495211; BC008151; BC047295; OTTHUMT00000055821; OTTHUMT00000055822; OTTHUMT00000055823; OTTHUMT00000055824; OTTHUMT00000354888; OTTHUMT00000354890; OTTHUMT00000354891;…	GPM6B	glycoprotein M6B	chrX	-	Multiple_Complex	13770943	13938712	5.02128	4.76478	5.73591	5.24935	6.21384	6.07662	10.5591	8.2563	7.42063	9.20024	10.279	8.99875	8.98394	7.04354	8.84792	10.4305	5.70581	4.78713	6.64363	6.51778	4.045	4.85197	5.2603	5.5921	6.04157	4.74604	5.38102	4.42842	5.54104	5.23937	5.54107	5.53794	5.38277	5.60817	5.57198	5.43697	5.58123	4.41069	5.33035	6.8708	4.93917
TC0100013991.hg.1	NM_153274; ENST00000372207; BC101823; OTTHUMT00000023425	BEST4	bestrophin 4	chr1	-	Coding	44783585	44787754	3.26715	3.82434	3.49866	3.5444	3.96668	3.65731	7.58946	4.91766	4.99588	8.90964	8.83023	10.6649	9.64027	10.9712	9.22309	6.44617	3.67422	3.63445	3.32618	4.11014	3.3254	3.35942	3.88066	3.70891	3.40326	3.49992	3.21354	4.32222	3.55922	3.7857	4.02004	3.72076	3.42579	3.90659	3.67966	3.45222	4.08378	3.74614	3.38932	3.47631	3.32428
TC0500012633.hg.1	speeskarby.aAug10-unspliced	speeskarby	Transcript Identified by AceView	chr5	-	Unassigned	158915324	158916009	4.11073	3.94074	3.73918	3.36937	5.40404	4.41629	7.36271	6.04874	5.97069	8.49032	6.87219	7.10136	8.77107	7.48559	5.49174	7.39065	3.81369	4.74089	5.02581	4.3285	4.06194	5.32311	3.59213	4.31438	4.27686	5.23771	3.43381	3.34746	4.39435	4.89209	3.21265	4.42177	3.94924	3.57319	3.01471	3.60217	3.18413	3.34735	3.91376	3.85989	4.21238
TC0200015790.hg.1	NM_001195731; NM_024536; ENST00000243776; ENST00000373891; ENST00000535926; BC021223; BC023531; OTTHUMT00000130268; OTTHUMT00000130269	CHPF	chondroitin polymerizing factor	chr2	-	Multiple_Complex	219538947	219543787	6.06369	6.01069	5.11836	7.53407	7.11249	8.21371	5.07922	5.63007	6.40717	5.32118	5.44432	6.0074	5.25168	5.19917	6.58509	5.06354	8.9067	8.75316	8.63358	7.63449	8.6097	6.74122	8.23157	7.35671	8.50091	6.8237	8.47285	8.77368	11.3356	5.41416	6.0734	5.70703	5.10549	6.64568	5.5297	6.42082	6.24184	6.52257	5.27524	5.34491	4.64143
TC0500010847.hg.1	nypluby.aAug10-unspliced	nypluby	Transcript Identified by AceView	chr5	-	Unassigned	59176874	59177778	7.62831	8.02575	9.82296	7.03558	6.96489	8.2334	12.4211	11.059	11.7849	11.8242	11.2036	10.9365	12.3851	11.1976	9.39081	10.8143	8.91031	8.89774	6.84997	9.56377	8.2264	8.94845	8.39047	7.9471	7.09086	6.15441	3.80892	4.56158	5.34447	8.09464	9.14899	7.41384	7.30928	8.8079	11.0997	7.2146	8.47526	10.3714	6.66926	7.21967	7.40582
TC0100008922.hg.1	NM_001285; ENST00000234701; ENST00000394711; OTTHUMT00000028277	CLCA1	chloride channel accessory 1	chr1	+	Coding	86468368	86500291	5.42532	5.64677	5.12313	4.65463	5.97726	5.15279	18.0494	19.5853	19.5569	19.4505	18.1292	19.1869	18.0138	19.1374	19.3835	17.5718	19.8474	11.8974	6.16372	19.7932	8.93412	7.23797	19.5371	5.3123	5.02254	4.71024	4.94022	4.35818	4.82111	5.19168	4.78075	4.51018	4.08901	4.78734	4.40286	4.97083	4.84398	6.68453	5.46458	4.33171	5.65905
TC1900010494.hg.1	NM_144617; ENST00000004982; ENST00000587965; ENST00000592984; BC068046; OTTHUMT00000109498; OTTHUMT00000459116	HSPB6	heat shock protein, alpha-crystallin-related, B6	chr19	-	Multiple_Complex	35754526	35758079	4.1762	4.16472	4.9186	3.91213	4.31258	4.59092	8.68269	7.5358	6.05436	7.22302	10.8383	11.1627	9.13967	5.63017	9.66857	10.6015	4.19383	3.81041	5.20901	4.87778	4.37385	4.10813	4.14212	4.5604	4.23286	3.97441	3.96489	3.97159	4.35208	4.40185	4.24727	3.60616	4.35112	4.58259	4.55915	4.10014	4.09225	3.95026	4.03008	3.88702	6.06031
TC1200012714.hg.1	NM_014365; ENST00000281938; ENST00000542496; BC002673; OTTHUMT00000401647; OTTHUMT00000401649	HSPB8	heat shock 22kDa protein 8	chr12	+	Multiple_Complex	119178642	119194748	3.63575	3.72779	4.03519	3.9429	4.83799	3.74917	13.4027	11.5068	5.52398	10.7365	13.0265	12.9359	12.152	6.66729	11.3571	12.9088	5.35404	4.5083	8.8472	5.91931	5.97985	5.37594	5.68994	5.40746	6.89156	5.32254	4.4096	5.33586	6.12741	3.87539	4.73209	3.74346	4.24617	4.37001	4.58503	4.10695	5.08449	3.36618	4.69432	4.92478	3.54251
TC1600009534.hg.1	ENST00000624545; OTTHUMT00000436661; uc059rfv.1	AF001548.3	novel transcript	chr16	-	Unassigned	15790975	15792717	2.87505	3.58786	3.09848	2.97825	3.14655	3.05853	8.49986	5.94667	4.39623	7.67511	9.26659	9.92431	8.88045	5.93138	6.5822	9.10692	3.7975	3.64105	4.19567	3.86854	3.25975	3.80987	3.58239	4.89902	3.49009	3.51812	4.18521	4.14868	2.86799	3.66892	3.74013	3.44039	3.45681	4.16664	3.09996	3.12259	3.50855	3.16847	2.82644	2.74973	4.37321
TC0600014106.hg.1	NM_001710; ENST00000425368; ENST00000452035; ENST00000460718; ENST00000461483; ENST00000465750; ENST00000467150; ENST00000467360; ENST00000472581; ENST00000482312; ENST00000482886; ENST00000483004; ENST00000497841; ENST00000498317; BC004143; BC007990; OTTHUMT00000076395; OTTHUMT00000076396; OTTHUMT00000268593; OTTHUMT00000268594; OTTHUMT00000268595; OTTHUMT00000268596; OTTHUMT00000268597; OTTHUMT…	CFB	complement factor B	chr6	+	Multiple_Complex	31945709	31952084	4.73067	5.55354	5.75855	3.51315	3.65361	4.2371	9.77655	12.0735	11.2629	11.868	8.97856	9.44807	8.78659	7.35291	13.4353	8.7095	11.5515	16.8861	12.6471	14.9775	11.9383	10.6438	13.9382	10.4798	10.558	15.5114	5.04778	5.28713	8.19907	4.54997	4.76227	8.38669	5.23371	4.54118	6.32341	5.62916	5.99577	6.16842	7.78449	8.79796	6.68632
TC1700010440.hg.1	NM_001032278; NM_024302; NM_032950; NR_111988; ENST00000605424; ENST00000612292; ENST00000612672; ENST00000615136; ENST00000615317; ENST00000616383; ENST00000619655; BC002631; OTTHUMT00000477062; OTTHUMT00000477063; OTTHUMT00000477064; OTTHUMT00000477065; OTTHUMT00000477066; OTTHUMT00000477067; OTTHUMT00000477068	MMP28	matrix metallopeptidase 28	chr17	-	Multiple_Complex	35756249	35795707	3.63872	4.97545	3.78387	3.55791	4.80619	3.77392	7.75316	9.03	8.85361	7.5716	6.68489	6.64556	7.37288	8.14677	8.22637	8.05617	7.13202	5.84353	5.37357	5.49838	6.95751	5.30761	4.61409	4.286	4.44402	4.31105	4.00116	4.00509	4.77608	3.40039	4.2763	4.20996	4.49764	6.59368	4.74814	4.05336	5.09175	4.33125	3.39768	5.20362	4.16675
TC2100006586.hg.1	NR_003087; NR_003088; ENST00000429114; ENST00000463099; ENST00000467409; ENST00000471902; ENST00000481582; ENST00000482980; OTTHUMT00000157805; OTTHUMT00000157806; OTTHUMT00000157807; OTTHUMT00000157808; OTTHUMT00000157809; OTTHUMT00000157817	ABCC13	ATP binding cassette subfamily C member 13, pseudogene	chr21	+	Multiple_Complex	14236206	14362754	3.52738	4.54748	3.42193	3.66166	4.68677	3.72341	6.79829	7.34614	6.83643	6.50269	6.84877	7.21504	4.26531	6.67701	6.36873	6.08999	4.45122	3.70382	3.9278	4.17467	5.25828	4.88657	3.97652	3.64614	3.43356	4.15557	3.72443	3.32257	3.46624	3.68479	3.54057	4.05852	3.58225	4.01635	4.15231	3.81587	3.08485	3.27163	3.67912	3.47285	5.1485
TC0200009885.hg.1	nuhu.aAug10-unspliced	nuhu	Transcript Identified by AceView	chr2	+	Coding	167362261	167364265	3.7471	3.56069	3.98725	4.13371	4.72047	4.30862	8.84804	8.3017	9.27742	8.3722	8.6131	9.6439	10.2333	7.96503	5.41462	7.10594	5.06799	4.95257	4.40586	5.67567	3.80369	5.30098	5.91297	5.32642	4.61772	4.46812	4.08756	3.12187	4.15691	3.57222	3.95704	4.54673	4.90799	7.52558	4.00259	5.71531	6.02828	4.70421	4.3587	4.29882	4.55919
TC0700010770.hg.1	NM_003014; ENST00000436072; ENST00000447200; ENST00000478975; BC047684; BC058911; OTTHUMT00000220017; OTTHUMT00000338078; OTTHUMT00000338079	SFRP4	secreted frizzled-related protein 4	chr7	-	Multiple_Complex	37905932	38025695	4.28781	4.13049	4.56118	4.22089	4.72103	3.53667	5.05561	6.37437	5.69049	5.05667	5.77394	5.11493	5.49905	5.69228	7.08008	8.56765	6.92089	9.53453	12.6495	11.425	10.9067	6.93339	8.23328	12.6531	15.2939	11.9102	4.16647	4.2425	4.37358	4.6627	4.07507	4.07546	4.06476	4.06835	4.62268	3.95694	3.51163	2.87024	4.19166	4.37966	4.04391
TC0400010921.hg.1	ENST00000251566; ENST00000503012; BC130533; OTTHUMT00000251564; OTTHUMT00000365183	UGT2A3	UDP glucuronosyltransferase 2 family, polypeptide A3	chr4	-	Multiple_Complex	68928459	68951791	9.7847	10.4147	10.1673	4.59378	4.78866	4.64465	12.1924	13.6147	11.8622	11.4575	12.0209	13.1226	12.0555	13.5695	12.4902	10.5082	6.54133	9.00747	5.00766	9.4469	6.42417	6.84093	13.2008	4.76387	4.41432	6.07491	4.92302	4.51766	5.0227	5.24125	6.88077	9.56632	4.93656	5.5646	4.72535	5.45396	5.32804	4.73479	6.34884	11.7155	12.4356
TC1200009892.hg.1	NM_001172632; NM_001172633; NM_002543; ENST00000309539; ENST00000339968; ENST00000432556; ENST00000536989; ENST00000538745; ENST00000538873; ENST00000539518; ENST00000543414; ENST00000543993; ENST00000544577; ENST00000545927; BC022295; OTTHUMT00000400091; OTTHUMT00000400092; OTTHUMT00000400094; OTTHUMT00000400095; OTTHUMT00000400096; OTTHUMT00000400097; OTTHUMT00000400100; OTTHUMT00000400101; OTT…	OLR1	oxidized low density lipoprotein (lectin-like) receptor 1	chr12	-	Multiple_Complex	10158300	10172191	4.04275	4.9025	4.70287	16.4602	14.7262	14.709	4.51281	4.43163	5.37034	4.44032	4.39857	4.60112	4.74181	4.42544	4.90184	4.00314	5.38573	8.73979	11.0325	10.2814	9.06445	4.39625	8.57628	9.47579	15.2266	5.6243	4.51077	4.87339	4.54583	4.45803	4.65943	5.29505	4.0468	4.98971	4.53406	4.97961	5.1125	4.51645	4.46116	6.12235	5.29014
TC1700008874.hg.1	NM_178160; ENST00000331427; ENST00000580223; ENST00000584711; OTTHUMT00000445304; OTTHUMT00000445306; uc010wrp.2	OTOP2	otopetrin 2	chr17	+	Multiple_Complex	74924275	74933912	5.2297	5.3151	5.55336	5.8535	5.69994	6.26136	10.1714	7.27154	6.8607	11.8402	10.7471	13.2531	12.3512	13.6307	11.907	8.25915	5.28	4.50643	4.52993	4.90899	4.71154	5.09594	5.59471	5.30406	5.2241	5.23148	6.06472	5.52562	5.47477	5.3324	5.59929	5.14959	5.4343	5.23243	5.36418	5.52934	5.9424	5.4858	5.65085	5.34691	4.51452
TC1900010466.hg.1	NM_139284; ENST00000310123; ENST00000392225; ENST00000473160; ENST00000493050; ENST00000587780; ENST00000591633; ENST00000591840; ENST00000592346; ENST00000593248; BC136694; BC136697; OTTHUMT00000103963; OTTHUMT00000103964; OTTHUMT00000103965; OTTHUMT00000103966; OTTHUMT00000460748; OTTHUMT00000460749; OTTHUMT00000460750; OTTHUMT00000460751; OTTHUMT00000460752	LGI4	leucine-rich repeat LGI family, member 4	chr19	-	Multiple_Complex	35124513	35142451	3.11187	3.60233	3.85058	3.44093	4.29776	3.97433	6.3079	6.53323	4.53348	6.46996	6.98516	6.12161	6.33469	4.94099	6.83864	6.13758	3.73286	4.39517	3.98216	3.91836	5.80315	3.43525	3.65078	4.1175	3.5322	4.26517	3.4643	3.78932	3.62718	3.35214	3.37158	3.59961	3.40358	4.05681	3.52944	3.64582	3.48648	3.37961	3.23132	3.77169	3.48505
TC1700010635.hg.1	NM_019016; ENST00000264651; BC111968; OTTHUMT00000257217; uc002hvd.3	KRT24	keratin 24, type I	chr17	-	Multiple_Complex	40697991	40703750	4.58171	4.68174	3.88491	4.14286	5.10076	4.05842	8.69913	7.02398	5.98471	7.65681	5.65829	6.93751	5.48759	6.97809	6.43997	7.52259	4.7246	3.26179	4.41545	3.80002	3.74864	4.46436	4.33663	3.55678	4.19092	4.15366	3.49698	3.86337	4.56525	4.26319	4.48254	4.59729	3.70511	4.63369	4.32566	3.98078	4.09833	3.83013	4.29624	4.66311	3.86611
TC0700013578.hg.1	NM_006080; ENST00000265362; ENST00000420047; ENST00000436949; BC111416; OTTHUMT00000253355; OTTHUMT00000336604; OTTHUMT00000342239	SEMA3A	sema domain, immunoglobulin domain (Ig), short basic domain, secreted, (semaphorin) 3A	chr7	-	Multiple_Complex	83955777	84195445	4.39296	3.97263	4.1991	11.5839	10.1404	11.417	10.6906	10.8236	8.48031	10.3276	11.3089	11.7114	11.043	8.08634	8.84275	11.7381	7.52371	7.32717	9.80199	6.26114	8.91227	7.41294	8.98193	11.8066	7.80159	6.57945	14.7651	14.7548	15.1735	10.2615	6.0343	8.31987	12.6579	12.1422	13.7522	3.80153	5.02154	6.80283	13.1356	11.4406	8.07313
TC0200009889.hg.1	NM_020981; ENST00000392690; BC101545; BC104813; OTTHUMT00000255211	B3GALT1	UDP-Gal:betaGlcNAc beta 1,3-galactosyltransferase 1	chr2	+	Coding	167818672	167874041	3.82555	4.38894	3.86466	4.1832	5.25282	3.93415	9.35208	10.6286	10.8539	8.96626	7.80367	9.97853	9.90067	8.59148	9.06376	7.80041	6.48049	5.08412	3.97219	7.21321	6.31123	5.26247	7.26491	4.32554	4.36283	3.60924	3.72019	5.06906	4.14506	4.17509	4.2269	4.12443	4.11644	8.15051	4.06655	6.0398	7.42563	4.91938	3.73381	4.30877	3.31077
TC1800008943.hg.1	NM_001271028; NM_021153; NR_073130; ENST00000262150; ENST00000454642; ENST00000540086; ENST00000579658; ENST00000580157; BC015877; OTTHUMT00000256219; OTTHUMT00000442284; OTTHUMT00000442285; OTTHUMT00000442287; OTTHUMT00000442288	CDH19	cadherin 19, type 2	chr18	-	Multiple_Complex	66501083	66604172	3.23182	3.92185	4.2364	3.46963	4.83888	3.7768	9.16315	7.86994	3.84378	8.33164	8.27704	7.94872	8.10547	6.10563	7.41837	8.7207	3.38262	4.80559	4.77214	3.77058	4.1341	3.34031	3.84001	3.77552	3.68416	4.11678	3.53296	3.7618	3.32856	3.79778	4.28856	3.6694	3.62607	3.64079	3.67582	3.91616	3.92507	3.60681	3.96189	3.64751	3.66579
TC1100008469.hg.1	NM_001207014; NM_001235; ENST00000358171; ENST00000524558; ENST00000525492; ENST00000525611; ENST00000525876; ENST00000526242; ENST00000526397; ENST00000526638; ENST00000528760; ENST00000528990; ENST00000529643; ENST00000530284; ENST00000532356; ENST00000533449; ENST00000533603; BC014623; BC036298; BC070087; OTTHUMT00000383605; OTTHUMT00000383606; OTTHUMT00000383608; OTTHUMT00000383610; OTTHUMT00…	SERPINH1	serpin peptidase inhibitor, clade H (heat shock protein 47), member 1, (collagen binding protein 1)	chr11	+	Multiple_Complex	75562056	75572804	5.51077	6.05112	5.73625	6.76456	6.90143	7.91739	9.4324	8.70098	7.53704	8.62011	8.49203	9.55127	7.84533	7.22305	9.65097	8.89287	10.3609	11.9328	12.2724	11.3087	11.6552	11.2157	12.7967	10.3876	13.2925	9.99209	8.0078	6.63838	8.69049	7.46194	6.82174	6.37272	7.87383	7.34802	8.07437	6.62931	5.89842	7.21518	8.30968	6.5244	5.27796
TC0700012551.hg.1	ENST00000469533	RP11-309L24.6		chr7	-	Multiple_Complex	128912621	128914063	4.30405	5.38976	4.10285	3.70775	4.52096	3.44294	12.4154	9.40777	6.49627	10.5278	13.4409	14.2285	13.491	7.32011	11.4262	14.3336	5.01353	8.02747	9.66843	7.0861	7.06904	6.19259	5.34232	6.74823	7.55147	5.81932	8.39253	8.99432	7.90054	4.03714	3.19522	4.30451	4.24772	3.98908	3.69228	6.12628	5.76756	6.0667	4.51429	3.59244	4.60553
TC1600010206.hg.1	ENST00000568348	CTB-55P19.1		chr16	-	Multiple_Complex	47760780	47760921	3.15128	3.38001	3.06665	3.37161	3.20238	3.03646	6.95839	6.49268	4.04055	6.07832	8.39546	7.76508	7.47036	6.1292	5.10737	7.26248	2.86625	4.78619	4.60404	3.66222	4.57187	3.46323	3.8818	3.55538	4.70779	4.10287	2.92437	3.49311	3.25748	3.32159	2.96817	3.47525	3.13277	3.0488	3.24636	3.41161	2.84606	3.34553	3.7657	3.67304	3.62736
TC0100011226.hg.1	nuplar.aAug10-unspliced	nuplar	Transcript Identified by AceView	chr1	+	Unassigned	202570649	202574183	6.39275	6.18265	4.68763	4.56041	4.69947	4.63628	8.66918	8.66932	7.09469	8.16538	8.94605	10.7226	9.08102	7.95869	6.27837	9.02467	5.31155	6.34787	6.29034	5.67652	5.866	8.00363	6.05957	6.40166	5.6865	6.32755	4.06259	5.5735	4.56986	5.08956	3.93977	5.53816	4.78818	5.49482	4.77233	5.22369	4.47449	5.62495	4.34349	4.45672	4.6082
TC0100008636.hg.1	derbo.aAug10-unspliced	derbo	Transcript Identified by AceView	chr1	+	Unassigned	66668496	66669995	3.43079	3.13989	2.59264	3.22297	3.83961	3.60878	4.83199	3.87322	5.64227	6.49548	4.21251	5.98244	3.56962	3.86783	3.75219	5.44479	4.04466	7.45042	7.10347	6.11876	7.24361	7.4319	6.13864	8.3038	6.55321	7.17996	3.23431	2.84246	3.46664	3.40426	3.04263	3.36717	2.96398	2.8266	3.04874	3.12407	3.30583	3.40004	3.59088	3.25008	3.44008
TC1200009997.hg.1	NM_000834; ENST00000609686; ENST00000627535; ENST00000628166; ENST00000630791; BC113618; BC113620; OTTHUMT00000268014; OTTHUMT00000479995; OTTHUMT00000480011; OTTHUMT00000480012	GRIN2B	glutamate receptor, ionotropic, N-methyl D-aspartate 2B	chr12	-	Multiple_Complex	13537337	13981957	8.59623	9.31811	10.8429	6.21253	6.75123	7.0064	3.66436	3.69239	4.19691	3.10323	3.76629	3.39389	4.18206	4.53374	4.84513	3.90707	6.4796	4.46905	5.6632	4.00444	6.98014	3.701	7.73734	7.0195	8.17142	6.34958	5.59408	8.51169	7.83243	2.56272	3.6908	3.40932	2.96493	4.27898	2.6752	7.00891	7.49635	8.92948	8.98834	8.0805	5.98684
TC0100015822.hg.1	NM_005620; ENST00000271638; ENST00000478109; BC001410; BC014354; OTTHUMT00000036676; OTTHUMT00000036677; uc001ezn.3	S100A11	S100 calcium binding protein A11	chr1	-	Multiple_Complex	152032506	152047907	18.0566	18.4041	18.7576	13.3875	16.4428	15.1935	15.4061	15.9882	15.9996	15.1222	14.4656	13.9651	14.2752	13.6624	16.8258	13.9738	18.6283	17.4847	18.5097	18.0331	18.3653	17.035	18.2317	17.9168	18.5415	17.4812	14.3731	15.617	16.7841	17.3924	16.1959	17.3913	15.8467	15.8737	15.9929	11.4189	13.1237	14.116	16.7593	15.6723	15.1918
TC0700008875.hg.1	NM_000245; NM_001127500; ENST00000318493; ENST00000397752; ENST00000422097; ENST00000436117; ENST00000454623; ENST00000456159; ENST00000495962; BC130420	MET	MET proto-oncogene, receptor tyrosine kinase	chr7	+	Multiple_Complex	116672390	116798386	11.7278	12.368	12.6567	13.5191	12.2885	13.5459	8.86655	9.85285	10.3855	9.72015	8.50427	9.93488	9.0409	9.77739	9.45717	8.38847	13.9119	10.1097	13.1991	9.58448	13.2554	12.59	13.6818	13.1724	11.6195	10.4799	14.6916	15.3131	15.4321	16.4694	12.9793	11.7681	16.66	16.3969	17.192	13.248	11.3997	12.8211	13.7731	11.4455	10.3824
TC1100009102.hg.1	flachey.aAug10-unspliced	flachey	Transcript Identified by AceView	chr11	+	Unassigned	114064822	114068060	4.99605	4.26127	4.59175	4.28222	4.12193	3.89874	7.3546	6.97542	4.94278	8.17693	7.12458	8.63592	8.72074	8.02559	6.59729	9.52906	3.88628	4.5365	4.34314	4.0265	4.34623	4.62315	3.77964	5.95018	4.77099	4.14036	4.2363	4.7262	4.4991	4.23894	3.97453	4.06963	4.03942	4.20782	4.41508	4.38599	4.70901	4.19498	4.79737	4.1513	5.25901
TC1900010479.hg.1	NM_001035516; NM_001126056; NM_001126057; NM_001126058; NM_001126059; NM_001190347; NM_001190348; NM_001190349; NM_001308380; NM_001308383; NM_033317; NR_033746; ENST00000339686; ENST00000392206; ENST00000402589; ENST00000408915; ENST00000414866; ENST00000418261; ENST00000419602; ENST00000424570; ENST00000429837; ENST00000434389; ENST00000436012; ENST00000443640; ENST00000447113; ENST00000450261;…	DMKN	dermokine	chr19	-	Multiple_Complex	35497217	35513658	10.8304	10.9697	12.4611	5.02501	6.38892	5.02897	6.48182	8.24196	9.13894	6.8475	7.19736	7.8966	8.21801	6.99014	8.38556	7.96506	8.08089	14.118	11.9133	7.85353	12.6586	6.40746	12.885	10.8004	11.8384	6.3407	14.9405	14.2294	15.5646	4.99096	7.70155	6.51103	12.5585	12.5259	13.437	5.09203	6.66661	6.4919	12.6116	15.2715	9.127
TC0400012641.hg.1	NM_001114107; NM_001257962; NM_001257963; NM_014476; NR_047562; ENST00000284767; ENST00000284770; ENST00000284771; ENST00000504011; ENST00000504355; ENST00000505886; ENST00000512293; ENST00000512380; ENST00000514142; ENST00000514308; ENST00000515261; ENST00000620787; ENST00000629667; BC027870; OTTHUMT00000360499; OTTHUMT00000360500; OTTHUMT00000360501; OTTHUMT00000360502; OTTHUMT00000360503; OTTH…	PDLIM3	PDZ and LIM domain 3	chr4	-	Multiple_Complex	185500660	185535612	3.82063	3.53102	4.58088	4.30702	3.78742	4.34802	11.5796	9.10368	5.92055	8.93991	7.93372	9.61427	8.97511	6.05964	8.27764	9.70559	5.0274	7.42539	7.9174	6.09275	6.35039	5.37915	7.84383	5.81879	7.9039	6.57427	4.86313	6.26947	4.78952	4.19949	3.66823	4.06002	4.16833	3.48921	3.96014	3.63843	4.31624	3.71218	4.12879	3.66219	4.37614
TC0300010930.hg.1	NM_020208; NM_022405; ENST00000353278; ENST00000358525; ENST00000413781; ENST00000456124; ENST00000470226; ENST00000473146; ENST00000493980; BC126197; BC136431; BC144087; OTTHUMT00000257318; OTTHUMT00000257319; OTTHUMT00000345232; OTTHUMT00000345233; OTTHUMT00000345234; OTTHUMT00000345235	SLC6A20	solute carrier family 6 (proline IMINO transporter), member 20	chr3	-	Multiple_Complex	45755449	45796543	3.59743	4.42828	4.47947	5.93502	6.81616	5.38611	5.79042	3.89918	3.29307	7.46776	3.58463	4.22682	3.15472	3.24584	4.50763	3.28039	5.90574	6.20606	5.30535	5.84167	8.6099	8.44755	4.86357	6.22903	6.30328	8.1582	3.66271	5.05278	6.03455	6.06001	5.65017	8.37332	10.3415	11.3291	11.7928	7.8481	7.31339	6.21789	5.47783	4.93871	3.63656
TC1600007961.hg.1	NR_036677; ENST00000444023; ENST00000563395; ENST00000564564; OTTHUMT00000434325; OTTHUMT00000434326; OTTHUMT00000434327	MT1JP	metallothionein 1J, pseudogene	chr16	+	Multiple_Complex	56635739	56637086	8.61671	10.245	10.3095	14.3924	13.2726	14.9286	13.0575	14.0445	14.4599	14.3334	15.7325	14.9319	15.6409	12.7611	15.7983	11.6847	12.3979	13.019	9.38816	13.0578	11.3809	7.73517	13.1902	9.51795	13.0806	8.26777	15.6067	16.8467	15.3715	10.3919	10.1464	11.5336	10.9744	9.32074	10.7173	14.4427	14.4096	13.7812	8.12215	7.32766	8.86856
TC0100011022.hg.1	NM_002923; ENST00000235382; ENST00000464302; ENST00000483295; ENST00000487236; BC007049; OTTHUMT00000086396; OTTHUMT00000086397; OTTHUMT00000086398; OTTHUMT00000086399	RGS2	regulator of G-protein signaling 2	chr1	+	Multiple_Complex	192809039	192812283	3.68042	3.90404	4.5508	4.19239	6.42901	9.04505	12.8917	14.0976	10.7662	11.8872	12.1119	13.2014	14.6346	9.09631	12.9572	13.5955	9.10734	10.7878	10.1249	10.7927	8.47191	8.54263	10.502	9.00034	9.97365	8.51967	8.20627	7.49983	9.99703	10.9187	14.7537	11.2041	10.5424	10.7284	12.3544	6.29253	8.38434	9.88468	3.5514	4.30338	9.48031
TC0200010980.hg.1	NM_001130046; NM_004591; ENST00000358813; ENST00000409189; ENST00000473642; ENST00000489160; BC020698; OTTHUMT00000256898; OTTHUMT00000331639; OTTHUMT00000331640; OTTHUMT00000331641; uc002vpm.2	CCL20	chemokine (C-C motif) ligand 20	chr2	+	Multiple_Complex	227813842	227817564	4.86221	6.25146	7.26157	7.03391	7.22223	5.58169	12.5025	13.0047	12.1971	14.414	11.2251	16.2177	15.1526	10.3076	10.0423	11.2871	15.5565	18.1857	16.5645	12.9085	10.891	14.503	17.409	10.4695	13.5922	18.3222	3.78265	6.05848	4.09008	5.70031	6.11332	8.97226	7.88534	16.3017	8.59111	12.6919	15.858	8.86917	17.0225	16.1816	18.8281
TC0200015264.hg.1	NM_004657; ENST00000304141; BC016475; OTTHUMT00000334791	SDPR	serum deprivation response	chr2	-	Multiple_Complex	191834302	191847280	5.02958	5.69036	6.38871	4.89629	6.41133	5.26434	10.3824	10.513	5.66337	9.19933	10.3552	11.4445	10.7913	6.91049	9.48915	11.6929	5.91997	6.06974	6.03113	6.29692	5.43786	5.45424	5.37894	4.97409	5.25271	5.17782	5.19293	4.1817	5.22545	5.34527	5.14497	4.16141	4.64529	5.46589	4.59379	4.50736	5.77184	4.55878	5.25669	5.19626	4.0774
TC0700011645.hg.1	NM_000722; NM_001302890; ENST00000356253; ENST00000356860; ENST00000423588; ENST00000443883; ENST00000461275; ENST00000464354; ENST00000466806; ENST00000469297; ENST00000475237; ENST00000484706; ENST00000486539; ENST00000492734; BC117468; BC117470; OTTHUMT00000253340; OTTHUMT00000336986; OTTHUMT00000336987; OTTHUMT00000336988; OTTHUMT00000336989; OTTHUMT00000336990; OTTHUMT00000336991; OTTHUMT000…	CACNA2D1	calcium channel, voltage-dependent, alpha 2/delta subunit 1	chr7	-	Multiple_Complex	81946444	82443806	3.1779	3.71129	3.48345	3.25881	4.70994	3.39959	8.03584	8.06046	5.28118	6.89527	8.99689	8.31187	7.4645	5.01271	7.37636	9.70799	4.25387	7.40411	6.0488	5.23143	5.26906	4.5905	6.09089	5.53024	5.26451	3.7297	3.19858	3.91167	3.9589	3.3723	2.75794	3.35691	2.93624	3.29852	2.88208	3.47602	4.32623	3.68294	3.14412	3.77148	3.49189
TC1100009170.hg.1	ENST00000624094; OTTHUMT00000392880; uc058hsq.1	AP000892.6	novel transcript	chr11	+	NonCoding	117204967	117210292	4.46098	3.39417	4.65616	4.55271	5.52998	5.16352	9.62795	8.94151	6.37892	7.64372	10.5525	11.5202	10.3729	7.52286	9.45296	11.66	5.77396	6.12451	7.82916	6.85853	7.36987	6.13877	6.80011	6.50228	7.92447	5.39161	5.11181	4.23722	4.62376	4.83601	5.05136	5.6789	5.50691	4.23676	5.52839	5.03264	5.66237	4.61413	5.41947	4.73248	5.00188
TC1200012401.hg.1	NR_131985; ENST00000543651; ENST00000543651.1; OTTHUMT00000399705; uc058vbv.1	CRAT8; RP11-349K16.1	cervical cancer-associated transcript 8; novel transcript	chr12	-	NonCoding	128023788	128027166	4.53223	4.79016	5.21688	3.28681	4.03954	3.78601	11.5806	8.54864	9.52253	10.9308	8.5437	8.56881	6.63576	10.1154	8.48908	6.5925	6.43484	4.87439	6.19558	7.86488	6.83106	7.28102	6.18861	5.1554	4.66981	4.22973	3.20392	3.07634	3.83314	3.48063	3.49246	3.26786	5.05821	6.58417	5.22827	4.87611	6.00635	3.89058	4.65447	6.4157	6.35848
TC0400011014.hg.1	NM_002994; ENST00000296027; BC008376; OTTHUMT00000362749	CXCL5	chemokine (C-X-C motif) ligand 5	chr4	-	Multiple_Complex	73995642	73998779	4.8869	4.87905	5.42143	18.7885	15.3854	15.3022	4.43024	5.05491	4.50556	4.77595	4.19231	5.59265	5.37206	3.98125	5.09846	5.13779	5.87189	9.46508	5.96909	13.6188	10.5201	5.50114	11.0684	10.1632	6.4248	4.84868	5.68559	4.78045	4.64708	5.4375	5.25642	5.02963	4.70198	6.64368	4.85884	5.0853	5.85748	5.61767	7.33368	6.61332	5.46121
TC0700011842.hg.1	NM_002612; ENST00000005178; ENST00000468445; ENST00000473301; ENST00000473796; ENST00000498190; BC040239; OTTHUMT00000333298; OTTHUMT00000333299; OTTHUMT00000334074; OTTHUMT00000334075; OTTHUMT00000334076	PDK4	pyruvate dehydrogenase kinase, isozyme 4	chr7	-	Multiple_Complex	95583497	95596613	5.33624	6.18122	6.83859	5.79098	6.78359	6.54993	14.4207	13.6459	11.2237	12.7728	14.0311	11.8302	14.3962	10.5753	14.3009	12.7316	10.9035	8.02021	7.69289	8.6071	8.90859	6.4377	8.41269	5.60093	11.2308	7.8187	6.66175	6.33384	6.63495	4.80934	5.9747	8.79596	8.06368	9.01081	11.8057	4.39434	5.35381	8.19031	6.24349	6.95596	7.02106
TC0700008360.hg.1	NM_022900; ENST00000297273; ENST00000417387; ENST00000443644; ENST00000447923; ENST00000471944; ENST00000489196; BC063284; OTTHUMT00000255216; OTTHUMT00000340764; OTTHUMT00000340765; OTTHUMT00000340766; OTTHUMT00000340767; OTTHUMT00000340768	CASD1	CAS1 domain containing 1	chr7	+	Multiple_Complex	94509219	94557019	11.1963	11.0267	11.104	11.8398	11.8298	12.9507	14.4432	15.7272	15.5575	14.7055	14.2279	14.8316	14.6518	14.9972	14.688	14.4835	13.9448	12.9456	12.2942	13.791	11.5567	12.0779	13.2296	11.7293	10.6007	10.952	9.75357	10.0108	10.3336	11.7568	11.3636	10.0454	12.9168	13.6793	13.8099	11.98	12.1092	13.5968	12.4627	12.0244	12.3418
TC1000012050.hg.1	NM_000141; NM_001144913; NM_001144914; NM_001144915; NM_001144916; NM_001144917; NM_001144918; NM_001144919; NM_022970; NM_023029; NR_073009; ENST00000336553; ENST00000346997; ENST00000351936; ENST00000356226; ENST00000357555; ENST00000358487; ENST00000359354; ENST00000360144; ENST00000369056; ENST00000369058; ENST00000369059; ENST00000369060; ENST00000369061; ENST00000429361; ENST00000457416; EN…	FGFR2	fibroblast growth factor receptor 2	chr10	-	Multiple_Complex	121478330	121598458	5.29942	6.10446	5.52739	7.2963	7.659	6.80853	11.4627	10.2836	10.1724	10.0828	11.1518	10.9993	11.1289	10.392	10.9699	10.6816	11.3652	9.4257	7.46213	9.34655	7.1007	4.69566	7.61298	6.33234	6.87367	9.73261	8.03391	8.90152	8.88312	9.74933	10.8525	8.72114	5.26325	5.60965	5.61146	8.91228	8.39306	10.6174	4.3467	4.16905	5.56525
TC0600012597.hg.1	NM_001288629; NM_001288630; NM_004440; ENST00000369297; ENST00000369303; BC126125; BC126151; BC143857; BC143858; OTTHUMT00000041545; OTTHUMT00000041546	EPHA7	EPH receptor A7	chr6	-	Multiple_Complex	93240020	93419582	4.26036	4.92038	4.73667	5.46749	5.30104	4.74438	10.2261	9.8934	7.43963	10.9195	12.0853	11.9795	10.9223	6.32887	9.62132	10.5665	8.85118	8.74147	6.56282	6.43941	5.85562	6.31098	6.31004	5.89888	6.59985	5.91413	5.52777	5.54877	5.06757	5.2368	5.12569	4.75272	5.12443	5.02172	4.78763	4.57519	4.68341	5.42096	5.45288	5.10845	5.04689
TC0500007761.hg.1	NM_001161342; NM_173490; ENST00000287773; ENST00000454765; BC018083; BC035310; OTTHUMT00000254037; OTTHUMT00000369000	TMEM171	transmembrane protein 171	chr5	+	Coding	73120292	73131817	7.59437	7.97642	5.87207	6.7095	6.94455	5.77633	13.22	14.0676	13.5454	13.6582	12.222	12.991	12.4299	14.1764	14.4752	10.1875	10.985	12.1638	9.63268	12.3417	10.9419	11.0992	11.2583	6.99491	8.7347	5.17852	7.991	8.22867	8.7866	4.89896	5.1026	3.31727	9.26158	10.6634	6.97195	11.1163	11.2413	8.70982	6.66086	5.17993	5.68104
TC1000010172.hg.1	NM_003174; NM_021738; ENST00000355867; ENST00000375398; ENST00000375400; ENST00000460007; ENST00000464726; ENST00000464984; ENST00000465422; ENST00000474106; ENST00000482607; ENST00000483758; ENST00000490031; ENST00000491872; ENST00000632315; OTTHUMT00000047393; OTTHUMT00000047394; OTTHUMT00000047395; OTTHUMT00000047396; OTTHUMT00000047398; OTTHUMT00000047399; OTTHUMT00000047400; OTTHUMT000000474…	SVIL	supervillin	chr10	-	Multiple_Complex	29457338	29736781	4.83071	5.54189	5.71886	8.22234	8.23507	9.11714	11.0136	9.59911	7.67471	9.41278	10.3998	12.4635	11.8368	7.97444	10.2197	11.9646	8.27596	7.56518	10.1143	7.73023	7.13112	8.54806	7.65194	7.98063	7.93415	7.67995	5.62	5.89252	7.1342	5.76544	4.90719	5.34802	6.63631	7.97869	7.46977	6.68158	6.75078	6.67044	7.12695	6.60357	5.62464
TC1700007360.hg.1	NM_014573; ENST00000226230; ENST00000336687; ENST00000582113; ENST00000582384; ENST00000583381; BC091504; OTTHUMT00000255675; OTTHUMT00000445678; OTTHUMT00000445679; OTTHUMT00000445680; OTTHUMT00000446342; uc002hat.3	TMEM97	transmembrane protein 97	chr17	+	Coding	28319095	28328685	13.849	15.2835	13.0902	11.3671	12.3123	11.5049	8.62678	8.96099	6.09675	8.50315	7.7477	8.04122	7.78047	8.87327	9.47825	6.96595	11.7134	11.9168	10.7807	10.2233	10.5168	11.9881	11.7947	13.3495	9.16182	9.85897	12.3558	12.372	13.0589	13.8668	14.9448	15.6383	13.128	14.9749	13.6604	13.7213	13.6504	12.4471	12.0047	11.7417	10.6066
TC0100011132.hg.1	gawbor.aAug10-unspliced	gawbor	Transcript Identified by AceView	chr1	+	Coding	200055811	200056465	3.34658	3.26046	4.11	4.72772	4.84161	4.60795	7.5744	7.46281	9.01726	8.0133	8.00856	8.3515	8.06349	8.98794	6.88485	7.14619	4.45351	5.26597	4.88647	5.2318	6.743	5.16783	6.00064	6.70909	4.53208	5.86096	4.66517	4.64943	5.57621	5.7608	7.04489	3.9988	4.37905	6.55859	4.33294	4.44414	5.07664	3.34399	4.42349	5.01569	4.55373
TC0500010651.hg.1	NM_004465; ENST00000264664; ENST00000513107; BC069561; BC105021; BC105023; OTTHUMT00000253845; OTTHUMT00000367994	FGF10	fibroblast growth factor 10	chr5	-	Coding	44303544	44389706	4.67152	4.81013	4.90179	5.1618	5.79337	4.96814	8.17904	8.3709	7.46185	7.33255	8.2294	8.4335	8.3095	5.65387	8.21006	7.49982	4.64973	6.2882	6.67246	5.34981	4.75376	4.97619	5.2826	5.19073	5.89154	4.73682	4.86058	4.58439	4.90035	4.8907	4.90471	4.48737	4.90005	3.86978	5.25579	5.43895	5.08671	4.80616	5.01153	5.40453	4.69223
TC1100007063.hg.1	NM_001142649; NM_213599; ENST00000324559; ENST00000532043; OTTHUMT00000387615; OTTHUMT00000387616	ANO5	anoctamin 5	chr11	+	Multiple_Complex	22193176	22283367	3.68882	4.10824	4.1858	3.73875	5.24257	4.06748	7.1058	7.7782	6.49427	6.19861	6.16415	7.89045	7.34958	5.71314	6.20091	6.53403	4.04104	4.81528	5.22149	4.42551	4.32639	4.1348	4.67132	3.86653	3.73983	3.66316	5.62621	6.64806	5.55023	4.09879	4.06276	3.81137	3.12544	4.26272	3.91792	4.11308	4.83303	4.24714	4.09096	4.41311	3.76202
TC1100008236.hg.1	NM_053056; ENST00000227507; ENST00000535993; ENST00000536559; ENST00000539241; ENST00000542367; ENST00000545484; BC000076; BC001501; BC014078; BC023620; BC025302; OTTHUMT00000396775; OTTHUMT00000396812; OTTHUMT00000396813; OTTHUMT00000396814; OTTHUMT00000396815; OTTHUMT00000396816	CCND1	cyclin D1	chr11	+	Multiple_Complex	69639107	69654474	10.3121	10.7583	10.908	15.1889	14.3213	15.5053	8.86939	9.79293	10.8792	9.59491	8.97731	10.1082	9.41123	8.98259	10.2893	10.9921	11.8434	12.5003	12.7224	9.13076	12.1001	12.1485	12.3569	13.3486	13.3914	12.8231	15.1097	14.6318	15.8764	12.5097	9.87455	12.8271	12.8957	12.1657	12.9081	14.3559	12.9351	13.8415	14.7426	11.0969	10.8171
TC0100014373.hg.1	ENST00000439156.2; OTTHUMT00000027657; uc031ucg.2	RP11-776H12.1	novel transcript	chr1	-	NonCoding	60540249	60640491	8.9265	8.81495	10.8863	8.56643	7.43485	8.27466	4.28242	4.96858	4.65871	4.65944	4.84331	4.36233	4.50028	5.0079	4.9657	4.3518	9.58254	9.78422	6.93661	5.59345	8.65011	5.6862	5.76669	8.68316	6.98867	8.15073	4.55098	4.38735	5.24543	4.38349	4.38366	4.45465	6.19917	6.43812	7.70865	5.47722	6.11226	6.70193	8.77957	9.09774	8.2139
TC0900008660.hg.1	NM_000962; NM_001271164; NM_001271165; NM_001271166; NM_001271367; NM_001271368; NM_080591; ENST00000223423; ENST00000362012; ENST00000373698; ENST00000426608; ENST00000540753; ENST00000614910; ENST00000619306; BC029840; OTTHUMT00000053933; OTTHUMT00000053934; OTTHUMT00000053935	PTGS1	prostaglandin-endoperoxide synthase 1 (prostaglandin G/H synthase and cyclooxygenase)	chr9	+	Coding	122370530	122395703	5.23176	5.20682	5.05623	4.84299	5.69208	4.68881	9.85805	10.1779	6.20107	8.50905	9.72961	11.2299	11.182	8.08236	10.2553	11.9365	7.15769	6.89212	7.31914	6.07703	6.833	6.64056	6.29793	5.99195	8.16974	4.97893	4.33127	5.83426	5.7037	5.19615	5.38465	4.88295	4.91268	5.00254	5.01341	4.94467	4.46737	5.03486	5.00285	4.68796	4.74858
TC1200012606.hg.1	NM_001204126; NM_001204127; NM_006152; ENST00000354454; ENST00000361433; ENST00000536173; ENST00000547044; ENST00000548766; ENST00000549437; ENST00000550945; ENST00000553398; ENST00000554272; ENST00000554942; ENST00000555141; ENST00000555194; ENST00000555877; ENST00000555885; ENST00000556887; ENST00000557472; ENST00000557489; BC126417; OTTHUMT00000407867; OTTHUMT00000407868; OTTHUMT00000407869; O…	LRMP	lymphoid-restricted membrane protein	chr12	+	Multiple_Complex	25052247	25108335	5.03168	5.172	5.04413	5.66479	4.58752	5.8823	9.1137	10.2548	6.6728	8.72083	9.37158	8.71588	9.47376	9.10927	7.45682	8.62415	6.63029	8.89943	5.93382	7.03053	6.26564	6.4971	8.59681	5.48584	6.50581	7.06539	4.65763	5.63502	5.75389	5.24396	5.06413	4.83811	5.89582	5.50921	5.0286	4.59474	4.3147	5.23865	5.49138	4.43035	4.64821
TC0100011316.hg.1	NM_001005388; NM_001005389; NM_001160331; NM_001160332; NM_001160333; NM_015090; ENST00000339876; ENST00000360049; ENST00000367173; ENST00000401399; ENST00000403080; ENST00000404076; ENST00000404907; ENST00000404977; ENST00000413225; ENST00000425360; ENST00000430393; ENST00000447819; ENST00000468328; ENST00000471392; ENST00000492085; ENST00000493914; ENST00000495396; ENST00000503221; ENST00000504…	NFASC	neurofascin	chr1	+	Multiple_Complex	204828651	205022822	3.8305	4.07109	3.8571	3.71761	5.16107	3.97535	7.43719	8.50809	7.4142	8.44272	8.50093	10.3194	10.2461	7.63326	8.01015	9.8176	9.25581	5.47578	7.1449	10.1217	7.2276	5.93813	6.6988	5.67295	4.99419	4.55952	3.61011	4.71887	4.35302	3.65547	3.55396	3.80904	3.33551	3.39612	3.48143	3.86579	4.66238	3.98578	3.81508	4.25187	5.48321
TC1200007866.hg.1	NM_001166356; NM_001166357; NM_001166358; NM_001166359; NM_005412; NR_029415; NR_029416; NR_029417; NR_048562; ENST00000328923; ENST00000414700; ENST00000449049; ENST00000553324; ENST00000553474; ENST00000553529; ENST00000553837; ENST00000553868; ENST00000553949; ENST00000553950; ENST00000554310; ENST00000554467; ENST00000554600; ENST00000554604; ENST00000554656; ENST00000554975; ENST00000555116;…	SHMT2	serine hydroxymethyltransferase 2 (mitochondrial)	chr12	+	Multiple_Complex	57229327	57234935	13.0294	14.302	12.4245	12.8364	12.8143	12.8477	10.2333	10.8944	10.1195	9.79674	10.5056	10.1528	10.1911	10.7082	11.7271	9.80612	13.1528	14.5822	13.1636	11.9779	14.3431	12.8243	14.2781	12.8815	12.8521	12.5025	12.887	13.8971	13.983	13.652	13.7106	13.1643	14.9836	15.5648	14.341	14.4355	14.6219	14.1311	12.5036	12.0793	11.1929
TC1600007959.hg.1	NM_175617; ENST00000306061; ENST00000330439; ENST00000568293; BC009699; BC062734; BC131609; OTTHUMT00000256600; OTTHUMT00000434375; OTTHUMT00000434376	MT1E	metallothionein 1E	chr16	+	Multiple_Complex	56625475	56627113	7.58304	7.86227	7.79958	15.5863	15.5891	16.3892	15.6697	16.6487	16.5619	16.532	17.698	16.9598	17.6055	15.8466	17.7554	14.0676	15.0737	15.0564	8.74472	15.0482	14.0016	9.39229	16.0832	9.62493	14.5576	9.71599	17.0097	17.4727	17.957	14.6133	15.1256	16.7756	10.9921	8.28183	12.8453	17.612	17.9099	15.7022	7.09504	8.11678	8.04618
TC0700012026.hg.1	OTTHUMT00000347239; OTTHUMT00000347241; uc033aag.2; uc033aah.2	RP11-395B7.2	novel transcript	chr7	-	NonCoding	100963828	100968124	3.55966	3.52374	3.52465	3.60965	4.00602	3.43568	7.44421	8.70887	9.03702	8.40772	6.52055	8.35234	9.29886	9.55089	6.47032	6.40123	6.05042	4.5331	5.70172	6.43076	5.36038	6.95541	6.3069	6.88348	3.53751	3.40589	3.93999	3.54161	3.18529	3.08974	3.83145	3.66733	4.13604	3.57841	3.16128	3.87499	3.86526	5.38954	3.47768	4.15597	5.08924
TC2000008682.hg.1	NM_001898; ENST00000304749; ENST00000398402; BC021225; OTTHUMT00000078351; OTTHUMT00000256835; uc002wtp.3	CST1	cystatin SN	chr20	-	Coding	23747553	23751268	3.08458	3.23195	3.15485	3.09373	3.81924	4.69302	3.01003	2.87083	3.33188	2.8482	3.04051	2.85128	3.16692	2.8976	2.67296	2.54189	9.29241	5.8428	11.9782	3.15017	11.7313	9.16474	13.0439	7.5584	11.9899	11.1518	3.33344	3.10385	3.32894	3.25118	3.86123	2.99621	2.77891	3.27188	7.38486	3.02054	4.13209	3.15806	9.74107	10.8246	17.5755
TC2000006707.hg.1				chr20	+	NonCoding	10856274	10867182	5.85433	6.36091	5.9025	5.03843	5.33407	5.46438	9.94267	9.03736	10.8063	8.80413	8.48704	8.21666	8.14418	10.3232	9.20525	7.53506	6.74722	6.21	5.0702	7.71928	6.26556	5.55807	6.78188	5.54109	5.0841	6.15571	5.45956	4.84391	4.69387	5.11181	4.78071	7.02033	4.82025	4.61785	4.63196	5.46709	6.52722	5.90485	5.9251	6.37283	3.87861
TC0400011706.hg.1	NM_000134; ENST00000274024; BC069466; BC069617; BC069625; BC069637; BC111791; OTTHUMT00000256531	FABP2	fatty acid binding protein 2, intestinal	chr4	-	Coding	119317250	119322390	5.20199	4.83508	3.78571	4.66426	5.05446	4.66269	9.70999	10.919	12.1951	9.84896	9.40442	10.7971	9.6293	11.9264	9.55281	8.02286	9.82503	6.45556	5.47718	8.39594	8.94352	9.02016	8.3757	5.22343	5.26094	4.92626	4.20889	4.2826	4.15375	4.43044	4.41773	6.33119	4.61923	5.31994	4.81521	8.73219	12.9166	11.5887	5.85311	7.94237	8.22813
TC0100012172.hg.1	NM_003686; NM_006027; NM_130398; ENST00000348581; ENST00000366548; ENST00000423131; ENST00000437497; ENST00000450748; ENST00000469419; ENST00000493702; ENST00000518483; ENST00000518741; ENST00000519225; ENST00000521202; ENST00000523590; BC007491; OTTHUMT00000096405; OTTHUMT00000096406; OTTHUMT00000096407; OTTHUMT00000096408; OTTHUMT00000096409; OTTHUMT00000096410; OTTHUMT00000096411; OTTHUMT00000…	EXO1	exonuclease 1	chr1	+	Multiple_Complex	241847967	241895148	12.1915	12.0518	10.7407	13.0194	11.5862	11.4614	6.29427	6.10534	3.95809	5.78729	5.2877	5.74881	4.75832	6.00049	5.5574	4.39389	7.31987	8.91348	8.03827	7.64163	7.97	7.27871	8.45007	8.38662	6.82737	8.24057	12.8387	10.9363	11.7178	11.6362	10.6468	7.53402	12.9163	12.1829	10.4957	12.502	11.5509	9.77658	12.624	10.8863	7.65967
TC0400007802.hg.1	nokime.bAug10-unspliced	nokime	Transcript Identified by AceView	chr4	+	Unassigned	71549377	71549931	3.6136	3.72258	4.48285	4.51917	4.37597	4.33538	6.62209	7.30917	6.85879	6.17148	6.76852	7.98757	7.21971	9.45129	7.47152	8.35932	5.34791	4.15879	4.45802	4.42972	4.6071	5.20444	5.78882	4.02941	4.78678	5.09252	4.34361	4.1341	4.26135	5.98549	5.29351	4.74087	4.1949	4.59548	4.26599	4.52116	4.6838	6.01456	3.92088	3.53288	4.96776
TC2000009009.hg.1	ENST00000561134.1	RP5-977B1.11		chr20	-	NonCoding	36549127	36604529	4.51425	4.07287	5.21874	4.25859	4.46571	4.33494	11.7546	11.3934	6.73326	10.7001	12.8085	12.2287	12.3063	7.06022	12.6273	13.1058	5.43943	6.18324	9.48588	7.4971	7.83861	6.2909	7.49326	7.00783	10.2293	5.41696	4.75348	4.9891	5.21698	4.41514	4.08279	4.27253	4.37093	4.64465	4.1194	4.58317	4.4147	4.16091	4.24666	4.29014	6.71726
TC0400007466.hg.1	NM_001286791; NM_025087; ENST00000226432; ENST00000506221; ENST00000507372; ENST00000513409; ENST00000514053; BC137387; BC137388; OTTHUMT00000250496; OTTHUMT00000361404; OTTHUMT00000367245; OTTHUMT00000372004; OTTHUMT00000372005	CWH43	cell wall biogenesis 43 C-terminal homolog	chr4	+	Multiple_Complex	48986247	49062081	5.24321	4.70711	4.98551	4.59109	5.55052	4.56004	10.7206	11.7317	10.2624	9.49596	8.5996	10.1833	10.4015	10.7924	11.5561	9.02205	6.86054	6.80874	6.48126	5.65651	7.42608	10.9976	8.84394	4.96505	6.40132	5.42662	5.07484	4.70987	5.30673	4.61224	5.57089	4.93065	4.74401	4.81919	5.05481	4.77813	5.42357	7.90907	5.76014	5.957	4.84843
TC0600012123.hg.1	NM_001144769; NM_001144770; NM_001723; NM_015548; NM_183380; ENST00000244364; ENST00000312431; ENST00000340834; ENST00000361203; ENST00000370754; ENST00000370765; ENST00000370788; ENST00000421834; ENST00000439203; ENST00000449297; ENST00000459869; ENST00000466429; ENST00000482156; ENST00000487754; ENST00000492944; ENST00000517840; ENST00000517937; ENST00000518398; ENST00000518464; ENST00000518828…	DST	dystonin	chr6	-	Multiple_Complex	56457987	56954628	10.3223	11.709	13.4506	15.4244	13.4647	14.8509	16.5958	16.5841	15.7323	16.649	15.2928	17.2691	15.7627	16.4861	14.6567	16.6697	13.5393	14.9112	14.4972	12.8435	13.4644	14.729	14.8363	14.2308	12.3478	13.0857	14.3378	15.4545	17.8577	13.1357	12.3789	11.9754	9.56709	10.336	14.5253	7.83585	7.62809	10.7487	13.2193	12.6886	10.9417
TC0100008450.hg.1	NM_006252; ENST00000371244; ENST00000610361; BC069680; BC069740; BC069823; OTTHUMT00000022753	PRKAA2	protein kinase, AMP-activated, alpha 2 catalytic subunit	chr1	+	Multiple_Complex	56645317	56715335	3.2152	3.33845	3.1109	2.96439	4.00488	3.0198	6.60989	5.61995	5.82528	6.13469	7.27171	7.47887	7.60658	4.53569	6.01062	7.2375	6.25736	6.13437	3.89406	4.91825	3.38376	3.26463	4.20257	3.52678	3.29001	3.75211	5.54758	5.62444	8.67649	3.75458	4.04449	3.46858	7.34775	8.69244	8.27567	3.53227	3.76995	3.4148	3.38359	3.35138	3.32691
TC1600008005.hg.1	NM_001145770; NM_001145771; NM_001145772; NM_001145773; NM_001145774; NM_001290142; NM_001290143; NM_001290144; NM_005682; NM_201524; NM_201525; ENST00000388813; ENST00000456916; ENST00000540164; ENST00000561696; ENST00000561782; ENST00000561833; ENST00000561872; ENST00000561969; ENST00000561988; ENST00000562003; ENST00000562101; ENST00000562414; ENST00000562467; ENST00000562558; ENST00000562608;…	ADGRG1	adhesion G protein-coupled receptor G1	chr16	+	Multiple_Complex	57610652	57665580	11.6313	11.5997	12.3035	9.80507	10.474	11.5838	9.02665	9.45929	11.0869	8.32523	8.4534	8.84533	9.50041	8.7254	10.604	7.19947	13.582	10.6396	11.9825	10.1897	12.6447	13.3175	12.2608	12.7528	11.8857	13.5617	5.49276	6.12145	10.4674	11.2302	10.8631	7.93467	3.19336	3.5636	3.31221	8.62471	7.23182	9.37766	11.9276	10.0348	11.4724
TC1500008049.hg.1	bloplor.aAug10-unspliced	bloplor	Transcript Identified by AceView	chr15	+	Coding	80801046	80801387	10.4198	10.9852	8.99333	7.03277	7.33114	8.52266	4.5762	4.1388	5.07892	3.70276	3.81055	5.24453	5.18767	3.85766	4.34854	4.4058	8.16408	8.86134	11.0768	7.61562	8.10192	9.74188	8.23349	8.62367	9.33073	6.35125	5.44155	7.40153	6.17477	6.9594	6.92486	7.87325	7.6487	9.56432	8.28108	10.1096	9.22637	10.719	8.14893	7.82063	8.2475
TC1500008048.hg.1	hsa_circ_0002568	KIAA1199	Jeck2013 ALT_ACCEPTOR, ALT_DONOR, coding, INTERNAL, intronic best transcript NM_018689	chr15	+	NonCoding	80790536	80871067	11.1369	11.6997	10.7427	9.13906	9.21289	10.6597	5.9062	5.3183	6.62162	5.99324	6.07726	6.15189	6.16382	6.35973	5.25124	5.65918	7.865	9.93843	11.4151	8.46284	8.95212	9.97877	9.7654	9.50663	10.7859	7.24127	6.74365	8.12941	7.43688	8.61336	8.64305	9.29737	9.19994	9.87295	9.84063	10.9281	11.2291	11.1754	9.40757	9.78619	10.5456
TC0200008680.hg.1	NM_003048; ENST00000233969; ENST00000467657; ENST00000469286; BC136377; BC136378; OTTHUMT00000253292; OTTHUMT00000329500; OTTHUMT00000329501	SLC9A2	solute carrier family 9, subfamily A (NHE2, cation proton antiporter 2), member 2	chr2	+	Multiple_Complex	102619689	102711350	9.20698	10.1231	5.45596	7.30912	4.99916	6.70304	12.5053	12.8606	12.7067	12.1484	12.3746	12.3309	11.5361	13.6608	12.4913	11.0036	11.7887	8.53708	8.01783	9.40009	13.8398	9.72292	10.9118	8.02594	8.73488	8.12942	5.69426	6.66444	7.00125	5.59847	6.0758	4.98479	9.71304	11.2418	9.09334	11.8592	10.1291	12.4008	8.82666	6.90906	5.97732
TC0800011452.hg.1	NM_001282863; NM_178565; ENST00000276659; ENST00000517781; ENST00000517939; ENST00000520026; ENST00000521502; ENST00000521757; ENST00000521956; ENST00000522333; BC027938; BC036554; OTTHUMT00000380828; OTTHUMT00000380829; OTTHUMT00000380830; OTTHUMT00000380831; OTTHUMT00000380832; OTTHUMT00000380833; OTTHUMT00000380834; OTTHUMT00000380835; uc003ymr.3	RSPO2	R-spondin 2	chr8	-	Coding	107899316	108083685	3.79523	4.05534	3.49599	4.26356	5.06116	4.37302	6.93046	9.17935	6.08492	6.62028	7.13877	7.5148	8.04872	6.14443	6.83953	8.21385	4.6701	4.14777	4.51936	4.80695	4.23711	5.38931	5.56741	4.07957	4.95212	4.43921	3.67941	3.92574	4.53764	4.37644	5.38498	4.29306	4.145	4.71191	4.1956	4.06803	4.64706	4.32842	4.26765	4.09651	4.54525
TC0400012082.hg.1	blarbeebo.aAug10-unspliced	blarbeebo	Transcript Identified by AceView	chr4	-	Unassigned	148425125	148426493	4.50172	4.1767	4.5745	4.67088	4.30142	4.22523	9.95589	10.6629	11.1137	9.82545	9.83902	10.0757	9.00096	10.5504	6.64851	8.29917	6.79606	6.80445	4.49914	5.39672	6.67679	7.7005	6.00153	8.3158	4.74819	6.07099	5.2103	4.94977	3.87502	6.19138	6.4091	5.4971	6.95599	7.9832	7.03532	6.85648	5.64932	9.86108	4.32761	4.2934	5.10427
TC0700006628.hg.1	ENST00000487308	AC006483.5		chr7	+	Pseudogene	5560743	5561055	10.2578	10.3409	10.5743	6.24954	7.93234	7.72793	6.58076	7.23281	7.29521	6.50647	5.96425	6.27352	5.87706	6.13793	8.20819	5.98748	8.93295	7.34813	9.11001	9.3808	8.53121	8.35823	9.26708	8.35315	8.9697	8.68798	7.81748	7.34488	8.38879	9.41455	8.20832	9.8011	8.26268	7.69573	7.62341	6.16959	6.51994	6.48473	8.0488	7.17312	7.82103
TC1100006506.hg.1	NM_002457	MUC2	mucin 2, oligomeric mucus/gel-forming	chr11	+	Multiple_Complex	1074875	1110511	3.57894	4.30536	4.03476	3.99797	4.76232	4.12443	13.6313	14.6133	18.4809	15.0906	13.3059	16.9687	16.6932	16.7923	18.0994	14.7258	17.2133	10.7292	5.11186	17.8033	10.4682	12.7822	9.91848	5.91139	6.78405	4.64436	5.01044	4.05572	4.7559	4.97492	5.18971	4.53131	4.42563	4.0548	3.86057	14.0962	12.0275	16.4935	5.68367	4.71044	8.11768
TC1000008054.hg.1	NM_001145031; NM_002658; ENST00000372764; ENST00000446342; ENST00000481390; ENST00000494287; ENST00000496926; BC013575; OTTHUMT00000048727; OTTHUMT00000048730; OTTHUMT00000048731; OTTHUMT00000048733	PLAU	plasminogen activator, urokinase	chr10	+	Multiple_Complex	73909177	73917500	6.86279	7.19928	8.58787	6.92043	6.0786	6.79602	6.91986	7.4282	7.45728	7.98609	6.94068	8.47161	7.4393	7.25983	7.82658	6.36732	8.74148	12.1986	11.9488	11.6946	10.8048	9.57975	10.9294	11.4816	12.9343	7.62704	8.0614	12.2161	12.6881	5.70004	5.84249	5.91371	6.18352	7.4318	6.36482	6.07134	5.81922	7.08514	5.61007	5.14014	5.41294
TC0200009067.hg.1	NM_183240; ENST00000306406; ENST00000409826; ENST00000417645; ENST00000465296; BC046362; OTTHUMT00000330638; OTTHUMT00000330639; OTTHUMT00000330640; OTTHUMT00000330641	TMEM37	transmembrane protein 37	chr2	+	Multiple_Complex	119429901	119438520	5.29085	6.65806	5.48429	3.70232	5.38356	5.34873	9.43652	10.6842	10.2179	10.1179	10.9154	11.9381	8.92223	11.7212	11.8651	9.22696	8.7331	7.7059	7.78599	8.08097	8.9296	8.58465	10.2626	6.21139	7.79069	8.13539	5.30472	6.58209	5.89591	5.96646	6.23598	9.93918	5.80968	8.22921	6.31426	4.80785	4.57428	4.95962	5.69381	7.00997	5.75741
TC0400012972.hg.1	NM_020724; ENST00000306799; ENST00000420921; ENST00000506101; ENST00000507500; ENST00000515057; BC101992; OTTHUMT00000364740; OTTHUMT00000364741; OTTHUMT00000364742; OTTHUMT00000364743; OTTHUMT00000364744	RNF150	ring finger protein 150	chr4	-	Multiple_Complex	140865571	141212877	4.3505	4.45362	4.00178	4.23515	6.13254	3.49547	9.69273	8.79672	5.85459	9.25987	10.6893	10.4687	9.97093	6.07872	9.17286	10.6752	4.31217	5.62465	6.80449	5.55525	4.80142	4.78447	5.29067	5.28247	5.90121	5.19565	5.06724	4.60601	4.5755	4.30226	3.75771	3.72957	3.99202	4.30386	3.97351	4.12939	5.19877	3.50178	4.1761	4.30367	3.31661
TC1200012768.hg.1	NM_001190726; NM_032918; ENST00000256953; ENST00000536465; ENST00000537647; ENST00000537717; ENST00000538313; ENST00000545567; ENST00000546331; BC007997; OTTHUMT00000400882; OTTHUMT00000400883; OTTHUMT00000400884; OTTHUMT00000400885; OTTHUMT00000400887; OTTHUMT00000400888; OTTHUMT00000400890	RERG	RAS-like, estrogen-regulated, growth inhibitor	chr12	-	Multiple_Complex	15107782	15221477	6.56774	6.75363	6.63606	6.9637	6.11975	6.22912	11.6002	11.4031	7.88137	10.3808	11.547	11.6908	11.5145	8.72106	11.2865	12.9164	7.54416	9.49573	8.63835	8.30538	7.56528	7.19272	8.54396	8.21879	8.99479	8.95351	6.71076	6.07643	5.96134	6.739	6.38838	5.88613	6.45993	5.89869	6.62891	7.26439	7.62854	6.27136	7.02329	7.04868	6.95485
TC1100012685.hg.1	NM_014312; ENST00000326621; ENST00000403470; BC007313; OTTHUMT00000317785; OTTHUMT00000317786	VSIG2	V-set and immunoglobulin domain containing 2	chr11	-	Coding	124747472	124752238	4.83785	4.93505	5.21519	4.66127	4.83627	4.46838	8.70204	9.97736	11.2833	8.74235	8.24177	8.99845	10.3543	10.3675	10.2973	8.0477	7.6873	7.22787	4.42461	6.46148	7.89629	5.61126	8.83228	4.71404	4.88858	4.85935	5.25391	5.37418	5.0542	8.14704	10.9969	13.837	4.77648	5.04703	4.29042	4.7718	5.1999	4.6729	4.95914	4.93521	4.46266
TC1200010050.hg.1	NM_001001395; NM_001243609; NM_001243610; NM_001243611; NM_001243612; NM_001243613; NM_018640; NR_045012; NR_045013; NR_045014; ENST00000261169; ENST00000320122; ENST00000332914; ENST00000354662; ENST00000396205; ENST00000424192; ENST00000439600; ENST00000441439; ENST00000447609; ENST00000453727; ENST00000534946; ENST00000535535; ENST00000536172; ENST00000536509; ENST00000537304; ENST00000537568;…	LMO3	LIM domain only 3 (rhombotin-like 2)	chr12	-	Multiple_Complex	16548372	16610594	4.11685	3.99045	4.04656	3.90765	5.15931	4.38114	14.3303	13.4014	6.91058	12.6043	14.6443	14.5989	14.1554	7.13907	11.8826	14.6729	4.85302	6.64831	9.55466	4.89593	6.84203	5.4093	6.27265	5.9422	5.39314	4.73623	4.25287	3.96686	3.98191	4.07547	4.34939	3.47493	4.40435	4.20512	4.6702	4.16117	6.37615	4.14462	5.64902	4.87721	4.61278
TC1700012289.hg.1	NM_000717; ENST00000300900; ENST00000585705; ENST00000587265; ENST00000590203; ENST00000591725; BC057792; BC069649; BC074768; OTTHUMT00000449189; OTTHUMT00000449190; OTTHUMT00000449191; OTTHUMT00000449193; OTTHUMT00000449194	CA4	carbonic anhydrase IV	chr17	+	Multiple_Complex	60149936	60159546	3.97451	4.48737	4.22099	4.17225	4.727	4.00858	8.49888	7.61217	8.37064	9.41928	8.47203	9.56091	6.40625	9.7054	8.74861	6.18683	4.18515	5.43759	4.19153	6.60435	3.64155	4.21209	4.31997	3.6492	3.4416	3.88657	3.54067	4.5403	4.47822	4.09039	3.88617	3.80788	4.05646	4.69372	4.59895	3.6537	5.59747	3.4256	4.16416	4.64563	4.34886
TC0300008286.hg.1				chr3	+	NonCoding	108387596	108389281	4.36579	4.55638	3.9119	4.78236	5.3339	4.19768	9.27041	7.04592	7.93656	8.31414	7.54396	7.60283	7.15425	9.54249	8.13877	6.70261	5.29938	6.10121	5.07991	5.50041	6.35127	5.87236	6.19497	4.82952	4.84746	4.38397	5.26048	4.42798	4.19798	4.59174	5.52675	4.23894	4.23227	4.82609	3.94815	4.92445	4.53765	4.74885	4.66191	5.52949	4.63972
TC1700007919.hg.1	NM_001277731; NM_001277732; NM_003734; NR_102422; ENST00000308423; ENST00000587330; ENST00000588033; ENST00000591562; ENST00000592999; ENST00000613571; ENST00000617500; BC050549; OTTHUMT00000452444; OTTHUMT00000452445; OTTHUMT00000452446; OTTHUMT00000452447; OTTHUMT00000452448	AOC3	amine oxidase, copper containing 3	chr17	+	Multiple_Complex	42851184	42858131	4.04726	4.5072	4.2901	4.4279	5.0405	4.99774	10.8078	9.9053	6.98102	9.24389	11.5975	12.5694	11.9173	7.42736	10.2319	12.3992	6.09243	6.33753	8.64927	6.66831	7.20379	5.80247	5.28774	5.48326	8.7194	4.97778	5.16481	5.54962	4.93883	4.57573	5.17246	5.26578	4.49872	4.6321	4.62599	4.16828	4.97478	4.91285	4.45701	4.46346	4.65615
TC0600008310.hg.1	NM_014464; ENST00000259782; ENST00000370864; ENST00000370869; ENST00000486436; BC070278; OTTHUMT00000040984; OTTHUMT00000040986; OTTHUMT00000040987; OTTHUMT00000040988	TINAG	tubulointerstitial nephritis antigen	chr6	+	Multiple_Complex	54307859	54390152	7.48241	9.24312	8.50133	4.00888	6.05183	4.65389	11.521	9.99752	9.25225	10.9997	9.70484	10.5034	7.6825	11.9644	10.5589	7.54175	8.5007	8.22313	7.5195	7.92157	7.30774	9.64382	8.85213	6.49532	6.21227	5.91869	4.64339	4.98321	5.32589	6.69566	11.7242	10.6529	3.91167	5.43557	5.36709	9.20314	13.7118	7.76159	11.625	16.1687	13.3646
TC0800007993.hg.1	NM_015886; ENST00000260113; ENST00000523773; BC074931; BC074932; BC126290; BC126292; OTTHUMT00000379115; OTTHUMT00000379116; uc003yal.3	PI15	peptidase inhibitor 15	chr8	+	Multiple_Complex	74824537	74855029	4.73267	4.58743	4.59809	4.72129	5.13068	4.63982	9.98108	9.36705	7.71483	8.01595	9.92101	9.24258	8.03151	7.34888	7.62154	7.22655	4.29909	6.4005	5.7222	6.69744	6.38568	5.32848	6.47129	4.54107	4.66039	4.94487	4.87543	5.0355	4.95583	4.61938	5.12893	5.56743	4.96099	4.98184	5.37612	4.14118	5.4162	4.18104	4.84022	5.66602	5.00707
TC1300008609.hg.1	NM_001195415; NM_001195416; NM_001195430; NM_004734; ENST00000255448; ENST00000360631; ENST00000379892; ENST00000379893; ENST00000460982; ENST00000477664; ENST00000486239; ENST00000615680; BC152456; OTTHUMT00000044478; OTTHUMT00000044483; OTTHUMT00000044485; OTTHUMT00000044487; OTTHUMT00000044488; OTTHUMT00000044489; OTTHUMT00000044490; uc001uve.4	DCLK1	doublecortin-like kinase 1	chr13	-	Multiple_Complex	35768652	36131377	2.74086	2.88374	3.45272	3.14847	2.74313	3.27656	6.21924	7.26415	4.70873	5.79659	7.34109	6.07223	5.2491	4.90862	7.04319	6.01594	3.50959	3.15657	4.91118	4.18065	3.62924	3.1087	3.32743	4.17992	3.2862	3.01233	3.28361	3.75447	3.67768	2.69244	2.93291	2.90559	2.67794	3.12292	3.03837	3.115	3.42762	2.89101	2.72494	3.05041	3.96599
TC0600013119.hg.1	NM_001012279; NM_014702; ENST00000368281; ENST00000464495; ENST00000465254; ENST00000472335; ENST00000473298; ENST00000474293; ENST00000481848; ENST00000483725; ENST00000487331; ENST00000556132; BC018396; OTTHUMT00000042139; OTTHUMT00000042140; OTTHUMT00000042145; OTTHUMT00000042146; OTTHUMT00000042148; OTTHUMT00000042150; OTTHUMT00000388246; OTTHUMT00000388286; uc003qbd.3	SOGA3; KIAA0408	SOGA family member 3; KIAA0408	chr6	-	Multiple_Complex	127438406	127519355	4.5091	5.12594	4.63167	4.40992	5.48171	4.74979	8.4819	9.24035	6.56279	8.01598	9.67798	9.34582	10.2221	7.01755	7.90996	10.1755	5.97774	6.11344	6.82472	5.88312	5.45463	5.78228	6.82115	5.78358	5.2053	5.57483	5.37383	5.94804	5.95314	4.85789	4.31024	5.37707	4.72881	4.65885	5.26216	4.88238	5.63706	4.95875	5.34165	5.14589	3.71959
TC1900007839.hg.1	NM_001164605; NM_014164; NM_144779; NR_028406; ENST00000342879; ENST00000392217; ENST00000392218; ENST00000392219; ENST00000423817; ENST00000496493; ENST00000541435; ENST00000543307; ENST00000586925; ENST00000588699; ENST00000590686; ENST00000591716; ENST00000592290; BC009642; OTTHUMT00000109443; OTTHUMT00000109444; OTTHUMT00000109445; OTTHUMT00000109446; OTTHUMT00000109447; OTTHUMT00000460660; O…	FXYD5	FXYD domain containing ion transport regulator 5	chr19	+	Multiple_Complex	35154722	35169885	11.7104	12.8457	11.5954	12.2794	14.2728	13.3008	11.8036	12.4311	11.7119	12.6519	12.6029	11.0725	13.2096	11.1646	13.0926	11.9708	15.3618	15.2131	15.5973	13.4092	15.5172	13.564	13.9265	14.3844	15.2304	15.2262	11.9261	13.5091	15.1638	11.6088	11.4467	14.3088	13.8529	14.1615	13.8234	11.1589	11.9838	12.4178	12.0869	11.9314	11.9736
TC1700010790.hg.1	NM_001079675; NM_001261437; NM_001261438; NM_001261439; NM_001986; ENST00000319349; ENST00000393664; ENST00000538265; ENST00000545089; ENST00000545954; ENST00000585508; ENST00000586764; ENST00000586826; ENST00000587151; ENST00000590236; ENST00000591713; BC016623; OTTHUMT00000453489; OTTHUMT00000453490; OTTHUMT00000453491; OTTHUMT00000453492; OTTHUMT00000453493; OTTHUMT00000453494; OTTHUMT00000453…	ETV4	ets variant 4	chr17	-	Multiple_Complex	43527843	43579620	7.65209	8.00539	8.33317	7.81882	8.35784	8.79615	5.2575	6.19273	5.63082	5.1955	6.08346	5.25687	5.09364	5.63417	6.04795	5.23735	11.3068	8.86797	10.1461	8.1625	10.6025	10.6187	8.8736	10.0681	9.5454	10.2459	8.59113	7.99806	8.37478	9.02944	9.08	7.59736	9.18447	9.36007	6.93612	12.3748	10.7934	8.78539	9.54315	8.77455	8.65453
TC0100008807.hg.1	NM_001172309; NM_144573; ENST00000330010; ENST00000334785; ENST00000342754; ENST00000401035; ENST00000440324; ENST00000464998; ENST00000470735; ENST00000480732; BC111395; BC114444; BC114445; OTTHUMT00000097549; OTTHUMT00000097550; OTTHUMT00000097551; OTTHUMT00000097552; OTTHUMT00000097553; OTTHUMT00000097554; OTTHUMT00000099423	NEXN	nexilin (F actin binding protein)	chr1	+	Multiple_Complex	77888513	77943895	4.13971	4.40066	4.93169	4.46089	5.67696	4.79686	11.7638	11.06	6.62263	9.52504	10.7781	12.9892	10.8739	7.60438	10.2047	13.8824	6.68039	8.48944	9.49639	6.79869	7.16928	6.51977	8.29359	7.15525	8.19308	6.34411	5.30948	4.33922	5.28894	4.81268	5.01184	5.09975	4.01985	5.17724	5.01247	4.23307	3.57391	5.05567	4.39849	4.87424	4.07976
TC0600013998.hg.1	NM_003247; ENST00000366787; ENST00000435791; ENST00000461848; ENST00000472733; ENST00000488355; ENST00000617924; BC146676; BC150175; OTTHUMT00000105439; OTTHUMT00000105440; OTTHUMT00000105441; OTTHUMT00000105442; OTTHUMT00000105443	THBS2	thrombospondin 2	chr6	-	Multiple_Complex	169215780	169254114	3.9712	4.18237	4.44262	3.42894	5.10122	4.22424	8.15054	7.63925	5.70697	7.30158	9.89223	9.76418	8.17805	5.74111	9.19379	10.7672	5.99086	12.5643	13.6828	12.0366	12.2611	9.46578	9.75365	12.393	16.4391	11.896	4.3658	4.21595	3.91388	4.52214	4.71145	4.60804	3.70355	4.35469	4.13814	4.00089	3.79337	3.84873	3.75999	4.5425	4.58067
TC1700007814.hg.1				chr17	+	NonCoding	40870286	40876014	3.49827	3.9232	3.08284	3.60111	4.34046	4.47122	10.8932	9.60924	9.50636	10.3756	7.46392	8.68099	7.72851	10.6108	11.5278	7.71047	7.49309	4.45732	4.29437	7.15893	7.12798	5.58657	6.10355	5.02057	5.6123	3.65342	2.81443	3.24714	3.12154	6.37244	6.68884	8.53473	3.20341	3.14285	3.13705	4.16198	4.86336	5.06807	8.12081	9.02905	4.86935
TC1200007039.hg.1	tagyby.aAug10-unspliced	tagyby	Transcript Identified by AceView	chr12	+	Unassigned	20420869	20421596	3.19256	3.43984	3.10014	3.05842	3.39199	3.2683	7.32351	9.68079	7.66541	9.09086	7.62536	7.518	7.25809	9.04222	5.85639	8.55936	5.6443	4.97011	5.14414	3.33665	5.27918	3.69789	5.48374	7.87024	4.08325	5.34269	3.79076	4.2826	3.40612	4.05865	3.4661	3.49145	8.37441	9.2865	12.0408	5.99874	5.91505	9.3873	3.69165	3.61107	3.69644
TC1000008496.hg.1	steeparby.aAug10-unspliced	steeparby	Transcript Identified by AceView	chr10	+	Coding	94070735	94071047	3.6728	4.50885	4.19612	5.09904	5.12939	4.49473	10.3291	9.02144	9.88525	11.4434	9.70269	9.43544	9.28128	10.3131	7.03775	8.19749	5.96327	4.53395	6.42444	5.7284	8.64482	6.29665	5.02543	5.99634	5.04339	5.32992	4.2069	6.37921	5.18644	6.68958	5.24613	4.00827	7.89487	8.54653	8.57904	4.99776	6.23639	7.17989	3.25031	4.16459	4.60221
TC1100009068.hg.1	NM_000615; NM_001076682; NM_001242607; NM_001242608; NM_181351; ENST00000316851; ENST00000401611; ENST00000524916; ENST00000525355; ENST00000525691; ENST00000525973; ENST00000526322; ENST00000528158; ENST00000528590; ENST00000529356; ENST00000530090; ENST00000530543; ENST00000531044; ENST00000531817; ENST00000533073; ENST00000533226; ENST00000534046; ENST00000534516; ENST00000611284; ENST00000613…	NCAM1	neural cell adhesion molecule 1	chr11	+	Multiple_Complex	112961247	113278436	3.9889	4.73809	4.56702	4.57992	5.47415	4.88922	11.0142	9.59941	8.48385	9.73609	12.1477	11.4097	11.1467	7.18762	10.3059	11.5094	7.7191	6.74816	6.72133	8.9296	4.82085	7.16258	6.46329	6.78494	4.6778	5.73614	4.42485	4.95224	7.21341	4.35109	4.72763	5.33318	4.95671	4.6057	4.67586	5.35791	4.9537	4.40584	4.55158	4.97057	3.5862
TC2200009214.hg.1	OTTHUMT00000321836	IGLV2-18	immunoglobulin lambda variable 2-18	chr22	+	Multiple_Complex	22734575	22735096	3.8118	3.95309	4.99659	3.76816	4.12739	3.81989	9.38119	13.5785	13.745	11.8981	15.4601	8.74378	12.1912	10.4198	14.1219	12.7474	10.9345	9.90784	4.24055	14.2727	11.2812	7.68609	12.9982	6.96917	7.69913	12.7157	3.86195	4.39106	3.86257	4.09654	3.90484	4.36523	3.78266	3.68433	4.14478	4.44207	3.96407	3.88187	4.19135	4.16737	5.15793
TC0400008134.hg.1	NM_007351; ENST00000264790; ENST00000394980; ENST00000506328; ENST00000508372; BC063848; OTTHUMT00000253546; OTTHUMT00000364071; OTTHUMT00000364073	MMRN1	multimerin 1	chr4	+	Multiple_Complex	89879532	89954629	4.03375	3.36686	3.4374	3.81483	5.5159	4.04445	6.49877	7.6393	6.50941	7.353	7.68215	7.18083	8.3745	7.30094	7.85471	7.28234	3.68442	5.48124	4.31165	5.97792	4.28533	4.06443	7.41056	5.39311	4.85387	4.05443	4.85761	3.72207	3.70671	4.49075	4.06265	3.76059	3.02108	3.69074	3.68482	3.57369	4.29191	3.65517	3.71788	3.88357	3.93073
TC1900011229.hg.1	NM_001012964; NM_001012965; NM_002774; ENST00000310157; ENST00000376851; ENST00000376853; ENST00000391808; ENST00000594641; ENST00000597379; ENST00000599690; ENST00000599881; BC015525; OTTHUMT00000465060; OTTHUMT00000465061; OTTHUMT00000465062; OTTHUMT00000465063; OTTHUMT00000465064; OTTHUMT00000465065; uc002pul.3	KLK6	kallikrein related peptidase 6	chr19	-	Multiple_Complex	50958631	50969673	11.6028	13.7706	10.7843	12.2507	14.4633	13.1745	3.41157	3.26174	3.54205	3.75392	3.49763	3.14404	3.39725	3.21362	3.16393	3.47401	8.86294	8.48243	5.87585	6.09338	5.56461	3.32499	5.75795	3.74713	10.653	3.4199	6.81233	9.93837	14.9532	10.5598	8.86932	9.75445	3.34918	3.43206	3.92816	7.5462	7.4799	6.58724	11.7014	11.1851	4.37181
TC1000012438.hg.1	NR_036438	SVILP1	supervillin pseudogene 1	chr10	+	Multiple_Complex	30692274	30717013	4.81614	4.59951	5.2127	8.54409	7.41618	9.05322	10.9723	9.52283	8.29762	10.0835	11.3187	12.6461	12.1006	7.80645	10.0531	12.9299	7.84977	7.51397	10.2482	6.95342	7.66219	8.36981	7.40107	8.43351	7.64196	7.63807	5.37913	6.68615	6.1631	5.68716	4.841	4.2155	6.0011	8.05607	7.13473	6.23288	6.43375	6.35446	6.57093	5.54611	4.96654
TC1200008028.hg.1	NM_001031679; NM_001193460; NM_001193461; NM_198080; ENST00000308259; ENST00000355192; ENST00000446731; ENST00000535143; ENST00000535239; ENST00000535664; ENST00000538045; ENST00000538725; ENST00000540804; ENST00000541189; ENST00000541897; ENST00000614640; BC040053; OTTHUMT00000401421; OTTHUMT00000401422; OTTHUMT00000401423; OTTHUMT00000401424; OTTHUMT00000401425; OTTHUMT00000401426; OTTHUMT00000…	MSRB3	methionine sulfoxide reductase B3	chr12	+	Multiple_Complex	65278643	65488244	4.02618	4.05095	4.35101	3.86679	5.3881	3.81267	11.1354	10.5322	7.10336	10.5635	11.1707	13.1836	11.4449	7.5285	10.2998	13.4071	6.08173	7.75192	9.98522	7.97587	7.37657	5.77711	7.32321	7.21806	8.99861	5.62877	7.38361	5.90536	6.49352	4.23147	4.74124	4.23001	6.82684	7.25485	8.8036	3.77449	4.99768	4.21437	4.00997	3.94836	4.86266
TC0200014819.hg.1	NM_002977; ENST00000303354; ENST00000409435; ENST00000409672; ENST00000452182; ENST00000454569; ENST00000472119; OTTHUMT00000333636; OTTHUMT00000333637; OTTHUMT00000333638; OTTHUMT00000333639; OTTHUMT00000333640	SCN9A	sodium channel, voltage gated, type IX alpha subunit	chr2	-	Multiple_Complex	166195185	166375993	4.58003	4.60827	4.60202	5.01707	4.22729	4.42267	8.74244	10.089	8.97139	8.63377	9.28726	8.69984	8.7026	9.47517	8.38432	8.63267	4.4496	9.32898	5.26273	8.01819	4.25647	4.86858	5.14848	5.09223	5.20603	4.45791	3.65493	4.66365	4.48308	4.38807	3.99864	5.22595	3.93789	4.52187	4.20151	3.79738	5.0501	3.75117	4.09993	3.94773	4.62292
TC1700010807.hg.1	NM_004160; ENST00000360085; ENST00000592796; BC041057; OTTHUMT00000457658; OTTHUMT00000457659	PYY	peptide YY	chr17	-	Coding	43952738	44004469	4.03923	4.15161	4.1841	4.39697	3.63473	4.03873	7.27209	13.2503	10.8952	8.86002	8.23771	9.82779	12.6287	8.15218	11.4021	7.5871	3.69618	5.52847	3.94743	6.79919	3.63461	4.48316	5.81672	3.80932	3.75206	4.53643	4.493	3.78307	4.27771	4.1974	3.44887	3.81749	3.89786	4.12749	3.64795	4.37971	3.34584	3.99383	4.10454	3.77558	4.77873
TC0100016678.hg.1	NM_052966; ENST00000367511; ENST00000417056; ENST00000461167; ENST00000487074; ENST00000496299; BC030531; OTTHUMT00000085786; OTTHUMT00000098698; OTTHUMT00000098699; OTTHUMT00000098700; OTTHUMT00000098701	FAM129A	family with sequence similarity 129, member A	chr1	-	Multiple_Complex	184790724	184974586	4.44076	4.39484	3.97478	4.57972	4.41697	4.70358	11.6792	12.0755	7.67698	11.529	12.8381	14.3272	13.619	7.99084	11.9698	15.0869	6.65369	8.2875	9.98917	8.3647	8.52171	5.65106	7.176	6.58471	9.74025	7.67698	7.28607	8.22956	7.40281	4.4156	4.8339	5.17893	7.79458	10.0159	10.7952	4.27783	4.69975	5.23886	4.15444	4.35017	4.6376
TC1100007430.hg.1	NM_001300721; NM_001300722; NM_152312; ENST00000325468; ENST00000401752; ENST00000414027; ENST00000525609; ENST00000528236; ENST00000529052; ENST00000530437; ENST00000531526; ENST00000531847; ENST00000534410; ENST00000536139; BC037291; OTTHUMT00000392571; OTTHUMT00000392572; OTTHUMT00000392573; OTTHUMT00000392574; OTTHUMT00000392575; OTTHUMT00000392576; OTTHUMT00000392577; OTTHUMT00000392578; OTT…	GYLTL1B	glycosyltransferase-like 1B	chr11	+	Multiple_Complex	45921621	45929096	8.5581	8.50054	7.55553	11.8885	11.779	11.9071	9.43509	9.31116	8.94427	8.69555	9.26832	9.40457	9.24625	8.96742	9.53308	9.33464	10.4943	12.3697	12.0182	9.75943	12.5484	12.4321	12.2428	13.1715	11.74	12.0387	11.6778	12.18	14.349	8.23325	9.39072	8.62494	8.01134	8.90305	8.24582	9.56952	10.2833	11.2216	12.6326	10.4352	12.2762
TC0300013474.hg.1				chr3	-	NonCoding	187835872	187856318	7.24529	8.42589	7.57844	7.43339	7.65818	7.37888	3.55378	4.60006	4.82505	4.37146	3.84088	3.06951	3.53962	3.76978	3.76343	3.75815	7.62786	5.43904	6.90882	5.80132	6.11886	4.14344	6.73495	5.62424	7.08286	7.94499	6.72556	8.00769	7.55808	4.464	4.90219	5.07557	6.09711	6.59373	7.12416	3.68714	3.67195	4.17492	4.08095	3.84135	4.40729
TC1400010739.hg.1				chr14	-	NonCoding	46487019	46544080	3.5051	3.47446	3.79987	3.86628	3.84309	4.19093	6.68111	7.37225	8.85228	7.03534	6.5215	7.06238	6.8034	7.84701	5.57815	5.63229	3.67879	4.50296	4.14524	4.51253	3.3868	3.95051	4.51965	3.9901	3.43627	3.51726	3.35094	3.74783	3.59453	3.27808	3.79414	3.74785	3.62248	3.78367	4.18192	3.78095	3.69472	3.93299	3.57699	4.0568	6.11933
TC0100010078.hg.1	NM_000565; NM_001206866; NM_181359; ENST00000344086; ENST00000368485; ENST00000476006; ENST00000502679; ENST00000507256; ENST00000512471; ENST00000515190; ENST00000622330; BC089410; BC132684; BC132686; OTTHUMT00000087911; OTTHUMT00000087912; OTTHUMT00000359899; OTTHUMT00000359900; OTTHUMT00000359901; OTTHUMT00000359902; OTTHUMT00000359903; uc001fez.2	IL6R	interleukin 6 receptor	chr1	+	Multiple_Complex	154405193	154469450	4.81308	5.91325	5.37023	3.89689	4.21897	4.27511	7.99935	7.25499	6.27644	7.238	6.31711	7.09501	6.8952	7.28439	7.38522	6.85646	4.80087	5.15392	4.44305	6.65252	4.28097	3.90401	4.10439	5.20356	4.69432	3.8232	4.70487	4.80831	4.20258	3.17823	3.26714	4.03558	2.79123	4.59812	4.86993	3.17691	3.31036	3.35462	4.3029	4.13587	3.31847
TC0900007457.hg.1	NR_111893; ENST00000617175	CNTNAP3P2; CNTNAP3	contactin associated protein-like 3 pseudogene 2; contactin associated protein-like 3	chr9	+	Multiple_Complex	67059450	67294592	3.04794	2.83368	3.1572	3.25097	3.41402	3.40773	7.15485	7.8944	3.85765	6.58275	8.12423	8.94032	8.73013	5.32601	5.24976	8.90003	5.58245	7.8604	4.80368	5.02714	4.08601	3.59614	4.56983	4.00174	3.21722	2.83285	9.9718	12.907	11.1086	3.01018	3.41022	2.76469	2.70055	3.10359	2.75135	3.09244	3.4025	3.47282	3.49934	3.28528	2.87668
TC1500010733.hg.1	NM_032413; NM_197955; NR_030599; ENST00000344300; ENST00000390185; ENST00000396650; ENST00000558632; BC021173; OTTHUMT00000254217; OTTHUMT00000416542; OTTHUMT00000416544; uc021skp.1	C15orf48; MIR147B	chromosome 15 open reading frame 48; microRNA 147b	chr15	+	Multiple_Complex	45430529	45433449	5.85384	6.90868	5.5622	3.93432	9.46436	3.79483	15.6592	15.8676	14.9889	14.9218	12.8461	14.8309	14.4591	15.6363	15.4697	12.3845	11.7703	11.2638	10.7915	11.8399	12.3326	12.0529	12.4912	10.0158	9.48001	9.35177	4.37442	4.67858	4.19743	4.92502	5.81126	9.37282	4.85177	8.23592	5.01695	7.87917	13.4723	9.15854	8.33892	16.5331	9.1183
TC0200008383.hg.1	OTTHUMT00000323285	IGKV2D-30	immunoglobulin kappa variable 2D-30	chr2	+	Multiple_Complex	89936859	89937680	2.95602	3.16553	3.08387	3.40858	3.39864	3.07287	9.5559	12.4473	13.333	11.5021	12.5627	8.29465	11.1025	9.47338	13.5733	13.4388	11.7519	7.80906	4.03842	12.5748	10.2436	6.82912	11.9851	6.35396	6.19878	13.4138	2.87283	3.18741	2.79357	2.97923	3.5679	3.05451	3.01715	3.30582	3.33147	3.26954	2.89284	3.42101	3.62005	3.55612	3.53264
TC1400009329.hg.1	NM_021136; NM_206852; ENST00000267484; ENST00000342503; ENST00000395090; ENST00000432103; ENST00000474911; ENST00000481205; ENST00000490111; ENST00000557422; ENST00000611068; BC090862; BC111694; OTTHUMT00000072278; OTTHUMT00000258262; OTTHUMT00000258263; OTTHUMT00000258264; OTTHUMT00000258265; OTTHUMT00000258266; OTTHUMT00000411639; OTTHUMT00000420521	RTN1	reticulon 1	chr14	-	Multiple_Complex	59595976	59870966	3.75294	4.37436	4.21614	4.06731	5.63385	4.0323	7.42694	8.38712	4.9804	7.73297	7.88412	6.93691	7.71602	6.0952	7.80949	7.56405	5.58664	5.59304	5.00961	5.18681	4.14716	5.14228	5.11332	5.45522	7.50003	4.29964	4.20602	4.16374	4.6717	4.01369	4.37346	3.5067	4.0602	3.96954	4.05345	8.14419	10.5698	8.81931	3.7041	4.93388	3.39188
TC0400012971.hg.1				chr4	-	NonCoding	140861176	140864188	3.68128	3.53439	3.23974	3.38712	4.08027	3.52743	9.25441	8.52606	5.84211	8.75429	11.1505	10.6084	10.7341	5.82787	9.11508	11.0906	4.85891	5.53156	7.26712	4.14486	4.29089	3.61124	4.29299	5.13612	5.63167	4.60415	3.66217	3.30759	3.48143	3.82908	4.08873	3.93256	3.35	3.38942	3.39461	4.11373	4.11389	3.75121	3.87847	3.9086	4.57359
TC0700008851.hg.1	yukemu.aAug10-unspliced	yukemu	Transcript Identified by AceView	chr7	+	Coding	114545732	114546859	4.52307	4.67555	4.31442	4.0666	4.10436	3.54788	10.729	9.92743	9.57869	9.96536	12.1141	11.0331	10.5071	9.85697	7.11353	11.5235	5.41162	5.75088	5.83334	6.271	8.00015	5.93426	6.30093	7.17561	4.86692	9.74406	4.53676	6.69652	6.20292	4.52805	5.00842	5.76344	5.45784	6.11393	8.63048	7.90355	7.67484	9.75445	3.93266	5.26213	4.10716
TC0700011658.hg.1	NM_001178129; NM_012431; ENST00000307792; ENST00000427262; ENST00000442159; ENST00000453333; BC140706; BC144338; BC152458; OTTHUMT00000336606; OTTHUMT00000336607; OTTHUMT00000342240; OTTHUMT00000342241	SEMA3E	sema domain, immunoglobulin domain (Ig), short basic domain, secreted, (semaphorin) 3E	chr7	-	Coding	83363904	83649163	4.76782	4.28888	3.96894	3.89998	5.21129	3.66063	6.75883	7.60753	4.44913	6.29012	7.15954	8.09905	7.55031	7.03569	7.08757	7.15136	5.44777	3.72371	4.96666	4.0049	3.66045	3.88102	3.99252	4.13106	4.13414	3.58196	5.82628	6.79317	7.63987	8.21045	7.27481	9.77137	4.05623	4.05982	4.16372	3.94802	4.62909	4.6492	4.57869	3.54459	4.04081
TC1700010641.hg.1	NM_001282433; NM_015515; ENST00000209718; ENST00000436344; ENST00000462312; ENST00000485751; ENST00000494691; ENST00000582283; ENST00000582754; ENST00000584517; ENST00000585006; BC028356; OTTHUMT00000257223; OTTHUMT00000257224; OTTHUMT00000257225; OTTHUMT00000257226; OTTHUMT00000448166; OTTHUMT00000448167; OTTHUMT00000448168; OTTHUMT00000448169; OTTHUMT00000448170	KRT23	keratin 23, type I	chr17	-	Multiple_Complex	40922696	40937643	9.85661	9.87973	12.7147	4.35025	4.55635	3.82379	3.98814	3.45167	4.06012	3.66127	3.55493	3.87601	4.7462	3.21444	3.69255	3.56782	11.5124	6.39662	7.43286	8.7283	5.46368	10.3603	5.84295	12.1913	8.67039	9.72223	8.77658	10.1049	14.7665	4.39002	6.38889	5.85099	2.67431	3.32245	3.59268	3.59986	4.89707	3.96075	12.7345	11.4995	7.85443
TC0900012245.hg.1	NM_000689; ENST00000297785; ENST00000376939; ENST00000446946; ENST00000482210; ENST00000493113; BC001505; OTTHUMT00000052679; OTTHUMT00000052680; OTTHUMT00000052681; OTTHUMT00000052682; OTTHUMT00000052683	ALDH1A1	aldehyde dehydrogenase 1 family, member A1	chr9	-	Multiple_Complex	72900662	73038722	13.885	14.3504	12.5848	4.94479	5.47257	5.01574	12.2254	12.0221	10.8026	11.7469	12.574	12.7412	12.4998	11.0208	11.8429	13.2067	13.6048	7.70787	7.73219	13.1737	7.1079	8.33445	11.5029	6.13374	9.53482	8.37332	4.74547	5.10836	5.26013	13.7047	16.2079	11.6755	13.1743	14.1082	10.8305	13.6141	16.6768	11.9028	12.0073	14.8202	12.0215
TC0400007344.hg.1	NM_004181; ENST00000284440; ENST00000381760; ENST00000472501; ENST00000503431; ENST00000504818; ENST00000505232; ENST00000508768; ENST00000510566; ENST00000512419; ENST00000512788; ENST00000514764; ENST00000514924; BC000332; BC005117; BC006305; OTTHUMT00000216827; OTTHUMT00000216828; OTTHUMT00000216829; OTTHUMT00000216830; OTTHUMT00000360473; OTTHUMT00000360474; OTTHUMT00000360475; OTTHUMT0000036…	UCHL1	ubiquitin C-terminal hydrolase L1	chr4	+	Multiple_Complex	41256413	41268455	5.31035	4.88404	4.73314	4.43733	5.4214	5.01762	10.6193	9.90811	5.72109	10.2746	10.7936	9.90328	9.2032	7.22581	9.78761	9.81632	5.76801	7.09593	7.1347	8.21773	5.95705	4.85003	6.12856	6.4517	8.76156	6.52622	5.27133	4.14079	5.51599	4.67471	5.467	5.02102	4.22962	4.65939	5.03892	5.14591	6.34645	4.35919	14.1479	14.5149	10.0327
TC0800007221.hg.1	NM_001159995; NM_001159996; NM_001159999; NM_001160001; NM_001160002; NM_001160004; NM_001160005; NM_001160007; NM_001160008; NM_004495; NM_013956; NM_013957; NM_013958; NM_013959; NM_013960; NM_013962; NM_013964; ENST00000287842; ENST00000356819; ENST00000405005; ENST00000517967; ENST00000518084; ENST00000518104; ENST00000518206; ENST00000519240; ENST00000519301; ENST00000520407; ENST00000520502…	NRG1	neuregulin 1	chr8	+	Multiple_Complex	31639386	32767959	3.63057	3.91596	3.70414	3.75458	4.7232	4.12661	10.7039	8.65324	8.2058	10.9498	7.6362	8.75606	8.17678	9.89406	11.0901	7.33039	7.55296	7.76934	5.04522	7.9102	6.51857	6.9366	6.87598	5.92266	4.41349	4.70952	5.14406	4.76192	5.67017	4.3805	5.40868	4.64035	3.37815	4.50877	3.9073	3.30839	4.92431	4.13798	4.58319	4.41514	4.72441
TC0900012127.hg.1	OTTHUMT00000460881; uc064tfe.1	RP11-146D12.2	novel transcript	chr9	+	NonCoding	40266951	40290207	7.05099	6.7823	7.20656	6.84723	5.43988	6.31109	10.4976	10.5273	12.155	10.6645	9.35415	11.2237	9.9782	12.6517	8.12232	9.31467	7.03465	9.47255	7.45878	7.8543	4.46121	6.82256	6.71064	6.58931	3.1821	5.16379	9.10238	10.0666	10.555	4.18821	4.77285	4.80012	4.95213	3.42118	3.2472	7.43863	7.94145	9.32492	3.69763	4.68603	4.08754
TC1400008184.hg.1	NM_001008707; NM_004434; ENST00000262233; ENST00000327921; ENST00000334192; ENST00000553313; ENST00000553720; ENST00000554111; ENST00000554386; ENST00000554479; ENST00000554553; ENST00000555096; ENST00000555145; ENST00000555277; ENST00000555812; ENST00000556199; ENST00000556714; ENST00000556758; ENST00000556835; ENST00000556947; ENST00000557313; ENST00000557741; BC032541; BC033043; OTTHUMT0000041…	EML1	echinoderm microtubule associated protein like 1	chr14	+	Multiple_Complex	99737693	99942060	3.28701	3.9576	3.34446	4.45923	4.83042	3.79718	8.01127	7.46464	5.50369	7.44679	8.81896	10.5335	8.87971	6.52638	8.29691	9.76617	5.61709	6.38132	6.7699	6.11131	5.66496	5.11296	6.02906	5.17886	6.42229	5.2891	5.75397	5.38701	4.8773	3.64569	3.45357	3.19964	4.00697	3.44671	4.46697	3.22202	4.33147	3.95687	3.81558	3.90493	3.73441
TC0400007169.hg.1	NM_001173523; NM_002589; NM_032456; NM_032457; ENST00000361762; ENST00000507864; ENST00000509759; ENST00000509925; ENST00000511884; ENST00000543491; ENST00000610830; ENST00000621961; OTTHUMT00000360366; OTTHUMT00000360367; OTTHUMT00000360368; OTTHUMT00000360369; OTTHUMT00000360370; OTTHUMT00000476518; OTTHUMT00000476519; OTTHUMT00000476520	PCDH7	protocadherin 7	chr4	+	Multiple_Complex	30720408	31146805	3.50738	3.9931	4.24286	4.39651	5.62146	4.2699	9.86575	9.91866	7.47383	8.81516	10.3987	10.5915	9.56526	7.40147	8.27028	11.2463	6.82621	8.42267	8.25643	6.38536	6.46828	6.03245	7.28237	6.85134	7.69081	5.78861	5.79545	9.17598	7.96599	4.65226	5.13705	3.9602	3.61633	4.0722	5.04532	3.9656	5.1607	3.23505	4.13115	4.20429	4.11308
TC0100017358.hg.1	NM_018713; NR_046437; ENST00000356609; ENST00000366926; ENST00000484079; ENST00000484239; OTTHUMT00000091136; OTTHUMT00000098802; OTTHUMT00000098803; OTTHUMT00000357709	SLC30A10	solute carrier family 30, member 10	chr1	-	Multiple_Complex	219685427	219958647	3.25456	3.72567	5.05188	4.06551	4.5785	4.11877	9.2347	10.0944	8.45231	8.57472	5.94003	6.09769	8.24992	8.34037	7.14289	6.672	4.64718	5.54271	3.31424	3.93168	4.53056	3.86041	3.75961	3.1336	3.55151	3.03714	3.58549	3.66918	3.63011	4.46343	3.8293	3.81927	3.31218	4.56331	3.98226	4.12587	3.80514	3.40267	3.53765	4.0268	3.94852
TC0X00009386.hg.1	NM_001170750; NM_001170751; NM_001170752; NM_006307; ENST00000378533; ENST00000432886; ENST00000461865; ENST00000479015; ENST00000538295; ENST00000544439; BC020684; OTTHUMT00000056241; OTTHUMT00000056242; OTTHUMT00000056243	SRPX	sushi-repeat containing protein, X-linked	chrX	-	Multiple_Complex	38149335	38220924	4.1458	4.09623	4.2744	6.95541	9.25165	7.48187	10.441	10.1566	7.89	8.87988	11.2674	10.6978	10.3813	7.66877	10.5814	9.31511	5.11256	7.27865	7.55678	6.58038	5.10357	4.124	5.55451	5.43874	7.58534	4.29842	8.54495	9.8835	11.2866	3.63642	4.2731	3.51367	4.96709	10.3737	8.81701	3.79805	4.30814	4.05001	4.03022	5.45164	4.97853
TC0200009886.hg.1				chr2	+	NonCoding	167495141	167538972	3.34072	3.8738	3.27154	3.60028	3.85872	4.13909	7.09436	8.21464	10.0459	8.1979	7.8673	9.12861	8.70774	6.96978	5.99774	6.79136	4.89672	4.14671	3.39738	5.3298	3.86871	4.08289	4.84389	4.16321	3.62886	4.1757	3.40624	3.43718	3.26473	3.21455	3.39194	3.14345	5.02911	7.15175	4.2578	4.3459	6.28421	4.36529	4.12411	3.54896	5.07454
TC1200008795.hg.1	NM_001093; ENST00000338432; ENST00000377848; ENST00000377854; ENST00000396233; ENST00000534852; ENST00000536440; ENST00000537279; ENST00000537347; ENST00000538526; ENST00000539864; ENST00000542524; ENST00000543080; ENST00000544651; ENST00000544726; ENST00000546328; OTTHUMT00000403077; OTTHUMT00000403078; OTTHUMT00000403079; OTTHUMT00000403080; OTTHUMT00000403081; OTTHUMT00000403083; OTTHUMT000004…	ACACB	acetyl-CoA carboxylase beta	chr12	+	Multiple_Complex	109116595	109268226	7.26322	8.08556	7.28702	6.57657	7.38432	6.40956	10.1234	9.24427	7.67551	9.5454	9.85838	10.8153	11.737	9.28317	9.68385	10.2833	7.35634	5.62682	8.58162	6.44997	7.09517	7.86448	5.86611	6.92176	6.86694	7.52437	5.47831	6.09518	6.81813	5.66042	5.00225	5.43549	5.7381	5.67309	6.29736	6.23623	6.6686	5.91566	5.45597	5.83645	6.00622
TC0600009851.hg.1	NM_001242767; NM_001242768; NM_001242769; NM_015440; ENST00000367307; ENST00000367308; ENST00000367321; ENST00000420192; ENST00000421497; ENST00000423867; ENST00000441122; ENST00000450635; ENST00000453602; ENST00000478643; ENST00000611279; ENST00000618312; BC136685; BC144368; OTTHUMT00000042697; OTTHUMT00000042698; OTTHUMT00000042699; OTTHUMT00000042700; OTTHUMT00000042701; OTTHUMT00000042702; OT…	MTHFD1L	methylenetetrahydrofolate dehydrogenase (NADP+ dependent) 1-like	chr6	+	Multiple_Complex	150865549	151101887	10.1516	11.4987	10.3802	12.4272	12.3836	12.7806	8.44572	7.8073	7.19335	8.94556	7.51409	9.52309	8.34458	8.16119	8.195	8.71993	10.0174	11.6021	11.4618	10.4027	9.91121	11.7401	10.6808	12.4237	11.7113	9.89728	12.5599	13.4692	12.9859	11.1386	11.2043	11.2076	13.8762	14.3338	13.9197	12.8886	12.4894	11.1151	12.2083	11.4404	8.91331
TC0100014910.hg.1	NM_001195683; NM_001195684; NM_003243; NR_036634; ENST00000212355; ENST00000370399; ENST00000417833; ENST00000465892; ENST00000468996; ENST00000470600; ENST00000525962; ENST00000529608; ENST00000532540; ENST00000533089; ENST00000533370; BC126116; BC136295; OTTHUMT00000027926; OTTHUMT00000027973; OTTHUMT00000027974; OTTHUMT00000027975; OTTHUMT00000027976; OTTHUMT00000382307; OTTHUMT00000382308; OT…	TGFBR3	transforming growth factor beta receptor III	chr1	-	Multiple_Complex	91680343	91906335	10.8207	12.1669	12.1217	10.4739	10.3061	10.7826	11.2605	9.71065	9.20808	10.2709	11.2376	11.5176	11.4351	9.36676	10.7707	11.3537	9.86974	8.76645	8.20192	9.10183	6.59069	7.7973	7.38285	8.43343	8.57004	8.07576	6.72722	6.85385	5.60462	3.76709	6.09339	3.81899	8.64469	9.06102	9.59298	10.293	6.69608	10.361	7.89443	5.03158	5.64953
TC0800007352.hg.1	ENST00000384528; uc064mdn.1	Y_RNA	Y RNA [Source:RFAM;Acc:RF00019]	chr8	+	NonCoding	38744020	38744131	3.77841	4.13285	3.83282	3.8339	5.21309	3.90888	8.05559	6.89979	6.4581	8.51732	6.78397	7.90668	7.45038	7.19529	5.71334	7.58629	5.23887	4.49788	5.04936	4.66817	3.35882	4.10616	4.72145	4.94522	4.2723	4.994	2.71425	3.90615	3.74928	3.69798	4.62165	3.15687	3.40426	3.89936	3.54968	3.09126	4.70584	3.47194	3.72432	3.85497	3.19347
TC0600010709.hg.1	NM_000129; ENST00000264870; ENST00000414279; ENST00000431222; ENST00000445223; ENST00000451619; ENST00000479211; BC027963; OTTHUMT00000039756; OTTHUMT00000039757; OTTHUMT00000317456; OTTHUMT00000317457; OTTHUMT00000317458; OTTHUMT00000317459	F13A1	coagulation factor XIII, A1 polypeptide	chr6	-	Multiple_Complex	6144078	6321013	3.22982	3.99355	4.02344	3.34401	4.04838	3.79007	6.52097	9.54418	8.47309	7.92086	8.95187	8.19302	8.35288	7.25121	8.45712	8.47382	4.75515	6.22484	6.62509	6.2242	7.8601	4.55162	6.2025	5.10424	9.01985	5.44524	3.86335	4.0391	4.08407	4.09437	3.98516	3.57651	3.1893	3.90416	3.87826	3.14088	3.61701	3.40436	4.14972	5.00338	6.11765
TC2100007263.hg.1	NM_001001567; NM_001001568; NM_001001569; NM_001001570; NM_001001571; NM_001001572; NM_001001573; NM_001001574; NM_001001575; NM_001001576; NM_001001577; NM_001001578; NM_001001579; NM_001001580; NM_001001581; NM_001001582; NM_001001583; NM_001001584; NM_001001585; NM_002606; ENST00000291539; ENST00000328862; ENST00000335440; ENST00000335512; ENST00000349112; ENST00000380328; ENST00000398224; ENS…	PDE9A	phosphodiesterase 9A	chr21	+	Multiple_Complex	42653636	42775509	3.90878	4.67574	3.65847	5.33647	7.2862	6.05811	14.323	12.2654	11.02	14.9763	10.2961	11.7008	13.0609	13.958	14.5997	12.1185	11.7403	9.44951	9.06244	12.4992	9.78437	8.45275	8.5102	10.3547	6.82543	6.6767	7.63804	9.26222	7.77713	4.04135	4.68135	6.55723	7.04734	9.05198	8.22485	6.55252	9.04092	8.59856	5.33208	4.93342	4.14916
TC0400011348.hg.1	NM_014485; ENST00000295256; ENST00000506331; ENST00000514774; BC020734; OTTHUMT00000253587; OTTHUMT00000362982; OTTHUMT00000362983	HPGDS	hematopoietic prostaglandin D synthase	chr4	-	Multiple_Complex	94298535	94342876	4.34873	4.1892	4.10435	3.94771	5.04042	4.32088	10.6768	9.15458	6.46886	8.64028	9.91918	7.72994	9.52075	9.22573	8.21772	7.62826	5.06423	7.15731	4.70594	5.31274	4.93536	5.73184	6.82255	6.11683	7.75822	5.40353	4.06181	4.87544	4.72703	4.35161	4.75906	3.78395	4.04039	5.069	4.57823	5.0807	4.72429	4.39828	4.37668	4.68351	4.0575
TC1100012615.hg.1	NM_024769; ENST00000448775; ENST00000527977; ENST00000529128; ENST00000530371; BC009371; OTTHUMT00000387542; OTTHUMT00000387544; OTTHUMT00000387545; OTTHUMT00000387546	CLMP	CXADR-like membrane protein	chr11	-	Multiple_Complex	123069865	123195299	4.27996	4.58058	3.92856	3.76408	4.16416	3.56611	11.3621	10.9309	8.03926	10.525	11.9645	12.4077	10.6622	7.68716	10.2965	14.0724	5.98142	9.74798	8.4273	8.27121	7.4969	5.57518	8.98537	7.0172	8.56945	5.44317	5.13152	5.32875	6.79077	3.93792	3.80892	4.10188	3.64047	7.18989	4.24339	4.66954	5.42502	3.68504	4.86185	3.62205	3.96526
TC0100010387.hg.1	NM_001014796; NM_006182; ENST00000367921; ENST00000367922; ENST00000415555; ENST00000433757; ENST00000446985; ENST00000458105; BC052998; OTTHUMT00000083213; OTTHUMT00000097650; OTTHUMT00000097651; OTTHUMT00000097652; OTTHUMT00000097927; OTTHUMT00000097928	DDR2	discoidin domain receptor tyrosine kinase 2	chr1	+	Multiple_Complex	162631373	162787400	4.1724	4.99188	5.25781	4.95763	5.99268	5.55649	11.1249	9.6878	7.3779	10.2019	11.1815	12.1184	11.0101	7.73087	10.0421	12.4313	6.97819	8.04766	9.26608	8.80676	7.08777	6.45949	7.13661	8.02348	10.0127	6.96223	5.67725	4.67962	5.81991	5.16907	5.80753	5.43801	5.0658	5.93939	4.99579	4.93908	5.4591	4.96728	4.4259	4.92023	4.68211
TC0700008849.hg.1	NM_001172766; NM_001172767; NM_014491; NM_148898; NM_148899; NM_148900; NR_033766; NR_033767; ENST00000350908; ENST00000360232; ENST00000378237; ENST00000390668; ENST00000393489; ENST00000393491; ENST00000393494; ENST00000393495; ENST00000393498; ENST00000403559; ENST00000408937; ENST00000412402; ENST00000440349; ENST00000441290; ENST00000452963; ENST00000459666; ENST00000462331; ENST00000495516;…	FOXP2	forkhead box P2	chr7	+	Multiple_Complex	114086310	114693772	4.79091	5.87765	5.61073	5.63622	6.41212	5.25204	10.5379	10.3447	8.17409	9.15675	11.56	11.0089	10.8124	8.08845	9.29743	10.8296	7.12777	6.36324	8.07456	6.50893	7.73607	6.0923	5.90097	6.47784	5.1728	7.07655	5.01962	6.32353	5.46695	5.28874	5.1066	5.72456	5.78687	6.57162	7.58764	6.08832	6.51557	8.22988	5.30099	5.54053	5.51523
TC0500010842.hg.1	NM_001104631; NM_001165899; NM_001197218; NM_001197219; NM_001197220; NM_001197221; NM_001197222; NM_001197223; NM_006203; ENST00000309641; ENST00000317118; ENST00000340635; ENST00000358923; ENST00000360047; ENST00000405053; ENST00000405755; ENST00000502484; ENST00000502575; ENST00000503258; ENST00000504624; ENST00000505453; ENST00000505507; ENST00000506024; ENST00000506510; ENST00000507116; ENST…	PDE4D	phosphodiesterase 4D, cAMP-specific	chr5	-	Multiple_Complex	58969038	60526386	8.89224	9.42944	10.0193	8.62065	8.06254	9.06952	11.1832	11.8647	11.3503	11.5415	11.2786	11.9208	11.6988	10.1614	11.4742	12.5796	9.07103	10.1653	8.76955	9.74829	8.65037	9.094	9.87097	8.03388	8.44235	8.1023	4.15857	5.21896	3.96741	8.43082	8.04693	6.71426	8.05026	8.47755	8.95967	7.70484	7.35429	9.24788	8.15793	7.70637	4.38317
TC0100014743.hg.1	NM_024686; ENST00000260505; ENST00000464289; ENST00000467670; ENST00000472688; ENST00000472937; ENST00000474702; ENST00000474957; ENST00000477524; ENST00000480174; ENST00000480533; ENST00000482783; ENST00000485638; ENST00000488014; ENST00000610996; BC048970; BC060878; OTTHUMT00000027498; OTTHUMT00000027499; OTTHUMT00000027500; OTTHUMT00000027501; OTTHUMT00000027502; OTTHUMT00000027503; OTTHUMT000…	TTLL7	tubulin tyrosine ligase-like family member 7	chr1	-	Multiple_Complex	83865028	83999150	5.26525	4.75397	4.73423	8.52824	8.74574	8.52827	10.5146	10.0758	9.40813	9.91231	10.5456	11.2179	10.6679	8.56969	8.87533	10.4653	8.55018	8.60616	8.22668	7.06749	7.22344	5.66159	7.72993	5.60192	6.23678	7.24259	10.5204	12.9055	12.0306	5.1046	5.26066	6.20055	5.2747	8.02454	7.85366	8.65042	9.26823	11.3286	5.11498	5.28065	4.10037
TC1100008999.hg.1	NM_033390; ENST00000278590; ENST00000453089; ENST00000528673; OTTHUMT00000390491; OTTHUMT00000390492; OTTHUMT00000390493; uc009yxw.3	ZC3H12C	zinc finger CCCH-type containing 12C	chr11	+	Multiple_Complex	110093361	110171841	3.80999	3.55444	3.68691	9.1243	8.36048	8.14999	10.9756	9.07785	9.53018	10.4972	9.03194	10.596	10.3551	9.87527	9.03196	8.4161	5.87292	8.3767	6.75369	8.27891	5.70238	7.6743	8.84836	5.43623	5.53934	8.73981	8.004	8.57424	8.62914	4.31407	3.89966	3.67063	8.48962	8.22958	9.93006	7.02722	7.46639	6.47452	8.79373	8.51628	6.48105
TC0600013361.hg.1	NM_001168388; NM_001168389; NM_006079; ENST00000367651; ENST00000536159; ENST00000537332; ENST00000618718; BC004377; OTTHUMT00000042463	CITED2	Cbp/p300-interacting transactivator, with Glu/Asp rich carboxy-terminal domain, 2	chr6	-	Coding	139371807	139374650	6.98058	7.04431	5.75129	12.4213	12.0105	13.4831	12.9589	13.3864	12.8283	11.807	13.6186	13.1258	12.6702	12.0204	13.0141	12.6817	11.5707	11.0617	9.15492	10.8871	11.6654	9.34726	9.57654	9.88327	11.1438	9.67524	9.50383	11.1123	11.3284	6.86428	7.33955	8.19842	9.02693	9.45418	11.4191	8.76719	9.84594	12.2078	6.57766	6.25523	8.58673
TC0600011938.hg.1	NM_001114086; NM_001256023; NM_016929; NR_045672; NR_045673; NR_045674; ENST00000185206; ENST00000339561; ENST00000464137; ENST00000476852; ENST00000484572; ENST00000486570; ENST00000487396; ENST00000544153; BC035968; OTTHUMT00000040760; OTTHUMT00000040761; OTTHUMT00000040762; OTTHUMT00000040763; OTTHUMT00000040764; OTTHUMT00000040765; OTTHUMT00000040766	CLIC5	chloride intracellular channel 5	chr6	-	Multiple_Complex	45898451	46080395	4.15157	5.2656	4.75183	4.56448	6.25279	4.69417	11.4063	11.4177	12.2457	11.7548	10.4121	13.0367	10.8454	12.394	13.0742	10.098	9.39603	8.69674	12.1344	9.24706	11.4738	9.20092	8.04287	9.79789	8.08338	8.29684	4.78457	5.22669	5.31156	5.46319	4.03857	7.49986	5.3235	7.00639	5.89393	6.12236	6.28553	5.24642	7.64066	7.02339	4.19746
TC0X00007053.hg.1	NM_000240; NM_001270458; ENST00000338702; ENST00000490604; ENST00000497485; ENST00000542639; BC008064; BC044787; OTTHUMT00000056300; OTTHUMT00000056301; OTTHUMT00000056302	MAOA	monoamine oxidase A	chrX	+	Multiple_Complex	43654907	43746824	8.54627	9.91528	6.47202	4.45156	5.87238	5.19112	14.258	14.8304	13.9257	14.3336	13.3123	14.2352	14.5358	14.8567	14.7288	13.2435	13.9678	10.3066	7.77559	12.058	13.2942	11.1903	12.7266	11.7835	13.0435	9.51689	6.63135	7.94079	7.16165	8.65485	14.0581	12.2152	7.40709	9.14618	9.6099	8.62968	9.36712	13.3894	4.87843	5.99736	8.50065
TC0900012136.hg.1				chr9	+	NonCoding	64413250	64436443	6.55914	6.37365	6.01611	6.23069	4.5658	6.2392	10.3842	11.3599	12.1099	10.5785	10.2958	12.2234	10.2543	12.6271	8.15343	8.09173	7.73732	9.34067	8.01241	7.04095	4.8066	6.83154	6.82605	6.02015	3.94802	5.47988	8.58455	9.99467	10.6405	4.33203	4.3502	4.80086	4.12741	3.46935	3.94747	7.31267	7.65018	8.86718	4.61535	4.22674	4.03555
TC0200013616.hg.1	NM_001025108; NM_002285; ENST00000317233; ENST00000409236; ENST00000409579; ENST00000415384; ENST00000416492; ENST00000423966; ENST00000424600; ENST00000427118; ENST00000430789; ENST00000432037; ENST00000440445; ENST00000441400; ENST00000445815; ENST00000483600; ENST00000498090; BC136579; BC144266; OTTHUMT00000328982; OTTHUMT00000328983; OTTHUMT00000328984; OTTHUMT00000328986; OTTHUMT00000328987;…	AFF3	AF4/FMR2 family, member 3	chr2	-	Multiple_Complex	99545419	100142739	4.32312	3.6003	3.33012	3.53479	4.3112	3.10405	9.00404	8.43466	7.03003	9.33208	9.22463	9.10166	10.713	8.63083	7.65365	8.52087	5.7845	7.81824	5.22712	6.54509	4.74546	4.23738	5.27215	4.48992	4.04188	5.57682	3.6612	3.95629	3.56341	3.69732	3.69571	3.32906	2.69151	3.39206	3.3226	3.31914	3.50707	2.97299	3.69307	3.70118	3.20704
TC0500007738.hg.1	NM_005909; ENST00000296755; ENST00000504183; ENST00000504492; ENST00000511641; ENST00000512974; ENST00000513526; OTTHUMT00000218561; OTTHUMT00000372646; OTTHUMT00000372647; OTTHUMT00000373347; OTTHUMT00000373348; OTTHUMT00000373349	MAP1B	microtubule associated protein 1B	chr5	+	Multiple_Complex	72107234	72209570	3.86326	3.87064	4.67336	3.75256	5.14935	4.67435	11.2855	11.3342	8.10759	10.0835	10.9709	13.0796	11.6997	9.04514	10.6196	13.907	7.50164	8.5993	10.6827	7.75526	7.4384	7.19804	8.1459	9.17156	12.1631	6.87644	6.66941	9.27298	8.52726	3.73255	4.43591	4.05877	4.65384	4.19979	5.3154	4.44308	5.34257	4.35736	8.54421	6.18632	3.76891
TC0400011548.hg.1	NM_001130713; NM_001130714; NM_001166119; NM_016269; ENST00000265165; ENST00000379951; ENST00000438313; ENST00000503879; ENST00000504426; ENST00000504775; ENST00000504950; ENST00000505293; ENST00000505297; ENST00000505328; ENST00000505379; ENST00000506680; ENST00000507470; ENST00000509428; ENST00000510135; ENST00000510624; ENST00000510717; ENST00000512172; ENST00000512407; ENST00000514444; ENST00…	LEF1	lymphoid enhancer-binding factor 1	chr4	-	Multiple_Complex	108047545	108168956	9.24186	9.7365	8.22392	11.5685	10.7487	11.5493	7.10674	7.83445	6.72538	11.3959	6.72352	6.53092	8.1867	7.23994	8.14623	6.78435	8.84332	8.78038	9.64629	10.0425	11.6089	9.10281	8.05205	9.71082	12.6917	11.5996	4.58168	4.39065	4.8108	4.96085	5.14689	5.04407	10.8079	10.7657	12.7898	5.6918	6.78304	6.64373	9.94965	8.87814	9.97174
TC1200008176.hg.1	NM_001277226; NM_001277227; NM_003667; NR_110596; ENST00000266674; ENST00000536515; ENST00000540815; ENST00000547310; ENST00000549015; ENST00000550851; BC096324; BC096325; BC096326; BC099650; OTTHUMT00000404744; OTTHUMT00000404745; OTTHUMT00000404746; OTTHUMT00000404747; OTTHUMT00000404748; OTTHUMT00000404749	LGR5	leucine-rich repeat containing G protein-coupled receptor 5	chr12	+	Multiple_Complex	71439770	71586310	8.86786	7.82325	7.47454	13.013	10.6407	11.6107	5.81974	7.60064	7.22377	5.0434	6.82278	6.44641	6.49645	5.52716	6.56921	4.92923	9.2283	5.42211	12.9083	6.41932	9.00783	10.6312	11.8265	10.7511	8.9168	10.1366	4.44675	4.0553	3.95456	3.80977	5.15132	4.13821	14.3748	15.234	12.0434	12.0126	10.186	11.1312	5.40469	3.8595	8.2427
TC0200015031.hg.1	NR_033979; NR_110458; NR_110459; NR_110460; NR_110461; NR_110462; NR_110463; NR_110464; NR_110465; NR_110466; NR_110467; NR_110468; ENST00000413969; ENST00000416928; ENST00000417086; ENST00000425005; ENST00000436126; ENST00000447538; ENST00000452365; ENST00000456876; ENST00000546798; ENST00000547207; ENST00000549329; ENST00000552156	HAGLR	HOXD antisense growth-associated long non-coding RNA	chr2	-	NonCoding	176172337	176188958	4.41479	3.64788	4.42206	4.10515	3.63964	4.0884	10.1827	9.91139	10.8701	10.2922	10.5248	10.5412	9.65376	11.1066	10.1246	9.5476	9.93259	6.95793	5.35989	8.95837	9.36189	4.90385	6.97034	4.54947	5.27371	3.61402	3.09447	3.74899	4.59412	3.71937	3.12424	3.2165	5.6752	6.21794	5.7408	6.0009	5.19494	4.20884	3.91539	3.64767	4.76288
TC1500009652.hg.1	veezo.aAug10-unspliced	veezo	Transcript Identified by AceView	chr15	-	Unassigned	60884348	60885780	2.92857	2.42189	2.9857	2.66917	2.82452	2.82002	6.72819	5.02053	5.20709	5.99501	7.18967	6.98656	6.54858	6.06091	3.98853	6.85203	2.53874	3.8832	3.94439	3.29203	3.37203	3.62473	2.75697	3.37489	2.81755	3.87356	2.71746	3.59838	2.58724	2.73551	2.5161	2.86641	2.74063	2.7416	2.87282	2.89719	2.5833	2.91397	3.48308	2.99188	2.73744
TC1600011186.hg.1	NM_003486; ENST00000261622; ENST00000563489; ENST00000565644; BC039692; BC042600; OTTHUMT00000269110; OTTHUMT00000431869; OTTHUMT00000431894	SLC7A5	solute carrier family 7 (amino acid transporter light chain, L system), member 5	chr16	-	Multiple_Complex	87830023	87869494	15.1189	15.3815	13.5838	13.4473	11.5805	12.5843	8.16259	5.97849	6.51444	6.80336	6.46759	7.3163	7.58961	6.25063	8.00696	7.28438	11.374	9.49504	10.6271	8.7234	9.34025	9.86886	9.59789	12.9873	10.7819	11.0765	13.3661	14.0747	14.0704	13.4913	10.8705	8.48926	15.2312	15.5076	14.1939	13.9932	11.6618	11.7827	11.7495	9.22325	8.04957
TC0300013843.hg.1	NR_038264	ADAMTS9-AS2	ADAMTS9 antisense RNA 2	chr3	+	NonCoding	64684720	65013376	2.87256	2.96266	2.89974	2.82263	3.33191	3.3088	8.78343	7.33504	4.76402	8.12246	9.53654	9.02872	8.52421	6.17074	5.17619	8.99656	3.45542	4.30346	4.58922	4.26655	3.63223	4.80013	4.21413	4.25082	3.9869	3.62507	2.89825	2.88716	2.65084	3.11965	2.92902	2.94789	2.78967	3.14351	2.93934	3.24891	3.28611	3.07885	3.07874	2.94306	2.65236
TC0800012462.hg.1	NR_120364	CASC19	cancer susceptibility candidate 19 (non-protein coding)	chr8	-	Multiple_Complex	127116411	127203222	8.52748	8.289	5.32608	8.51772	10.354	9.3258	4.52764	3.78652	4.21243	3.93056	4.3941	4.01016	3.74336	4.6413	4.30014	4.22144	4.54041	5.29695	6.37957	4.39731	7.69197	8.15002	7.36858	8.06769	7.57089	6.72668	6.80146	8.57323	8.6284	12.4453	9.41893	9.97934	8.77253	9.8139	9.58939	6.92306	7.79812	5.36279	8.07231	9.85013	7.04262
TC1200012601.hg.1	NM_019844; ENST00000261196; ENST00000381545; ENST00000540853; ENST00000544370; ENST00000545880; OTTHUMT00000401935; OTTHUMT00000401936; OTTHUMT00000401971; OTTHUMT00000402065	SLCO1B3	solute carrier organic anion transporter family, member 1B3	chr12	+	Multiple_Complex	20810701	20916911	9.45688	10.4895	14.4171	15.4726	13.7905	15.3935	4.75194	5.07464	4.76623	5.13098	4.71959	5.2818	4.59353	6.0821	4.5198	4.66583	8.49684	5.15135	12.3388	5.19039	6.49494	13.2691	15.2931	7.44828	10.0393	4.92392	11.5686	13.3824	16.1425	8.71518	9.09418	9.54137	17.0287	19.0238	19.1537	15.094	16.4172	16.4562	11.7807	11.9661	8.49905
TC0800009971.hg.1	NM_173833; ENST00000354914; ENST00000380385; ENST00000518030; ENST00000524352; BC033153; OTTHUMT00000255223; OTTHUMT00000376443; OTTHUMT00000376444; OTTHUMT00000376445	SCARA5	scavenger receptor class A, member 5	chr8	-	Coding	27869882	27992852	4.2625	4.04057	4.64605	4.09625	4.20799	4.03795	6.49618	7.2767	6.98132	6.15544	7.79188	6.89848	6.7517	6.5133	7.6948	6.49822	4.9474	4.05553	3.76512	5.38253	3.95685	4.65634	5.24358	3.44208	4.26675	3.82589	4.32484	3.45323	4.07609	3.80187	4.42202	4.10309	4.38553	3.80376	5.59842	4.07048	4.77884	4.06288	3.65941	3.89283	4.19022
TC0800008324.hg.1	NM_002380; NM_030583; ENST00000254898; ENST00000517321; ENST00000518154; ENST00000518238; ENST00000518370; ENST00000519582; ENST00000519585; ENST00000520016; ENST00000520160; ENST00000521041; ENST00000521689; ENST00000521952; ENST00000522025; ENST00000522135; ENST00000522270; ENST00000523490; ENST00000523561; ENST00000524308; BC010444; OTTHUMT00000380327; OTTHUMT00000380328; OTTHUMT00000380329; O…	MATN2	matrilin 2	chr8	+	Multiple_Complex	97868840	98036718	5.09073	4.51392	4.60101	5.06959	5.8609	5.56954	13.4794	12.8967	12.491	11.8191	12.9655	12.6954	13.3032	11.3536	12.5907	13.0487	12.4397	9.64853	9.06916	10.5403	11.9014	10.3963	9.95829	8.807	7.70504	8.09552	4.83094	6.62792	8.25481	6.23979	9.09564	10.4511	4.86406	5.31991	8.01854	6.34383	6.52034	9.23375	4.29905	4.69919	7.98875
TC1000008357.hg.1	smorsho.aAug10-unspliced	smorsho	Transcript Identified by AceView	chr10	+	Unassigned	87722880	87724283	5.33593	4.34601	3.25935	8.72044	7.07845	8.07019	11.1421	9.70256	11.9698	12.3448	11.2402	12.017	10.4421	12.7293	9.28698	9.61054	9.80408	8.93532	7.31682	10.3516	9.86321	8.21727	6.43629	8.31442	7.92201	7.55507	5.63817	7.71272	6.56544	7.32762	9.2546	9.67136	7.64801	9.30225	6.19429	9.08361	8.50963	9.74753	5.42432	4.57527	3.74405
TC0900010570.hg.1	NM_001244959; NM_001244960; NM_001244961; NM_001244962; NM_174938; ENST00000304195; ENST00000328788; ENST00000376434; ENST00000376438; ENST00000431299; ENST00000465485; ENST00000621208; BC037253; OTTHUMT00000052829; OTTHUMT00000052830; OTTHUMT00000052831; OTTHUMT00000052832; OTTHUMT00000052833; OTTHUMT00000157355; uc004amq.1; uc022biz.1	FRMD3	FERM domain containing 3	chr9	-	Multiple_Complex	83242990	83538546	4.13846	5.15437	4.22777	5.54037	6.99433	5.9978	8.17373	9.43375	10.1812	7.70836	7.4267	8.58142	9.33007	8.80346	9.82006	8.68947	8.24401	5.79305	5.05556	8.81472	5.09442	5.40668	6.76119	5.16351	4.95154	3.88884	4.73746	5.50829	5.49699	4.43647	4.00895	4.50873	9.28217	11.9721	10.4763	8.54842	8.69387	8.41993	4.87426	4.70287	4.3235
TC0100017363.hg.1	sparreybu.bAug10-unspliced	sparreybu	Transcript Identified by AceView	chr1	-	Unassigned	219924233	219924774	4.50981	3.95689	3.62794	4.46361	3.9544	4.19722	7.60934	6.83073	7.4278	6.26627	6.56875	6.22678	7.02604	8.41732	6.09746	7.82985	4.06606	4.76427	3.84963	3.61671	3.49135	4.56854	4.22005	4.03488	3.65834	4.26019	5.42084	3.3082	3.92788	4.02919	4.32935	4.51507	4.76007	3.71197	3.24808	3.3782	3.26662	4.56112	4.2368	5.07065	4.24657
TC0100018565.hg.1	NM_000029; ENST00000366667; BC011519; OTTHUMT00000092102	AGT	angiotensinogen (serpin peptidase inhibitor, clade A, member 8)	chr1	-	Multiple_Complex	230702523	230714590	8.89402	9.41341	10.0573	5.33399	5.25572	5.71278	6.07587	5.8142	7.11368	5.98921	5.83403	5.48484	4.96387	6.09712	6.7299	4.75124	9.23003	8.50361	9.06397	9.36376	8.47136	8.67517	8.73155	7.63929	7.15565	11.2329	4.79209	6.2232	5.72797	5.54081	6.41514	7.57709	4.47534	5.86717	5.02527	4.97216	6.11664	5.21314	13.2179	13.2328	8.44684
TC0700012029.hg.1	sleyskaby.aAug10-unspliced; sleyskaby.bAug10	sleyskaby	Transcript Identified by AceView	chr7	-	Unassigned	100996711	100997808	6.57255	6.28129	7.83597	6.48067	5.96615	6.76934	15.7644	15.9053	17.3283	15.9216	15.2321	16.6472	17.3136	17.1928	17.9839	16.8319	16.068	11.9658	16.1531	16.4324	11.966	16.76	12.1413	16.8587	10.615	6.46919	6.45814	6.76949	7.28455	7.64397	8.64991	8.5214	6.51745	7.15581	7.89791	8.33728	8.83895	12.8673	6.43395	6.68459	8.61976
TC1500009709.hg.1	NM_001218; NM_001293642; NM_206925; ENST00000178638; ENST00000344366; ENST00000422263; ENST00000558287; ENST00000560293; ENST00000560666; BC000278; BC011691; BC023981; OTTHUMT00000256370; OTTHUMT00000256371; OTTHUMT00000417754; OTTHUMT00000417755; OTTHUMT00000417756; OTTHUMT00000417757	CA12	carbonic anhydrase XII	chr15	-	Multiple_Complex	63321378	63382161	10.7058	12.4523	7.13566	5.83568	5.82366	5.91077	15.0536	13.1159	15.2664	15.0578	13.7315	14.8085	14.5897	15.8384	15.1896	12.8182	14.2316	10.5172	11.292	13.9736	16.2627	12.577	11.8976	9.28026	11.2167	11.1826	7.09506	9.48464	7.43942	13.1192	12.2385	13.6992	10.5446	12.6878	11.1845	12.7022	12.3949	12.3945	9.77326	9.13326	7.84035
TC0600009270.hg.1	NM_002667; ENST00000357525; BC005269; OTTHUMT00000041993	PLN	phospholamban	chr6	+	Coding	118548279	118560730	3.84439	4.01262	3.41317	4.31976	6.02144	4.43054	14.2741	13.5198	7.06506	12.9515	14.2511	15.9146	14.5355	9.10981	11.1963	16.0371	5.73486	8.8537	9.87255	6.5929	8.63078	5.61557	7.97016	7.12013	8.43907	6.67842	4.35977	4.7904	4.78989	4.46379	5.5782	4.08267	4.20374	4.20574	4.34206	4.14246	3.90657	4.52969	4.02712	4.49778	4.57884
TC0600010825.hg.1	NM_001143948; NM_032744; ENST00000229583; ENST00000379415; ENST00000414691; ENST00000485323; ENST00000503285; ENST00000505099; ENST00000506810; ENST00000512139; ENST00000513651; ENST00000514824; BC007011; OTTHUMT00000039863; OTTHUMT00000039864; OTTHUMT00000039865; OTTHUMT00000367632; OTTHUMT00000367633; OTTHUMT00000367634; OTTHUMT00000367635; OTTHUMT00000367636; OTTHUMT00000367637; OTTHUMT0000036…	ADTRP	androgen-dependent TFPI-regulating protein	chr6	-	Multiple_Complex	11712054	11807046	4.34432	3.76192	5.17398	4.27665	5.93954	4.50109	13.4421	11.5105	11.4	11.7485	11.7389	11.5371	9.73113	12.7937	12.7445	9.15788	8.14964	7.79445	5.47336	9.64728	7.46953	8.1789	11.5302	4.66289	5.7445	4.82406	5.45455	5.12117	5.16069	4.42005	4.68734	4.59715	4.03764	5.24878	4.34605	4.61666	5.41566	4.58802	4.8473	4.77055	4.29999
TC0500012640.hg.1				chr5	-	NonCoding	159043610	159045785	3.16993	3.68814	3.70959	3.50802	3.59416	3.44485	8.5351	7.71257	5.04133	8.54209	9.16378	7.39815	7.94396	7.58834	5.76315	7.25991	4.01134	5.86632	5.35842	5.71902	4.76999	5.06915	4.38671	5.05045	5.00203	5.21239	3.67218	3.89951	4.15168	3.63079	3.19867	3.51634	3.69591	3.73669	3.43775	4.40492	4.82397	3.78104	4.16803	3.59767	4.16811
TC0900010147.hg.1	NM_001201380; OTTHUMT00000036930; OTTHUMT00000129769; OTTHUMT00000129770; OTTHUMT00000143893; OTTHUMT00000143894; OTTHUMT00000143895; OTTHUMT00000143896; OTTHUMT00000143897; OTTHUMT00000143898; OTTHUMT00000143899; OTTHUMT00000477527; OTTHUMT00000477531; OTTHUMT00000477547; OTTHUMT00000477548; OTTHUMT00000477549	CNTNAP3B	contactin associated protein-like 3B	chr9	-	Multiple_Complex	41890314	42129510	3.61657	3.52395	3.89059	4.46839	4.39288	3.89495	5.86271	8.31458	5.48832	7.18462	7.7245	8.12283	7.20759	5.0043	5.50307	7.82956	6.23287	6.88056	4.17351	5.35408	4.0847	4.34346	4.78899	4.44673	3.85637	3.46273	10.3789	12.0591	11.1591	3.7537	4.35934	3.73917	3.64828	4.15558	3.61419	4.15203	3.23136	4.25762	4.52512	4.14882	3.31995
TC0200010847.hg.1	NM_001927; ENST00000373960; ENST00000477226; ENST00000483395; ENST00000492726; BC032116; OTTHUMT00000130240; OTTHUMT00000130245; OTTHUMT00000130246; OTTHUMT00000130247; uc002vll.3	DES	desmin	chr2	+	Multiple_Complex	219418377	219426739	3.7442	4.22027	5.00601	4.95689	5.00431	4.97863	16.851	15.9317	9.93509	15.1105	17.1228	18.0222	17.0759	10.2313	17.1343	17.2441	6.42405	10.4221	15.1397	7.06375	8.31779	6.4712	7.8955	7.51493	4.72117	5.96424	4.85985	5.71109	5.68756	4.24989	4.91215	4.03286	4.20875	4.73653	4.18693	4.16531	3.96858	3.8293	5.59149	5.00833	5.74111
TC0100013071.hg.1	NM_001135247; NM_001135248; NM_002403; NM_017459; ENST00000375534; ENST00000375535; ENST00000476788; ENST00000478684; ENST00000490075; ENST00000492598; BC015039; OTTHUMT00000006609; OTTHUMT00000006610; OTTHUMT00000006611; OTTHUMT00000006612; OTTHUMT00000006613; OTTHUMT00000006614	MFAP2	microfibrillar associated protein 2	chr1	-	Multiple_Complex	16974502	16981586	4.51119	4.90422	4.26511	4.37031	5.41765	4.38799	5.93527	5.76243	6.36282	5.02694	5.55333	5.28067	5.36148	5.5921	6.92506	5.40179	7.63198	8.51192	9.11266	9.20213	7.4818	7.59291	8.6491	8.83066	9.4531	8.43496	8.16845	8.24982	9.36819	4.89899	4.75092	4.28351	4.53607	4.48594	4.83955	4.38865	4.26294	3.6445	4.05766	5.54458	4.90284
TC1100009917.hg.1	NM_000518; ENST00000335295; ENST00000380315; ENST00000475226; ENST00000485743; ENST00000633227; BC007075; OTTHUMT00000142977; OTTHUMT00000142978; OTTHUMT00000142979; OTTHUMT00000268569; OTTHUMT00000487785	HBB	hemoglobin, beta	chr11	-	Multiple_Complex	5225464	5229395	4.4248	4.06857	4.17308	3.86548	4.54858	3.58539	11.8034	10.2853	9.40893	8.63419	11.5557	8.88483	10.34	10.8594	13.5725	12.4199	8.93531	7.41863	5.34898	7.03774	9.2935	5.87609	8.55947	6.42055	6.64508	5.11048	6.33527	6.97026	6.9879	4.28811	4.86456	4.36585	3.45719	4.24671	4.21448	3.69313	6.50629	3.51555	3.75275	6.74229	3.99138
TC0900011182.hg.1	NM_153366; ENST00000374461; ENST00000374469; ENST00000401783; ENST00000467821; ENST00000476205; OTTHUMT00000053620; OTTHUMT00000053621; OTTHUMT00000053622; OTTHUMT00000053624; uc004beu.2	SVEP1	sushi, von Willebrand factor type A, EGF and pentraxin domain containing 1	chr9	-	Multiple_Complex	110365249	110579880	4.81856	3.56622	5.29292	4.84646	5.61448	5.14158	9.41652	8.80242	6.30914	8.53886	9.94857	10.2183	8.76451	7.59434	8.94715	10.1473	6.78928	6.21739	6.95337	7.05734	6.40365	5.77321	6.41759	6.0089	7.70983	6.24627	5.33291	5.3961	4.20169	4.81352	4.64355	4.70112	4.0487	4.5953	4.32571	4.72268	5.8733	4.40231	4.35687	4.34963	5.77544
TC1100012583.hg.1	NM_001001786; NR_024430; ENST00000560104; BC130361; BC130363; OTTHUMT00000387656; uc001pyf.3	BLID; MIR100HG	BH3-like motif containing, cell death inducer; mir-100-let-7a-2 cluster host gene	chr11	-	Multiple_Complex	122028283	122422871	2.83236	3.80687	2.9545	4.56219	5.79451	5.8185	8.37379	8.46033	4.83724	7.23972	8.5215	8.26238	8.46121	5.01013	6.56029	9.41419	4.58969	6.71786	7.49879	5.4885	4.76759	4.82375	5.20378	6.20069	7.40735	6.0346	9.80324	9.90877	8.39976	3.92835	3.81898	4.15588	4.23798	4.29644	4.08088	3.89594	3.48265	3.11967	4.30506	3.70486	5.52965
TC1700011575.hg.1	NM_080283; ENST00000340001; ENST00000453985; ENST00000460872; ENST00000461623; ENST00000482072; ENST00000492580; ENST00000495634; ENST00000585714; OTTHUMT00000277072; OTTHUMT00000277073; OTTHUMT00000277074; OTTHUMT00000277075; OTTHUMT00000277076; OTTHUMT00000277077; OTTHUMT00000277078; OTTHUMT00000450462	ABCA9	ATP binding cassette subfamily A member 9	chr17	-	Multiple_Complex	68974488	69061064	4.92902	4.91807	4.83774	4.35503	4.5581	4.69778	8.91833	8.35489	6.21062	7.77691	8.70069	8.97954	9.44968	7.52872	7.23851	8.63606	5.14986	6.70019	6.63196	5.75808	5.76042	5.32314	5.7743	5.50937	6.40731	6.23057	5.21636	4.54879	5.23468	4.6442	4.4164	4.01721	4.00498	5.21943	5.15656	5.36371	4.51792	4.88413	4.90044	5.43658	5.04219
TC0400007803.hg.1	nokime.aAug10-unspliced	nokime	Transcript Identified by AceView	chr4	+	Coding	71552467	71553026	3.51819	3.99059	4.44101	2.84285	3.66045	4.43858	8.623	9.30696	8.34733	7.99341	8.66867	8.04673	8.11042	9.47295	6.05534	7.92905	4.55923	5.48125	3.70789	4.18233	4.01401	3.92999	4.74923	3.44055	3.95518	3.65487	4.12323	3.45266	3.84562	5.8936	5.64635	4.9661	3.58917	3.68893	4.43066	4.06704	4.38681	6.97906	4.47675	3.12639	3.83617
TC1600011418.hg.1	NM_001793; ENST00000264012; ENST00000429102; ENST00000542274; ENST00000565453; ENST00000566808; ENST00000567674; ENST00000568292; ENST00000569036; BC014462; BC041846; OTTHUMT00000268896; OTTHUMT00000433748; OTTHUMT00000433749; OTTHUMT00000433750; OTTHUMT00000433751; OTTHUMT00000433752; OTTHUMT00000433753; OTTHUMT00000433754	CDH3	cadherin 3, type 1, P-cadherin (placental)	chr16	+	Multiple_Complex	68636189	68700295	5.30703	5.957	5.6299	8.47345	9.1476	8.90265	5.35802	5.01826	4.94287	5.67151	5.55843	5.12321	6.22062	5.53415	5.77386	5.59106	10.8539	9.85065	9.83938	8.43603	10.1315	9.54632	9.31998	11.9653	11.4816	8.49429	9.60166	12.1802	13.3876	7.10366	7.19582	8.47195	5.75372	6.28778	6.22373	6.03112	6.36955	6.76369	7.027	5.04241	6.32761
TC0900012139.hg.1	NM_021965; ENST00000396392; ENST00000396396; ENST00000431583; ENST00000472639; ENST00000496758; BC033073; OTTHUMT00000052548; OTTHUMT00000052549; OTTHUMT00000052550; OTTHUMT00000316804; OTTHUMT00000316805; uc004agr.3	PGM5	phosphoglucomutase 5	chr9	+	Multiple_Complex	68356899	68531061	4.27237	4.56841	4.65591	6.12153	6.938	5.81019	12.5436	12.1207	7.44846	11.0529	12.1126	13.1708	12.5335	8.03134	10.9063	13.8632	7.70045	6.72173	8.29954	7.14938	6.7952	5.29735	6.37664	6.87707	5.45412	7.56508	5.37981	4.67345	5.26127	5.1247	4.13632	4.62633	3.84661	4.32734	4.51962	4.39403	5.83751	4.13723	8.46469	6.95034	6.93393
TC0100011224.hg.1				chr1	+	NonCoding	202549104	202554750	6.38382	7.43398	6.20859	5.36189	4.44157	5.93035	9.42735	10.5779	8.96444	9.17728	10.8398	11.6712	10.5033	9.53896	8.14192	10.9064	5.97364	7.65608	7.49169	6.36659	8.35491	8.47072	7.64801	7.54982	6.89481	7.8813	4.74121	6.49218	5.95485	5.53519	6.18423	6.5614	5.33441	6.46213	5.75423	5.58296	5.34912	6.07141	5.58541	6.39898	4.68602
TC1100013084.hg.1	NM_001301007; NM_130847; ENST00000317829; ENST00000433060; ENST00000537191; ENST00000539727; BC037539; OTTHUMT00000396474; OTTHUMT00000397834; OTTHUMT00000397837; OTTHUMT00000397843	AMOTL1	angiomotin like 1	chr11	+	Multiple_Complex	94768342	94876753	4.63679	3.88081	4.842	3.81137	5.21355	4.55064	9.4072	8.73958	6.32679	9.26908	8.94226	10.3759	9.51291	7.06382	9.00818	11.1596	6.70959	8.44613	8.39215	7.51134	6.45265	5.84317	6.43224	6.66546	8.59293	6.61061	8.53878	9.59548	8.58144	4.55813	4.24305	4.61029	4.1066	4.77502	4.91452	4.31386	4.80835	4.35075	4.85228	4.20078	4.1495
TC2000007627.hg.1	NM_001256135; NM_001316; NR_045796; ENST00000262982; ENST00000396192; ENST00000469700; BC108309; BC109313; BC109314; OTTHUMT00000080344; OTTHUMT00000080345	CSE1L	CSE1 chromosome segregation 1-like (yeast)	chr20	+	Multiple_Complex	49046246	49096960	14.5337	14.0198	13.391	16.446	14.5105	14.6272	10.6496	11.8296	9.67697	10.2877	10.693	10.6755	10.5916	10.5208	10.5907	10.9242	11.5809	13.0553	13.295	11.1064	11.2085	13.2351	13.442	14.2095	12.6995	12.7824	15.8288	14.2246	14.103	17.1663	16.1026	15.9276	15.8609	14.8336	13.9824	15.4177	14.9755	12.8155	15.7151	16.2841	12.8918
TC0500010765.hg.1				chr5	-	NonCoding	55421526	55423800	5.00465	4.68556	5.53478	6.04127	5.46786	5.33293	8.12446	7.54151	8.16761	8.44033	8.8048	8.7034	8.66449	8.61184	7.86513	8.34939	7.13943	5.76369	6.33234	7.20539	5.41217	5.86946	5.53813	6.06531	6.6125	5.87603	5.98099	5.03753	5.42863	5.39194	6.76203	4.55443	5.86057	5.22639	5.48035	5.13079	5.11304	6.10871	4.12631	5.25714	5.10386
TC0300006906.hg.1	rofybo.aAug10-unspliced	rofybo	Transcript Identified by AceView	chr3	+	Unassigned	29290868	29294438	3.3142	3.48974	3.46379	3.50462	2.72457	3.51971	9.91636	8.48038	5.50469	8.13635	9.08605	8.44158	8.27729	7.58072	5.24293	7.93208	4.22139	5.99364	6.46405	4.49342	4.10037	5.46373	6.1572	5.15202	6.25002	6.3679	3.71259	3.92058	4.75469	3.43655	3.64758	3.89555	9.81111	8.59312	11.132	3.70216	3.15055	3.91208	3.00183	4.06939	3.92545
TC0600011086.hg.1	plysnorbu.aAug10-unspliced	plysnorbu	Transcript Identified by AceView	chr6	-	Unassigned	25101199	25102246	3.72145	4.42871	3.63576	3.35718	3.3339	3.4247	6.73315	8.176	7.09194	7.04402	6.79382	8.65352	7.7774	6.10867	5.83757	7.36052	4.26661	6.01142	5.80731	4.81677	3.71705	3.67003	4.74245	4.35064	5.68716	4.51149	2.7734	3.39478	2.83923	3.84397	2.78979	2.72961	3.02011	3.00133	2.94835	3.81923	3.83068	3.02132	3.904	3.02279	4.02521
TC0X00010982.hg.1	NM_004065; ENST00000370532; BC113472; BC113474; OTTHUMT00000058583	CDR1	cerebellar degeneration related protein 1	chrX	-	Coding	140782405	140784871	4.49428	4.64913	4.98836	5.13793	6.0158	5.0389	10.1952	10.874	9.41784	10.192	11.1554	10.1019	11.0496	8.05085	10.7228	11.2143	6.40861	8.92525	8.02762	8.3473	9.71136	5.44541	9.72164	7.64773	10.9618	6.37631	5.30021	4.58478	4.37125	5.55313	5.35836	5.19746	4.89003	5.45821	5.00417	5.60628	5.54746	5.22696	4.45048	4.70702	5.00026
TC1400008021.hg.1	NM_001275; NM_001301690; ENST00000216492; ENST00000334654; ENST00000553866; ENST00000556076; ENST00000556098; ENST00000556876; BC001059; BC006459; OTTHUMT00000412411; OTTHUMT00000412412; OTTHUMT00000412414; OTTHUMT00000412415; OTTHUMT00000412416; OTTHUMT00000412417	CHGA	chromogranin A	chr14	+	Multiple_Complex	92923080	92935296	3.07587	3.58528	3.21862	3.27895	4.27644	3.58779	8.87573	11.5698	8.78378	7.426	9.13824	9.84421	11.6949	8.83875	12.4227	8.14893	4.12491	5.22528	3.58768	7.81246	3.01707	4.16843	5.97813	3.37169	4.04785	3.49596	3.6464	3.47432	3.45002	3.66845	3.20122	3.93912	3.25729	3.73048	3.59553	3.53756	4.96763	3.9964	3.53938	3.42043	3.09921
TC0800009961.hg.1	NM_001831; NR_038335; NR_045494; NR_106902; ENST00000316403; ENST00000405140; ENST00000518050; ENST00000519472; ENST00000519742; ENST00000520491; ENST00000520796; ENST00000521770; ENST00000522098; ENST00000522238; ENST00000522299; ENST00000522413; ENST00000522502; ENST00000523396; ENST00000523500; ENST00000523589; ENST00000560566; ENST00000617673; BC010514; BC019588; OTTHUMT00000219953; OTTHUMT00…	CLU; MIR6843	clusterin; microRNA 6843	chr8	-	Multiple_Complex	27596917	27615031	6.00277	4.36467	5.92498	10.9846	10.3	10.3071	12.16	12.0701	9.75102	10.9861	12.9133	13.1975	12.281	10.4138	11.8775	13.1528	6.32984	9.68657	9.51975	7.78651	6.56746	4.05462	7.7042	6.29621	7.08873	9.10763	10.7016	10.2254	10.0495	4.58889	4.04911	5.66936	7.53369	9.07876	10.1961	5.06742	4.48545	3.3705	5.79893	4.0336	5.52158
TC0900009916.hg.1	NM_002989; ENST00000259607; ENST00000378792; BC027918; OTTHUMT00000052244; OTTHUMT00000052245	CCL21	chemokine (C-C motif) ligand 21	chr9	-	Coding	34709005	34710167	3.61734	3.34077	3.42109	3.74886	3.34165	3.14637	8.36895	9.66705	7.30063	10.0941	8.21986	8.16671	9.23772	9.68637	10.0112	8.17115	4.2384	7.63342	5.68553	9.26201	4.57538	5.01579	7.30764	6.04752	3.48721	3.85139	3.42315	3.31133	3.55576	3.43013	3.01484	3.1504	3.07659	3.37903	3.37729	3.27826	3.34499	3.19076	3.48745	3.35207	3.27234
TC1200011207.hg.1	NM_001005502; NM_001874; NM_198320; ENST00000338356; ENST00000546373; ENST00000546556; ENST00000546912; ENST00000547134; ENST00000547924; ENST00000548262; ENST00000548954; ENST00000549691; ENST00000549781; ENST00000551568; ENST00000551728; ENST00000551897; BC022276; OTTHUMT00000403353; OTTHUMT00000403354; OTTHUMT00000403355; OTTHUMT00000403357; OTTHUMT00000403358; OTTHUMT00000403359; OTTHUMT00000…	CPM	carboxypeptidase M	chr12	-	Multiple_Complex	68842197	68971570	3.2516	3.93813	3.95578	3.82705	5.32477	3.94459	10.806	11.358	12.2505	11.206	8.97212	10.6971	11.713	12.4545	12.1999	10.6974	12.0899	6.43318	7.36051	9.2674	6.49638	5.61011	8.09223	10.9774	10.1517	6.95716	5.65867	6.83563	5.15272	4.16551	4.55391	4.39809	4.2499	4.92483	4.52191	3.84851	5.51411	5.26696	4.16743	4.91106	4.69097
TC1700006909.hg.1	NM_001146312; NM_153604; ENST00000343344; ENST00000395988; ENST00000425538; ENST00000443061; ENST00000579237; BC126307; BC143391; OTTHUMT00000129947; OTTHUMT00000129948; OTTHUMT00000129950; OTTHUMT00000129951; OTTHUMT00000441562	MYOCD	myocardin	chr17	+	Multiple_Complex	12665890	12768949	3.73383	3.36198	4.0098	3.13054	3.76671	2.7655	11.4275	10.6325	8.47532	10.529	12.7206	12.4662	11.7311	7.02473	11.2461	13.8016	7.8599	6.31456	9.79076	6.8325	6.63737	5.99071	6.12377	5.40836	4.3379	5.02489	3.38727	3.62928	3.61349	3.569	4.08783	3.521	3.503	3.40749	3.55878	3.62616	4.92409	3.23324	4.32462	3.81932	6.46397
TC1600009713.hg.1	ENST00000610646	RP11-368J21.4		chr16	-	Pseudogene	22537478	22537584	4.42995	3.90464	3.36279	3.61196	4.85647	4.44286	8.55384	9.8888	10.5624	7.9095	8.37212	8.95181	9.34277	10.1191	9.71441	8.19319	9.44612	6.80191	6.4116	7.65865	6.10362	6.35467	6.32512	7.35247	4.92804	5.48197	4.13961	4.48252	4.69759	3.40268	3.13747	4.21122	3.83073	5.19984	5.13012	3.78846	4.38013	5.13679	3.75467	5.25791	3.21799
TC1200009834.hg.1	NM_001297709; NM_001297710; NM_001297711; NM_001297712; NM_003480; NR_123733; NR_123734; ENST00000359478; ENST00000396549; ENST00000433590; ENST00000534833; ENST00000535336; ENST00000535411; ENST00000537009; ENST00000537128; ENST00000538107; ENST00000538694; ENST00000540087; ENST00000543369; ENST00000543467; ENST00000544211; ENST00000544889; BC005901; OTTHUMT00000400656; OTTHUMT00000400657; OTTHU…	MFAP5	microfibrillar associated protein 5	chr12	-	Multiple_Complex	8637346	8662888	3.40871	3.77493	3.27824	3.64331	4.39363	3.86554	11.6574	12.8821	10.6258	9.55798	10.736	10.0422	12.7213	11.1992	11.4248	11.157	4.60338	6.82775	6.53567	7.65916	7.70007	5.50581	7.5995	7.09817	14.637	7.17781	3.94756	3.43515	3.71487	3.62804	3.41253	3.67332	3.19955	4.00064	4.07007	3.59614	3.0489	3.54344	3.69935	3.85622	4.267
TC1700010455.hg.1	NM_032962; NM_032963; NM_032965; NR_027921; NR_027922; ENST00000614009; ENST00000614368; ENST00000617897; ENST00000618404; ENST00000620991; ENST00000622526; BC038289; BC045165; BC140941; OTTHUMT00000477119; OTTHUMT00000477120; OTTHUMT00000477121; OTTHUMT00000477122; OTTHUMT00000477125; OTTHUMT00000477126; OTTHUMT00000477127; OTTHUMT00000477128	CCL14; CCL15; CCL15-CCL14	chemokine (C-C motif) ligand 14; chemokine (C-C motif) ligand 15; CCL15-CCL14 readthrough (NMD candidate)	chr17	-	Multiple_Complex	35983291	36002038	3.77392	4.63951	4.12484	4.10532	4.61135	4.19864	7.27366	7.30773	7.27549	8.14844	9.44359	7.56719	8.20037	8.56804	9.58486	7.24485	4.77174	4.72819	4.93422	6.19846	4.66934	4.86432	5.34564	4.86487	4.94229	4.25734	4.02139	3.65514	4.33471	4.35883	4.66094	7.48678	4.10267	3.46877	3.27505	4.21524	5.6058	4.33735	4.39817	4.50494	4.64214
TC0900012278.hg.1	NM_001286999; NM_001287000; NM_001287001; NM_001287002; NM_001287003; NM_013443; NR_104629; ENST00000291839; ENST00000373141; ENST00000373142; ENST00000373144; ENST00000373146; ENST00000447681; ENST00000463086; ENST00000478319; ENST00000480417; ENST00000481355; ENST00000483353; ENST00000485320; ENST00000494541; ENST00000494611; ENST00000542456; ENST00000622357; BC006564; BC007802; BC016299; OTTHU…	ST6GALNAC6	ST6 (alpha-N-acetyl-neuraminyl-2,3-beta-galactosyl-1,3)-N-acetylgalactosaminide alpha-2,6-sialyltransferase 6	chr9	-	Multiple_Complex	127885321	127905408	4.44564	4.47641	4.15285	5.31253	5.21155	4.50677	9.18713	14.2249	14.6925	10.3834	9.35265	12.309	13.8583	12.5839	14.0242	12.3436	9.18141	9.88128	7.97292	10.6222	10.1172	8.11255	10.9769	6.4171	7.04185	6.77322	5.85077	5.96393	6.89371	4.83888	4.90793	4.72339	5.23019	6.7646	6.80007	5.09295	5.66415	5.0041	4.53823	4.10028	4.74578
TC0200012339.hg.1	NM_001112800; NM_001112801; NM_001112802; NM_001252624; NM_021097; ENST00000332839; ENST00000402441; ENST00000403092; ENST00000405269; ENST00000405901; ENST00000406391; ENST00000406785; ENST00000407929; ENST00000408028; ENST00000417271; ENST00000448531; ENST00000455476; OTTHUMT00000325968; OTTHUMT00000325969; OTTHUMT00000326025; OTTHUMT00000326026; OTTHUMT00000326028; OTTHUMT00000326029; OTTHUMT0…	SLC8A1	solute carrier family 8 (sodium/calcium exchanger), member 1	chr2	-	Multiple_Complex	40097270	40611053	3.70195	4.71874	4.06381	3.90482	4.74965	4.06303	8.97731	9.63117	6.39115	8.48725	8.55431	9.78368	9.13244	6.02782	7.88078	10.7082	6.29689	6.30295	6.29905	6.67069	5.85404	5.29863	6.88457	6.49978	6.70547	5.19218	3.2467	3.94322	3.91145	4.04923	3.71138	3.93267	3.80082	3.43714	3.36313	3.2606	5.5257	3.40723	3.98029	4.4983	3.80059
TC0200016769.hg.1				chr2	-	NonCoding	217799791	217801256	4.50357	4.29591	4.53603	4.05222	4.66218	4.05247	14.1326	11.5546	8.98697	12.7287	14.59	15.2418	15.0033	9.9515	13.1869	15.873	7.14109	9.77691	13.126	8.9644	9.38503	7.74411	7.24091	9.3415	11.0231	8.05252	6.18598	6.48599	5.19765	4.64235	5.87268	9.05648	3.94438	4.07201	3.65331	4.09313	4.64977	4.23	3.66866	4.53034	4.88451
TC0700013524.hg.1	NM_182762; ENST00000332878; ENST00000400331; ENST00000471019; ENST00000483317; ENST00000589011; BC137090; OTTHUMT00000250202; OTTHUMT00000326634; OTTHUMT00000326635; OTTHUMT00000326636; OTTHUMT00000460742	MACC1	metastasis associated in colon cancer 1	chr7	-	Multiple_Complex	20133924	20217404	14.5301	14.1235	16.658	14.8917	14.5445	14.1093	10.7834	9.55827	9.52309	9.21448	9.00234	8.76103	8.64242	9.71078	8.44951	7.63959	11.9545	11.3563	16.1319	10.921	11.7101	15.4773	13.0548	14.87	13.4026	13.653	7.50855	10.0559	12.7448	11.1545	11.8085	11.1934	4.3908	4.06549	8.05145	11.423	9.60621	12.3819	14.625	13.4613	13.7077
TC1100008473.hg.1	NM_025098; ENST00000198801; ENST00000525093; ENST00000526712; ENST00000624180; BC103876; BC103877; BC103878; OTTHUMT00000383520; OTTHUMT00000383522; OTTHUMT00000383523; OTTHUMT00000383524	MOGAT2	monoacylglycerol O-acyltransferase 2	chr11	+	Multiple_Complex	75717819	75732958	2.66484	3.66703	3.12494	3.3462	3.02902	3.29392	10.619	11.4023	12.7817	11.2165	9.848	10.8701	9.64703	12.426	12.2914	9.80086	10.766	6.44157	9.22425	9.22049	10.147	11.0616	9.16595	3.69174	3.5231	6.0877	3.17627	2.99461	3.4551	3.42568	3.16542	3.71785	3.08439	3.28483	3.28541	3.10571	3.21749	3.09049	3.47004	2.69629	3.53004
TC0500009743.hg.1	NM_001040462; NM_001159707; NM_001159708; NM_001159709; NM_001159710; NM_024850; ENST00000231229; ENST00000340184; ENST00000400707; ENST00000503543; ENST00000505126; ENST00000508408; ENST00000511704; ENST00000513442; ENST00000514448; ENST00000533815; ENST00000610640; BC119696; OTTHUMT00000253528; OTTHUMT00000368440; OTTHUMT00000368441; OTTHUMT00000368442; OTTHUMT00000368443; OTTHUMT00000368444; O…	BTNL8	butyrophilin-like 8	chr5	+	Multiple_Complex	180899077	180950906	5.1738	5.84573	5.25958	4.87218	4.82402	5.04279	10.3937	10.525	10.3672	10.6228	8.68043	9.7767	8.18056	10.8515	11.0224	8.73246	7.61384	6.82934	6.06917	8.57612	8.0467	5.57835	7.93207	5.39767	5.19629	4.80828	4.60862	4.46139	4.52625	4.82057	5.22144	6.00417	4.88226	4.70479	4.10909	5.27246	5.82474	5.01607	4.73335	5.5864	4.75281
TC1100007772.hg.1	NM_001164470; NM_017716; ENST00000016913; ENST00000525951; ENST00000526784; ENST00000530007; ENST00000537076; BC029793; OTTHUMT00000383625; OTTHUMT00000383626; OTTHUMT00000383627; OTTHUMT00000383630	MS4A12	membrane-spanning 4-domains, subfamily A, member 12	chr11	+	Multiple_Complex	60492778	60507430	3.86085	4.22013	4.99376	4.15882	5.58328	4.42586	14.8839	16.5149	12.7424	15.469	15.4994	12.7823	14.2511	16.0594	16.4305	11.2427	6.84514	12.259	4.16129	12.6988	7.35756	5.52408	7.96846	7.19458	3.93507	3.77184	4.94	4.46355	4.94908	4.5895	3.97889	4.53569	4.96483	4.6115	4.59663	4.39666	5.74519	3.64456	4.01964	5.19669	5.34681
TC1000006917.hg.1	NM_000724; NM_001167945; NM_201570; NM_201571; NM_201572; NM_201590; NM_201593; NM_201596; NM_201597; ENST00000282343; ENST00000324631; ENST00000352115; ENST00000377315; ENST00000377319; ENST00000377328; ENST00000377329; ENST00000377331; ENST00000396576; ENST00000467034; ENST00000468177; ENST00000498816; ENST00000612134; ENST00000612743; ENST00000615785; ENST00000617363; BC136409; OTTHUMT00000047…	CACNB2	calcium channel, voltage-dependent, beta 2 subunit	chr10	+	Multiple_Complex	18140677	18541869	3.60148	4.93879	3.52337	6.21203	5.67497	5.79335	10.6882	9.12271	10.463	9.98147	9.87545	10.1299	10.0978	7.9784	9.21379	10.3889	7.4962	6.08087	6.49774	9.52534	7.36765	5.80704	6.62816	5.71531	4.4778	6.06721	5.86519	5.88634	6.14431	4.71061	5.63351	3.65297	5.22665	6.81518	6.53134	7.45684	8.81882	10.027	4.4865	5.6644	5.28983
TC0400010242.hg.1	NM_013261; ENST00000264867; ENST00000503714; ENST00000505469; ENST00000506055; ENST00000507342; ENST00000507380; ENST00000508380; ENST00000509642; ENST00000509702; ENST00000512169; ENST00000513205; ENST00000514479; ENST00000514494; ENST00000514517; ENST00000515534; ENST00000612355; ENST00000613098; ENST00000617484; OTTHUMT00000214976; OTTHUMT00000360004; OTTHUMT00000360005; OTTHUMT00000360006; OT…	PPARGC1A	peroxisome proliferator-activated receptor gamma, coactivator 1 alpha	chr4	-	Multiple_Complex	23755041	23904089	13.3601	14.6111	13.9971	5.30777	6.22804	5.11544	14.3717	13.3876	14.3522	14.259	13.9194	14.6564	13.7981	15.4684	14.4638	14.1451	14.2565	10.4388	7.57938	13.9084	13.2631	10.2206	11.8061	11.1661	7.21	6.52025	4.7519	6.10401	6.10941	5.72607	5.73631	5.89673	4.75869	6.045	5.97335	7.78862	7.93139	12.9526	9.26897	10.3388	6.78496
TC0200012343.hg.1	steelo.aAug10-unspliced	steelo	Transcript Identified by AceView	chr2	-	Unassigned	40394664	40396950	4.24388	3.43346	4.35617	4.14724	3.59009	4.71128	11.519	10.2102	8.0559	11.08	11.4585	10.4494	10.4703	6.47452	7.45841	11.8588	6.80308	7.1282	8.17725	7.23284	8.18319	6.69064	7.02017	8.11336	6.21459	7.24949	4.48583	4.17541	3.73086	4.0893	3.04799	3.32237	4.0156	4.40194	4.6113	4.40516	3.092	3.49408	4.51956	4.25046	4.97162
TC0500009749.hg.1	NM_197975; ENST00000342868; BC100800; BC100801; BC100802; OTTHUMT00000367176; uc003mmr.3	BTNL3	butyrophilin-like 3	chr5	+	Coding	180988845	181006727	5.86407	5.02685	4.42214	4.3018	4.86794	3.86084	12.0606	10.904	11.8015	11.8442	9.21188	10.572	8.9725	11.0527	12.4029	9.26449	7.89305	7.80775	7.74129	9.46167	9.17299	7.66482	8.81997	4.99242	6.51395	5.35218	5.70232	3.10187	3.90642	4.8901	4.38654	5.31289	4.8733	4.28676	3.50111	5.91788	5.28734	6.09404	5.71405	7.68903	6.70805
TC1500010815.hg.1				chr15	+	NonCoding	101760179	101760235	5.31876	5.53156	4.89344	4.61307	4.7851	4.33774	9.57101	9.33851	9.99673	11.7154	11.8368	10.9415	11.2535	10.3462	11.6379	12.2218	8.28942	8.44871	8.8955	10.2276	8.03768	8.76879	7.70714	7.7734	9.25743	10.602	5.16611	5.52195	4.48288	6.56853	6.49729	5.28417	4.00402	4.5224	4.19258	5.5369	7.40748	4.97933	5.27216	5.74698	4.23133
TC1000011114.hg.1	NM_001014797; NM_001161352; NM_001161353; NM_001271518; NM_001271519; NM_001271520; NM_001271521; NM_001271522; NM_002247; ENST00000286627; ENST00000286628; ENST00000354353; ENST00000372403; ENST00000372408; ENST00000372421; ENST00000372437; ENST00000372440; ENST00000372443; ENST00000404771; ENST00000404857; ENST00000406533; ENST00000428546; ENST00000434208; ENST00000450795; ENST00000457953; ENST…	KCNMA1	potassium channel, calcium activated large conductance subfamily M alpha, member 1	chr10	-	Multiple_Complex	76869601	77638595	4.25167	3.97053	4.20764	3.87038	5.59047	3.77183	11.3378	11.1477	9.66792	10.1556	11.6525	12.84	12.3155	8.89412	10.5178	12.9129	9.28164	7.78131	9.47748	7.82091	6.32723	4.85596	4.90498	5.51323	7.55186	4.82937	3.80586	4.29572	4.81778	4.45506	4.27057	4.5736	3.69269	4.16929	4.45031	4.83427	4.62745	6.23314	3.99671	4.24841	4.8411
TC1400006659.hg.1	NM_004995; ENST00000311852; ENST00000547074; ENST00000547279; ENST00000547596; ENST00000548162; ENST00000548761; BC064803; OTTHUMT00000071660; OTTHUMT00000408324; OTTHUMT00000408325; OTTHUMT00000408327; OTTHUMT00000408329; OTTHUMT00000408330	MMP14	matrix metallopeptidase 14 (membrane-inserted)	chr14	+	Multiple_Complex	22836533	22849027	6.34579	6.66147	7.03091	4.19543	4.9689	4.66998	7.38006	8.48141	8.63132	7.77965	8.83148	8.14309	8.14213	7.26655	8.87083	7.3693	9.60417	11.9477	13.6001	12.8781	11.6608	8.73166	9.9208	10.9367	13.2067	8.45373	4.40702	5.80878	6.85125	4.02259	4.81673	4.58053	5.411	5.71865	6.07167	4.38309	6.10941	5.78264	4.81508	6.03278	4.88843
TC0700006977.hg.1	NM_004289; ENST00000056233; ENST00000606261; ENST00000607375; BC068455; OTTHUMT00000214088; OTTHUMT00000471201; OTTHUMT00000471202	NFE2L3	nuclear factor, erythroid 2-like 3	chr7	+	Multiple_Complex	26152227	26187136	6.63535	7.53878	8.35575	11.1856	11.2068	11.6827	7.62138	8.32102	6.5464	8.07726	6.41649	7.86485	6.09547	7.56208	8.14401	6.47072	12.096	11.1001	11.6172	9.92381	11.1026	12.9754	12.518	13.7629	11.0386	13.2737	9.78874	10.122	10.6702	11.106	10.6092	10.0069	10.9283	12.0121	11.0439	11.3918	12.0987	11.5603	15.03	13.0739	12.1686
TC0700009083.hg.1	NM_001130720; NM_001130722; NM_001130723; NM_015328; ENST00000325006; ENST00000446544; ENST00000460109; ENST00000461161; ENST00000466924; ENST00000466993; ENST00000472554; ENST00000474594; ENST00000477028; ENST00000490911; ENST00000491079; ENST00000492628; BC008349; BC024325; OTTHUMT00000349380; OTTHUMT00000349381; OTTHUMT00000349382; OTTHUMT00000349383; OTTHUMT00000349384; OTTHUMT00000349411; OT…	AHCYL2	adenosylhomocysteinase-like 2	chr7	+	Multiple_Complex	129225014	129430211	6.51895	8.3145	6.66535	7.51448	7.37942	7.3714	15.3229	14.794	15.1769	14.9048	13.4802	13.6541	14.0824	15.1893	14.7085	12.7402	12.7263	12.1319	9.32806	11.6268	12.5974	12.1744	11.8205	11.8841	9.0669	6.67923	7.82342	9.11959	8.6119	6.08038	6.56667	7.07895	11.4616	14.3627	11.3584	12.8951	12.6548	10.9238	8.43395	7.20554	6.33331
TC1700006911.hg.1	NM_014859; ENST00000262444; ENST00000340825; ENST00000379672; ENST00000538915; ENST00000544416; ENST00000578087; ENST00000578442; ENST00000580768; ENST00000581437; ENST00000583608; ENST00000584974; ENST00000616670; BC117412; BC117416; BC143853; OTTHUMT00000129945; OTTHUMT00000441566; OTTHUMT00000441567; OTTHUMT00000441568; OTTHUMT00000441569; OTTHUMT00000441570; OTTHUMT00000441572; OTTHUMT0000044…	ARHGAP44	Rho GTPase activating protein 44	chr17	+	Multiple_Complex	12789512	12991643	4.13959	5.33467	4.97866	6.42022	7.19877	6.08103	9.36597	10.2034	10.3963	9.82127	9.22681	9.48722	10.776	10.4228	9.47159	8.29609	6.93333	7.32367	6.64578	7.70634	7.63126	6.68891	9.02873	7.82279	4.9792	5.73423	6.46317	6.75138	6.66079	4.18467	5.32617	5.39158	5.17628	6.16693	5.74225	8.49119	8.49925	8.1048	4.69679	5.23557	3.43684
TC0800009891.hg.1	NM_003155; ENST00000290271; ENST00000524323; BC029044; OTTHUMT00000215143; OTTHUMT00000376073	STC1	stanniocalcin 1	chr8	-	Multiple_Complex	23841913	23854807	4.54377	4.6594	4.45323	4.48782	6.92259	4.93148	8.10079	5.10968	6.12244	7.2395	5.03311	6.88972	7.63005	5.47257	7.21151	5.45696	8.49676	12.0444	11.3782	11.4981	9.98741	8.87994	9.99111	9.02425	12.9206	9.69589	4.51517	5.22968	4.54079	4.31146	4.2524	4.29151	4.14881	5.78649	4.21772	6.03832	7.42288	6.74085	5.14557	4.69379	4.08239
TC1500006571.hg.1				chr15	+	NonCoding	24993775	24994849	3.84324	3.54615	3.63333	3.81106	4.0261	3.92402	8.09942	7.43703	5.97183	7.90869	8.03229	8.01788	8.40784	5.74694	5.44967	8.09996	5.94592	5.61476	5.66096	4.5318	5.72598	4.49656	5.05958	5.06964	5.74246	5.26973	3.92421	3.89124	3.62812	3.6461	3.76877	3.4881	2.63269	3.07514	3.70826	3.70105	3.36894	3.81303	3.67439	4.39281	3.49515
TC1100012308.hg.1	NM_001289807; NM_001289808; NM_001885; ENST00000227251; ENST00000524660; ENST00000525823; ENST00000526167; ENST00000526180; ENST00000527899; ENST00000527950; ENST00000528628; ENST00000528961; ENST00000529647; ENST00000531198; ENST00000533280; ENST00000533475; ENST00000533879; ENST00000533971; ENST00000616970; BC007008; OTTHUMT00000391654; OTTHUMT00000391655; OTTHUMT00000391656; OTTHUMT00000391657…	CRYAB	crystallin alpha B	chr11	-	Coding	111908565	111923722	4.47196	4.98045	4.54506	4.42675	5.26273	4.6728	12.3177	11.2012	8.09804	10.443	12.7841	12.4085	11.7445	7.88585	11.0869	12.8412	5.66136	7.40118	9.40828	6.38025	6.8381	5.34684	6.46803	6.62179	8.05004	5.10535	3.79806	4.22676	4.81116	4.65966	5.01287	4.99593	4.06674	4.44262	4.91493	4.14844	5.12697	4.29181	4.44983	5.31055	4.59514
TC0900009606.hg.1	NM_017637; ENST00000380666; ENST00000380667; ENST00000380672; ENST00000411752; ENST00000418777; ENST00000468187; ENST00000471301; ENST00000484726; ENST00000486514; ENST00000545497; ENST00000603313; ENST00000603713; ENST00000613349; ENST00000617779; OTTHUMT00000051781; OTTHUMT00000051782; OTTHUMT00000051783; OTTHUMT00000051786; OTTHUMT00000207395; OTTHUMT00000216901; OTTHUMT00000216902; OTTHUMT000…	BNC2	basonuclin 2	chr9	-	Multiple_Complex	16409503	16870843	3.9763	4.13942	5.01068	4.66952	4.7729	4.31543	10.3779	9.69521	7.32781	9.81786	10.1776	11.3875	9.89239	7.02245	9.63003	12.3138	5.36325	7.62605	7.73236	7.26191	6.19679	6.75145	6.75519	7.70061	8.88544	7.19105	5.00633	3.29328	3.40125	4.1843	4.38454	4.28855	4.42301	4.08543	3.75858	4.10336	4.43204	4.01256	3.72565	4.38568	4.38574
TC0X00009611.hg.1	NM_033518; ENST00000413668; ENST00000416711; ENST00000429543; ENST00000440085; ENST00000441948; ENST00000480105; ENST00000488083; ENST00000494034; ENST00000497336; ENST00000595796; ENST00000615300; ENST00000619100; ENST00000620913; ENST00000622196; BC019246; OTTHUMT00000060714; OTTHUMT00000060715; OTTHUMT00000060716; OTTHUMT00000060717; OTTHUMT00000060718; OTTHUMT00000060719; OTTHUMT00000060720; …	SLC38A5	solute carrier family 38, member 5	chrX	-	Multiple_Complex	48458537	48470256	3.97423	4.85908	5.50667	3.78451	5.25469	3.75964	6.62888	8.6592	8.52555	7.76345	6.6912	7.07178	7.71852	9.2003	9.75232	6.74682	6.65575	13.1958	13.3488	8.45083	7.31717	12.1886	11.7235	10.6657	12.1676	12.6924	12.6632	11.5588	14.0381	11.3812	10.2154	13.0119	14.2876	13.9932	13.5342	3.86305	4.7458	3.50494	4.03187	4.48187	5.89124
TC0600009505.hg.1	NM_003206; NM_198392; ENST00000237316; ENST00000367882; BC025697; OTTHUMT00000042292; OTTHUMT00000042293	TCF21	transcription factor 21	chr6	+	Multiple_Complex	133862840	133895553	5.19515	4.84558	5.56944	5.03113	4.90036	4.60413	8.8134	8.9572	9.35981	8.90394	9.65006	9.08906	8.03861	6.67888	9.82268	8.76737	6.24277	5.32449	6.54975	7.99631	6.30974	5.74916	6.76762	5.51864	5.15646	5.23298	5.25912	3.93296	4.26938	4.95916	5.29963	4.2261	4.9469	5.06403	4.69036	4.67567	5.92863	4.82848	4.89619	4.74289	4.62942
TC0400008551.hg.1	NM_001128933; NM_001128934; NM_001286754; NM_001286755; NM_133477; ENST00000307142; ENST00000429713; ENST00000434046; ENST00000448416; ENST00000504178; ENST00000610556; BC136256; BC150629; OTTHUMT00000364018; OTTHUMT00000364019; OTTHUMT00000364020; OTTHUMT00000364021; OTTHUMT00000480984; uc010inb.3	SYNPO2	synaptopodin 2	chr4	+	Multiple_Complex	118842074	119061247	3.23369	3.50538	3.59288	3.28663	5.37024	3.64454	9.19307	9.2501	7.70266	8.51582	10.5582	11.5073	11.1719	6.96409	10.059	11.5228	5.51716	6.04146	7.72928	6.70451	5.15379	4.63445	5.13218	4.94626	5.49363	5.66162	3.5133	4.2418	3.95169	3.67698	4.48729	4.5666	3.32324	3.87992	3.74185	3.50323	5.31717	3.36937	3.77505	4.48474	3.72343
TC0800010990.hg.1	NM_001128829; NM_001128830; NM_001128831; NM_001164830; NM_001291967; NM_001291968; NM_001738; ENST00000431316; ENST00000517429; ENST00000517590; ENST00000517618; ENST00000518233; ENST00000518341; ENST00000519129; ENST00000519991; ENST00000520093; ENST00000520663; ENST00000520692; ENST00000520990; ENST00000521679; ENST00000521846; ENST00000522389; ENST00000522579; ENST00000522662; ENST00000522814…	CA1	carbonic anhydrase I	chr8	-	Multiple_Complex	85327608	85379014	4.56748	4.61263	5.61121	4.22723	5.46596	4.37836	19.143	19.5552	19.4679	19.2127	18.9086	19.5211	19.515	19.5129	19.5286	19.4972	7.37972	16.0519	6.96159	17.5909	10.9213	8.42176	16.1864	4.44006	4.3247	4.39159	4.82499	5.03261	4.25764	4.67716	4.49727	5.25355	4.42233	4.38387	4.56494	3.91245	6.71433	4.13774	4.33654	4.0061	3.70856
TC0100008924.hg.1	NM_012128; NR_024602; ENST00000370563; ENST00000496322; BC113687; BC113689; OTTHUMT00000028292; OTTHUMT00000028293	CLCA4	chloride channel accessory 4	chr1	+	Multiple_Complex	86547076	86580754	3.27964	3.64879	3.48078	3.49615	5.45371	3.87593	17.9058	18.5512	16.9722	18.7289	14.7468	18.5192	15.6106	18.3159	17.9558	12.2775	8.58501	10.3402	3.97032	16.3375	4.11323	8.0484	8.46997	4.11412	3.72454	3.61644	2.74786	4.48532	4.21831	3.36727	4.03151	3.34899	2.78562	3.54746	3.62157	3.03306	5.24567	4.57016	4.16348	3.68409	3.22054
TC1500008127.hg.1	NM_001301110; NM_207517; ENST00000286744; ENST00000561483; ENST00000562296; ENST00000565653; ENST00000567476; ENST00000567663; ENST00000567716; ENST00000569510; BC128389; BC128390; OTTHUMT00000304007; OTTHUMT00000420881; OTTHUMT00000420882; OTTHUMT00000420883; OTTHUMT00000420884; OTTHUMT00000420885; OTTHUMT00000420886; OTTHUMT00000420887	ADAMTSL3	ADAMTS like 3	chr15	+	Multiple_Complex	83654086	84039842	3.52354	3.84321	3.66432	3.83487	4.27781	3.84004	9.86151	7.7545	5.7216	8.86397	8.82017	9.70833	9.7479	6.44315	7.43918	9.80557	5.16969	5.45623	4.84888	3.64784	4.34603	4.53169	4.22656	4.0618	4.23254	4.41139	3.68684	3.9262	4.01037	3.76269	3.72549	3.80831	3.46315	3.56593	3.6668	3.96403	3.65186	3.51579	3.73028	3.78087	4.09537
TC0200016581.hg.1	NM_001042519; NM_001042520; NM_001042521; NM_032321; ENST00000340623; ENST00000396974; ENST00000409545; ENST00000409870; ENST00000443551; ENST00000450357; ENST00000490033; BC005083; OTTHUMT00000334953; OTTHUMT00000334954; OTTHUMT00000334955; OTTHUMT00000334956; OTTHUMT00000334957; OTTHUMT00000334958; OTTHUMT00000334959; uc002urs.3	C2orf88	chromosome 2 open reading frame 88	chr2	+	Multiple_Complex	190089541	190203484	4.75609	4.71793	5.40152	6.15024	6.9846	5.17609	10.6863	11.5486	11.8098	11.0708	9.85655	10.6516	10.1227	12.5843	12.068	10.8935	8.23374	7.14633	5.68169	7.95996	8.62363	6.67078	7.95541	4.80616	5.317	7.66544	5.75465	6.49806	5.95088	4.76319	5.1822	6.89898	10.304	10.3582	8.77052	5.39557	4.66208	5.32198	5.38743	6.2359	5.93404
TC1600007175.hg.1	ENST00000622730	RP11-645C24.6		chr16	+	Pseudogene	21833516	21833621	3.51794	3.91201	3.02155	3.74699	4.24176	3.59626	8.77183	9.85594	10.7226	7.30033	8.82822	7.99581	9.45694	10.0226	9.78653	7.88558	8.94398	6.41563	6.38067	7.28969	5.98651	6.0153	6.83181	7.51465	4.97347	5.30452	3.55047	4.61002	4.66376	3.30015	3.53114	4.15941	4.30831	4.70391	4.99784	3.46076	4.00685	4.78926	3.61777	4.70897	3.04087
TC0600009333.hg.1	NM_001286138; NM_006714; ENST00000368440; ENST00000487215; ENST00000539041; BC018999; OTTHUMT00000042039; OTTHUMT00000042040	SMPDL3A	sphingomyelin phosphodiesterase, acid-like 3A	chr6	+	Multiple_Complex	122788826	122809720	6.79995	8.50148	7.18161	8.60216	10.916	8.46296	11.8005	13.3082	14.3282	12.4498	12.784	14.1233	12.9479	14.6273	14.1291	12.1785	9.46476	10.2843	9.8155	11.4102	9.99815	10.3031	11.9665	9.76255	8.73425	8.52452	5.07117	5.90539	6.11047	7.37019	7.31357	9.48076	6.85925	9.33869	9.06221	8.67115	9.92445	10.9196	7.68498	9.70511	7.1478
TC1600009503.hg.1	ENST00000619102	RP11-680G24.7		chr16	-	Pseudogene	14953012	14953120	3.7801	3.98297	3.48405	3.7373	4.71038	4.11387	9.74742	11.1374	12.7496	8.48302	9.32879	9.3854	10.123	10.8995	11.2108	9.08549	10.2499	7.89075	7.39803	9.11712	6.51536	6.43443	8.35796	8.18135	4.94404	6.79756	4.73774	4.05852	4.85456	3.27883	3.03556	4.22814	3.59627	4.9219	4.95671	3.60541	4.90098	5.24625	3.89106	5.32506	3.38567
TC1600009559.hg.1	ENST00000620593	RP11-958N24.4		chr16	-	Pseudogene	16351545	16351653	3.7801	3.98297	3.48405	3.7373	4.71038	4.11387	9.74742	11.1374	12.7496	8.48302	9.32879	9.3854	10.123	10.8995	11.2108	9.08549	10.2499	7.89075	7.39803	9.11712	6.51536	6.43443	8.35796	8.18135	4.94404	6.79756	4.73774	4.05852	4.85456	3.27883	3.03556	4.22814	3.59627	4.9219	4.95671	3.60541	4.90098	5.24625	3.89106	5.32506	3.38567
TC1600010852.hg.1	ENST00000614366	RP11-252A24.8		chr16	-	Pseudogene	74393076	74393183	3.7801	3.98297	3.48405	3.7373	4.71038	4.11387	9.74742	11.1374	12.7496	8.48302	9.32879	9.3854	10.123	10.8995	11.2108	9.08549	10.2499	7.89075	7.39803	9.11712	6.51536	6.43443	8.35796	8.18135	4.94404	6.79756	4.73774	4.05852	4.85456	3.27883	3.03556	4.22814	3.59627	4.9219	4.95671	3.60541	4.90098	5.24625	3.89106	5.32506	3.38567
TC0100014228.hg.1	NM_001018054; NM_004631; NM_017522; NM_033300; ENST00000306052; ENST00000347547; ENST00000354412; ENST00000371454; ENST00000459674; ENST00000460214; ENST00000465675; ENST00000475501; ENST00000480045; ENST00000481431; ENST00000496580; ENST00000529670; ENST00000613948; BC051836; OTTHUMT00000024699; OTTHUMT00000024700; OTTHUMT00000024701; OTTHUMT00000024702; OTTHUMT00000024703; OTTHUMT00000024704; O…	LRP8	LDL receptor related protein 8	chr1	-	Multiple_Complex	53242364	53328149	9.53244	10.998	9.13124	10.0476	10.4582	10.8896	5.51987	5.42789	4.50866	4.93957	4.83567	4.83835	4.88372	5.3912	5.57907	4.72173	6.65509	9.00834	8.26003	7.26625	8.35998	8.2023	7.76128	9.46208	9.33965	6.85742	10.2866	11.2905	11.1095	11.694	11.0898	9.6062	9.50808	11.6248	10.0226	10.0257	10.0024	8.48333	10.3619	9.1595	5.88064
TC0200014821.hg.1	NM_002976; NR_045628; ENST00000409855; ENST00000419992; ENST00000424326; ENST00000441411; ENST00000497562; ENST00000619410; ENST00000621965; OTTHUMT00000333745; OTTHUMT00000333746; OTTHUMT00000333747; OTTHUMT00000333748; OTTHUMT00000333749	SCN7A	sodium channel, voltage gated, type VII alpha subunit	chr2	-	Multiple_Complex	166403573	166494247	3.26219	3.68517	4.19499	3.99413	4.51561	3.92003	11.362	10.3729	6.46433	10.4911	11.7341	11.0146	10.9424	7.19957	9.37852	12.7942	4.30153	4.97187	6.25383	4.97917	3.91187	3.49499	5.34692	4.56883	3.75783	3.56071	3.58505	3.50166	4.28435	4.00138	4.10838	3.94505	3.50508	3.88094	4.1651	3.63047	4.52945	3.21128	3.69599	4.02594	4.41036
TC1400009194.hg.1	NM_001134999; NM_001135000; NM_006832; ENST00000341590; ENST00000343279; ENST00000395631; ENST00000399304; ENST00000553373; ENST00000553663; ENST00000553768; ENST00000554152; ENST00000554288; ENST00000554712; ENST00000555546; ENST00000555692; ENST00000557255; ENST00000557562; BC017327; OTTHUMT00000276906; OTTHUMT00000276907; OTTHUMT00000411945; OTTHUMT00000411946; OTTHUMT00000411947; OTTHUMT00000…	FERMT2	fermitin family member 2	chr14	-	Multiple_Complex	52838692	52952503	4.45883	5.16843	4.88477	4.77682	5.14043	4.44624	12.9354	11.6986	8.9953	11.7245	12.8281	13.1506	12.6084	8.85881	11.7415	14.111	8.54207	10.9146	10.7102	9.52211	8.56418	7.9666	9.62346	9.58726	10.6352	8.4077	10.4891	10.2587	10.2346	4.32077	5.9451	4.48183	6.1807	8.37926	10.5312	4.65596	6.9247	4.74008	5.3285	4.19069	4.59397
TC1500007409.hg.1	NM_004751; ENST00000396065; ENST00000558721; ENST00000559189; ENST00000559200; ENST00000559626; ENST00000560111; ENST00000560210; ENST00000560580; ENST00000560585; ENST00000560874; BC017032; OTTHUMT00000256068; OTTHUMT00000415919; OTTHUMT00000415920; OTTHUMT00000415921; OTTHUMT00000415922; OTTHUMT00000415923; OTTHUMT00000415924; OTTHUMT00000415925; OTTHUMT00000415926; OTTHUMT00000415927	GCNT3	glucosaminyl (N-acetyl) transferase 3, mucin type	chr15	+	Multiple_Complex	59594875	59640239	12.6875	13.635	11.9023	6.40232	8.57605	6.34649	16.3228	15.4909	15.7353	15.826	12.9122	15.9038	14.2677	15.8283	16.6445	13.0223	13.5311	14.6143	11.2112	14.0556	12.8664	14.1157	13.2731	8.16813	11.5101	7.99128	5.28107	7.17575	5.92671	15.124	15.2912	14.9226	12.3798	17.055	15.0537	13.6977	14.7132	12.6078	7.70221	9.30384	6.80927
TC0400012458.hg.1	NM_000860; NM_001145816; NM_001256301; NM_001256305; NM_001256306; NM_001256307; ENST00000296521; ENST00000296522; ENST00000422112; ENST00000504433; ENST00000506910; ENST00000508330; ENST00000509512; ENST00000510835; ENST00000510901; ENST00000511499; ENST00000512410; ENST00000514584; ENST00000541923; ENST00000542498; BC018986; OTTHUMT00000362228; OTTHUMT00000362232; OTTHUMT00000362233; OTTHUMT000…	HPGD	hydroxyprostaglandin dehydrogenase 15-(NAD)	chr4	-	Multiple_Complex	174490177	174523154	6.88851	9.62776	8.65562	8.81423	10.6971	10.6663	14.2352	13.7975	14.0229	13.2559	11.8742	12.2957	11.4898	14.1698	13.6744	11.9175	9.72131	8.63374	7.33368	8.71502	10.6372	7.0929	8.85677	9.08603	7.73063	5.75771	4.87637	5.60888	4.70624	12.2379	11.6726	13.1503	10.2629	10.8369	14.3079	8.62857	10.6816	9.77343	6.00565	6.88398	4.82273
TC0900007618.hg.1	NM_001190482; NM_006200; NR_120409; ENST00000376752; ENST00000376767; ENST00000424854; ENST00000455778; ENST00000545128; BC012064; OTTHUMT00000052716; OTTHUMT00000052717; OTTHUMT00000052718; OTTHUMT00000052719; uc004akc.2	PCSK5	proprotein convertase subtilisin/kexin type 5	chr9	+	Multiple_Complex	75890644	76362339	6.08499	7.64111	6.46563	3.80477	5.1605	4.16337	10.986	8.8842	9.56592	10.1883	9.10863	10.2754	9.81699	11.4842	9.42361	9.23998	5.92833	6.45931	6.5072	6.77123	4.56227	5.19629	5.68481	4.94081	6.88525	5.75829	6.26088	6.26661	6.4166	8.36587	9.25951	9.09379	6.93266	8.30742	7.1698	5.84991	7.01517	6.71293	4.95627	5.13709	5.60159
TC0300013520.hg.1	NM_021101; ENST00000295522; ENST00000490800; BC012471; OTTHUMT00000343516; OTTHUMT00000343561	CLDN1	claudin 1	chr3	-	Multiple_Complex	190305701	190322475	5.70572	4.95067	4.60437	7.30987	7.47432	5.40461	5.98921	6.13688	7.37862	5.19183	5.49332	6.79347	5.90615	5.72047	6.97482	6.31814	15.5599	14.6725	16.3939	8.54841	11.3416	14.8122	12.0045	14.4491	13.6042	15.2815	5.12919	4.69425	4.75217	12.361	10.0973	10.7497	8.90973	9.56607	9.19493	11.7094	10.4102	10.7009	14.7449	12.3619	14.1752
TC0700010854.hg.1	NM_002192; ENST00000242208; ENST00000442711; ENST00000464515; BC007858; OTTHUMT00000250793; OTTHUMT00000338448; OTTHUMT00000338449	INHBA	inhibin beta A	chr7	-	Multiple_Complex	41685114	41703108	4.94129	4.76696	5.66266	4.60264	5.49031	5.01883	5.02843	5.43776	5.99006	4.97387	5.09128	5.2543	5.45899	4.78845	5.45467	6.45054	8.05236	11.9572	12.38	11.5536	9.73655	8.69147	9.78257	11.5497	14.3063	10.4777	5.1633	5.29274	4.24497	5.29624	4.70904	4.50524	4.97937	4.9119	4.8731	4.73716	5.20554	4.73912	5.2634	5.11814	3.89455
TC1700009750.hg.1	NM_001004313; ENST00000341871; ENST00000455996; ENST00000578345; ENST00000580186; ENST00000580787; ENST00000581949; BC127705; BC136838; BC136840; OTTHUMT00000440332; OTTHUMT00000440333; OTTHUMT00000440334; OTTHUMT00000440335; OTTHUMT00000440336; OTTHUMT00000440337	TMEM220	transmembrane protein 220	chr17	-	Multiple_Complex	10699015	10730329	4.13815	5.07024	4.73214	4.00547	4.7592	4.58556	9.48901	9.10288	8.43996	7.99589	8.93676	8.60057	7.6987	8.35877	7.95774	8.2878	7.056	6.25673	5.44186	7.0868	5.27819	4.87756	6.63635	4.80995	5.54161	5.53593	4.82877	5.1724	4.44285	4.5837	5.12343	4.98689	4.41551	4.81011	5.01407	4.29664	5.53402	4.07967	5.06894	4.70754	4.71048
TC1600006446.hg.1	NM_000558; ENST00000320868; ENST00000397797; ENST00000472694; ENST00000487791; OTTHUMT00000133459; OTTHUMT00000134193; OTTHUMT00000134196; OTTHUMT00000313689	HBA1	hemoglobin, alpha 1	chr16	+	Multiple_Complex	176651	177522	5.32775	4.81522	5.97104	5.42985	5.1376	5.09584	13.2472	12.763	11.7182	11.6446	14.2531	12.7873	13.688	12.622	15.2923	14.3101	11.4369	9.77476	8.52351	10.1497	13.9296	10.651	11.897	7.87679	9.51214	7.43206	5.99491	5.81155	6.93301	5.2539	5.11712	5.649	9.469	7.56587	5.91304	5.60963	7.57057	4.92048	5.89773	5.30938	6.35217
TC0800010558.hg.1	NM_014729; ENST00000361421; BC016665; OTTHUMT00000378307; uc003xtw.1	TOX	thymocyte selection-associated high mobility group box	chr8	-	Multiple_Complex	58805418	59119208	4.82828	5.10002	4.70929	4.75559	5.77239	4.92948	11.1714	11.362	11.6957	11.6395	12.4903	11.8515	12.1816	11.5928	12.3553	12.7942	13.2869	9.2488	6.52964	12.8323	6.60063	7.58541	8.78676	7.41555	9.92188	10.5128	4.50039	4.09468	4.92297	4.62013	6.13466	6.00062	5.02999	5.19887	4.12706	10.4953	10.8422	13.1662	5.308	5.1948	5.0769
TC0500010615.hg.1	NM_001085486; NM_001093726; NM_005410; ENST00000505309; ENST00000506078; ENST00000506577; ENST00000507920; ENST00000508937; ENST00000509276; ENST00000510650; ENST00000510965; ENST00000511224; ENST00000512980; ENST00000513303; ENST00000514218; ENST00000514403; ENST00000514985; ENST00000515626; BC015875; BC040075; BC046152; BC058919; OTTHUMT00000367483; OTTHUMT00000367484; OTTHUMT00000367485; OTTHU…	SEPP1	selenoprotein P, plasma, 1	chr5	-	Multiple_Complex	42799880	42887392	3.98699	4.28895	5.05697	7.49326	11.297	8.62717	13.7985	18.0156	18.0579	15.7469	15.8074	17.7091	15.8994	16.5984	18.0282	16.6758	11.5437	15.2097	12.3327	16.2983	10.7718	12.6293	15.1791	9.111	11.8569	13.5211	6.44855	6.91511	8.28572	3.58045	6.90717	8.57127	3.11325	5.52619	9.09981	5.41368	9.42594	7.30553	5.56746	8.81162	9.09036
TC0800009418.hg.1	NM_001118887; NM_001118888; NM_001147; ENST00000325203; ENST00000338312; ENST00000523120; ENST00000629816; BC126200; BC126202; BC143902; OTTHUMT00000206737; OTTHUMT00000374670; OTTHUMT00000374671; OTTHUMT00000484174	ANGPT2	angiopoietin 2	chr8	-	Multiple_Complex	6499651	6563409	4.6976	3.69676	5.80807	4.67362	5.33062	4.34636	6.06028	7.40765	5.96953	6.32708	6.12111	6.56458	6.08581	6.12138	6.43151	6.03486	8.59009	8.83388	9.11803	8.30052	8.37515	7.92193	8.58107	8.18018	8.50959	6.50825	5.92531	5.30254	4.32389	4.48481	5.27538	4.77583	4.35732	4.91334	4.45905	4.75633	5.44002	4.34261	5.3778	5.08653	4.66585
TC0200007854.hg.1	NM_002398; ENST00000272369; ENST00000398506; ENST00000409517; ENST00000409622; ENST00000437869; ENST00000450027; ENST00000466811; ENST00000475239; ENST00000488550; ENST00000490726; ENST00000491706; ENST00000495021; ENST00000496248; ENST00000498705; ENST00000542964; ENST00000560281; ENST00000606455; BC043503; OTTHUMT00000319725; OTTHUMT00000319726; OTTHUMT00000319727; OTTHUMT00000319729; OTTHUMT00…	MEIS1	Meis homeobox 1	chr2	+	Multiple_Complex	66433452	66573869	3.93549	4.08297	4.06508	3.43125	4.8127	3.71639	11.4006	10.5012	7.70087	10.3908	12.2303	11.6563	10.9814	7.8962	9.94871	12.3752	5.67189	8.9955	9.187	9.16929	6.91925	6.4033	6.75212	7.46197	6.30755	6.77024	4.48729	3.71543	4.33317	5.55625	5.93451	4.91706	4.37588	5.11463	5.19242	3.80531	4.16535	5.19251	3.94654	2.90146	3.50446
TC1600006445.hg.1	NM_000517; ENST00000251595; ENST00000397806; ENST00000482565; ENST00000484216; OTTHUMT00000133194; OTTHUMT00000133195; OTTHUMT00000133196; OTTHUMT00000133199; uc002cfv.4	HBA2	hemoglobin, alpha 2	chr16	+	Multiple_Complex	172847	173710	5.3453	4.76498	5.81648	5.34425	5.01014	4.99876	13.3638	12.8318	11.8123	11.3228	14.595	12.8945	14.0469	12.6522	15.5335	14.675	11.192	9.99507	8.38793	9.91122	13.9296	10.651	11.5314	7.95122	9.28867	7.32679	5.96939	5.41988	6.55553	5.14418	5.06002	5.35327	9.2275	6.98419	5.59099	5.75077	7.61857	4.98622	5.89773	5.22844	6.7354
TC1500008046.hg.1	NM_001293298; NM_001293304; NM_018689; ENST00000220244; ENST00000356249; ENST00000394685; ENST00000495041; ENST00000559966; ENST00000560027; ENST00000611615; BC020256; OTTHUMT00000291389; OTTHUMT00000313748; OTTHUMT00000313749; OTTHUMT00000313750; OTTHUMT00000417671; OTTHUMT00000417672	CEMIP	cell migration inducing protein, hyaluronan binding	chr15	+	Multiple_Complex	80779343	80951776	11.8933	11.9563	11.7735	8.59608	9.30854	10.3522	3.77807	4.53214	5.21031	4.34572	4.15726	4.5339	4.50502	4.17241	4.77561	4.30253	9.69704	9.9603	11.8451	9.24915	9.08976	10.6375	9.79596	9.2578	12.2074	7.30653	5.71735	7.19094	8.19399	9.13147	7.89491	7.04597	8.41107	8.53518	7.81241	11.1112	9.68801	9.73794	10.3239	8.53484	9.67547
TC0600009886.hg.1	NM_003381; NM_194435; ENST00000367243; ENST00000367244; ENST00000431366; BC009794; OTTHUMT00000042751; OTTHUMT00000042752; OTTHUMT00000042753	VIP	vasoactive intestinal peptide	chr6	+	Coding	152750797	152759766	3.25708	3.80819	3.68774	3.80747	4.96034	3.72066	9.61136	10.1024	7.43043	7.15012	9.38151	8.40071	9.96074	8.08134	9.06024	8.00455	4.21311	7.44827	6.64466	6.12801	5.52776	5.86581	6.56693	5.85907	3.89312	4.29734	4.25107	4.1012	4.28806	3.95861	3.70276	3.8595	3.68611	3.90982	3.84926	3.59787	4.2869	3.92155	4.33372	3.33233	3.14692
TC1000010468.hg.1	NM_000609; NM_001033886; NM_001178134; NM_001277990; NM_199168; ENST00000343575; ENST00000374426; ENST00000374429; ENST00000395793; ENST00000395794; ENST00000395795; ENST00000488591; ENST00000496375; BC039893; OTTHUMT00000047737; OTTHUMT00000047738; OTTHUMT00000047739; OTTHUMT00000358150; OTTHUMT00000358151; OTTHUMT00000358152; OTTHUMT00000358153	CXCL12	chemokine (C-X-C motif) ligand 12	chr10	-	Multiple_Complex	44370153	44386493	4.69421	5.49202	6.22956	5.67781	5.34777	5.27732	8.95867	10.856	8.99678	9.34181	10.5546	11.2145	9.9465	8.90375	10.2427	10.9042	6.9232	6.15594	7.77646	7.41107	8.13591	5.90736	6.49075	6.33539	9.17685	5.92644	5.04834	5.48809	5.81105	5.84281	5.58963	6.30715	5.57846	5.9685	5.83994	5.16828	5.44267	5.44151	5.51522	5.69026	5.18142
TC0500011775.hg.1	NM_001300780; NM_020796; ENST00000257414; ENST00000343348; ENST00000502996; ENST00000503402; ENST00000503865; ENST00000503962; ENST00000506114; ENST00000509665; ENST00000510024; ENST00000510263; ENST00000512156; ENST00000513137; ENST00000514316; ENST00000515009; ENST00000515129; OTTHUMT00000371270; OTTHUMT00000371271; OTTHUMT00000371272; OTTHUMT00000371273; OTTHUMT00000371274; OTTHUMT00000371275;…	SEMA6A	sema domain, transmembrane domain (TM), and cytoplasmic domain, (semaphorin) 6A	chr5	-	Multiple_Complex	116443555	116574934	8.7613	9.10833	5.73121	5.96743	6.17592	5.81046	13.4556	11.8455	13.4034	13.448	13.1619	13.8235	12.9026	13.8415	12.3085	11.7409	7.6403	7.82539	7.58386	10.9898	7.84931	8.92606	9.26001	10.5468	5.98545	10.9873	6.72602	8.05511	7.74472	4.73194	5.87562	4.92137	4.57741	5.90483	5.47457	9.66461	9.7975	11.6877	6.42014	5.97648	6.69661
TC0400012798.hg.1	NM_015236; ENST00000502815; ENST00000504896; ENST00000506700; ENST00000506720; ENST00000506746; ENST00000507164; ENST00000507625; ENST00000508078; ENST00000508693; ENST00000508946; ENST00000509089; ENST00000509896; ENST00000511324; ENST00000514157; ENST00000514996; ENST00000545650	ADGRL3	adhesion G protein-coupled receptor L3	chr4	+	Multiple_Complex	61497121	62072450	4.83356	5.32575	4.82613	4.65403	5.28072	3.89787	8.77199	8.84494	8.0753	9.05129	8.75123	8.41753	9.5035	9.31622	8.46379	7.85212	7.50109	5.55407	4.95322	7.10652	7.7472	6.53553	6.09176	5.92098	4.8186	5.45379	4.27831	4.20474	4.42358	4.07943	4.88235	4.75843	4.26928	4.90866	5.03286	4.11804	5.59578	3.9744	4.73152	4.7575	4.84733
TC1000008354.hg.1	NM_001015880; NM_004670; ENST00000361175; ENST00000456849; ENST00000465996; ENST00000482258; BC009894; OTTHUMT00000049229; OTTHUMT00000049230; OTTHUMT00000049231	PAPSS2	3-phosphoadenosine 5-phosphosulfate synthase 2	chr10	+	Multiple_Complex	87659613	87747705	3.37615	4.23364	3.53572	9.9748	9.79029	9.31794	11.2265	10.0672	10.4187	10.8165	10.2186	10.782	9.02147	11.5226	10.7313	8.33726	10.0565	8.07618	7.18687	10.0909	9.92906	8.14692	7.03447	7.92156	7.39852	6.46745	5.94261	7.62298	6.8302	9.03401	10.3413	9.71778	9.3899	10.4842	6.83894	10.4382	9.97685	9.22233	5.90216	5.08871	4.10829
TC0500012760.hg.1	NM_001271946; NM_003062; ENST00000332966; ENST00000404867; ENST00000518092; ENST00000518140; ENST00000519486; ENST00000519560; ENST00000521130; ENST00000521150; BC146759; OTTHUMT00000252792; OTTHUMT00000371504; OTTHUMT00000371505; OTTHUMT00000371506; OTTHUMT00000371520; OTTHUMT00000371521; OTTHUMT00000376173	SLIT3	slit guidance ligand 3	chr5	-	Multiple_Complex	168661733	169301129	3.95525	4.57061	5.78379	3.70975	4.67079	3.79442	8.854	9.19342	8.49306	9.13536	10.5763	11.369	9.40417	9.1387	11.193	10.9754	5.69524	5.44378	7.69438	6.21288	5.67444	6.22932	4.66079	4.75108	8.71733	5.80449	3.65058	3.83409	3.94178	4.12987	4.10627	3.56698	3.82465	4.13022	3.49994	3.60652	4.38058	4.00055	3.89608	4.23769	3.02577
TC0300008284.hg.1	NM_001282556; NM_001282557; NM_001282558; NM_001282559; NM_007072; ENST00000357759; ENST00000462629; ENST00000463019; ENST00000467282; ENST00000467562; ENST00000467761; ENST00000482099; ENST00000482430; ENST00000489514; ENST00000491820; ENST00000619531; BC035971; OTTHUMT00000353924; OTTHUMT00000353925; OTTHUMT00000353926; OTTHUMT00000353927; OTTHUMT00000353928; OTTHUMT00000353929; OTTHUMT00000353…	HHLA2	HERV-H LTR-associating 2	chr3	+	Coding	108296490	108378285	3.17991	3.66028	2.93795	4.22071	4.06469	3.73155	13.8887	15.7805	15.4304	14.7104	14.0011	15.6579	13.2019	16.6549	15.3783	13.3216	9.1763	11.0542	6.83463	11.0153	12.58	11.5014	12.1012	7.5831	6.69315	5.63379	3.62648	3.85764	3.57699	10.5032	12.7255	10.1982	7.43456	10.2594	5.15659	7.71586	8.49779	9.7818	8.60948	11.1166	6.54598
TC0X00008526.hg.1	NM_001159699; NM_001159700; NM_001159701; NM_001159702; NM_001159703; NM_001159704; NM_001167819; NM_001449; NR_027621; ENST00000345434; ENST00000370674; ENST00000370676; ENST00000370683; ENST00000370690; ENST00000394153; ENST00000394155; ENST00000420362; ENST00000434885; ENST00000449474; ENST00000452016; ENST00000456445; ENST00000458357; ENST00000477080; ENST00000477204; ENST00000535737; ENST000…	FHL1	four and a half LIM domains 1	chrX	+	Multiple_Complex	136146702	136211359	3.53131	3.97348	3.73751	4.80465	4.6161	4.20398	13.408	11.9132	8.32303	12.2343	12.9627	13.5978	12.689	8.40796	10.4873	13.9349	6.47281	6.55081	9.30425	6.7393	6.12737	6.10497	5.81326	5.4314	6.65858	5.30307	5.47237	6.80523	3.92495	3.25885	4.57944	3.27246	3.98731	3.79744	4.14422	4.58317	5.32379	3.99827	4.24201	4.10109	3.75032
TC0900007518.hg.1	NM_153267; ENST00000377182; ENST00000460688; BC016383; BC063634; OTTHUMT00000052600; OTTHUMT00000052601	MAMDC2	MAM domain containing 2	chr9	+	Multiple_Complex	70043581	70226972	3.7668	4.24086	4.32541	3.40801	4.49893	4.24017	10.288	8.8236	7.53368	8.41492	10.4112	10.006	9.97159	6.44825	8.46603	10.2485	4.21557	3.78279	4.68406	4.57944	3.75371	3.94349	4.40681	3.88136	3.77516	3.07313	4.37678	5.78684	8.01915	3.72892	4.59986	4.25438	3.89426	4.02446	3.97132	3.48055	3.9336	3.77642	3.84563	4.36326	3.50044
TC0700008358.hg.1	NM_000089; ENST00000297268; ENST00000461525; ENST00000464916; ENST00000467931; ENST00000469732; ENST00000473573; ENST00000478215; ENST00000481570; ENST00000488121; ENST00000488298; ENST00000492110; ENST00000497316; ENST00000620463; BC042586; BC054498; OTTHUMT00000309045; OTTHUMT00000309046; OTTHUMT00000309048; OTTHUMT00000309049; OTTHUMT00000309050; OTTHUMT00000309051; OTTHUMT00000309052; OTTHUMT…	COL1A2	collagen, type I, alpha 2	chr7	+	Multiple_Complex	94394561	94431232	6.46634	6.85262	7.74628	6.98131	7.3416	7.30604	10.3624	11.1816	10.5715	10.1131	10.6878	12.1585	10.4064	10.7274	12.1845	12.6628	10.9314	13.9451	16.1981	14.8007	14.1815	12.5083	11.3341	14.2866	16.1074	11.4601	6.3115	7.22097	7.95201	7.37367	7.19883	8.05503	6.42689	7.4338	7.72087	6.51449	7.35831	6.1819	7.28837	6.81319	8.09416
TC0100011129.hg.1	NM_001276464; NM_003822; NM_205860; ENST00000236914; ENST00000367357; ENST00000367362; ENST00000447034; ENST00000474307; ENST00000544748; BC118571; BC118652; OTTHUMT00000086497; OTTHUMT00000086498; OTTHUMT00000086499; OTTHUMT00000086500; OTTHUMT00000086501	NR5A2	nuclear receptor subfamily 5, group A, member 2	chr1	+	Multiple_Complex	200027602	200177424	5.61092	5.33697	5.72883	4.82482	7.51286	4.94808	13.0547	13.2968	13.4084	13.1145	11.9423	12.8238	12.7551	13.4723	12.2929	12.4127	9.39407	9.1833	8.47514	10.8122	10.8245	8.82553	10.0681	9.10009	6.06436	9.57519	6.71465	7.17537	7.50903	8.357	10.0632	5.85626	6.58721	10.1124	7.98294	4.66548	6.48819	4.94192	5.55942	7.68804	8.22795
TC0400010940.hg.1	NM_014465; ENST00000310613; ENST00000510821; ENST00000512870; BC010895; OTTHUMT00000251563; OTTHUMT00000362582; OTTHUMT00000362583	SULT1B1	sulfotransferase family 1B member 1	chr4	-	Coding	69721162	69787961	4.33403	4.80876	4.93168	4.18646	4.1813	4.10854	13.4214	13.4314	13.0632	12.7093	11.597	12.9069	12.3192	14.4052	13.2807	10.7128	13.4211	9.52447	5.63158	11.2919	12.5366	11.1183	13.4445	7.02065	7.71503	8.93049	4.67755	4.25175	4.58411	4.03185	5.0012	4.46741	4.73643	5.7276	5.28396	4.99459	4.77573	6.00547	6.82895	9.27056	7.05429
TC1600006938.hg.1	ENST00000612457	RP11-166B2.9		chr16	+	Pseudogene	11926199	11926307	4.28698	4.51773	3.74454	4.3467	5.04433	5.05186	9.79801	10.6233	12.232	8.85875	9.41101	9.56098	10.702	11.3164	11.2558	8.79458	10.0739	8.01282	7.24287	8.75858	7.25929	6.63931	8.63014	8.72117	5.4878	6.74444	4.56653	5.17048	5.0504	4.06349	3.80619	5.22896	4.33396	5.17674	5.45311	4.45067	4.95889	5.62927	4.81543	5.38372	3.53201
TC0500009108.hg.1	NM_002084; ENST00000388825; ENST00000517973; ENST00000519214; ENST00000520059; ENST00000520597; ENST00000521632; ENST00000521650; ENST00000521722; ENST00000614343; ENST00000622181; BC013601; BC035841; BC050378; OTTHUMT00000374772; OTTHUMT00000374773; OTTHUMT00000374775; OTTHUMT00000374776; OTTHUMT00000374904; OTTHUMT00000374905; OTTHUMT00000374907; OTTHUMT00000374908	GPX3	glutathione peroxidase 3	chr5	+	Multiple_Complex	151020438	151028993	6.55437	7.21543	7.93372	7.62363	8.61186	8.57069	13.1766	13.1807	12.323	12.5523	14.0658	12.4002	14.407	11.8921	13.6114	12.6324	8.91948	9.14142	9.64667	9.99388	10.1289	7.50052	9.7935	8.54357	13.7794	6.43984	5.41771	5.2941	5.93385	7.76476	8.24122	8.33229	5.65038	5.36336	5.29708	5.72296	5.51912	5.34693	6.61301	6.17625	4.56519
TC0500008241.hg.1	ENST00000514769.1; OTTHUMT00000370380; uc063fva.1	RP11-138J23.1	novel transcript	chr5	+	NonCoding	104079911	104107341	12.2042	12.1631	13.0528	7.99944	5.65814	8.81002	4.30435	4.26077	4.69281	4.12595	4.89385	4.37257	4.70041	4.86502	4.77074	4.30573	8.84169	6.82024	7.77268	7.39824	8.90498	8.78492	9.52565	9.09885	7.52204	9.14601	10.0936	11.3992	11.1987	7.16811	6.19871	7.01548	8.25104	9.04405	10.1806	7.24119	8.60551	10.5538	10.0415	10.3965	12.8982
TC0500013336.hg.1	NM_001256732; NM_001256733; NM_001256734; NM_001256735; NM_001256736; NM_012446; ENST00000504136; ENST00000504174; ENST00000504985; ENST00000505980; ENST00000506960; ENST00000507472; ENST00000507655; ENST00000507968; ENST00000508912; ENST00000509013; ENST00000509053; ENST00000509743; ENST00000510060; ENST00000512098; ENST00000512923; ENST00000513785; ENST00000514493; ENST00000515395; ENST00000615…	SSBP2	single-stranded DNA binding protein 2	chr5	-	Multiple_Complex	81417360	81751797	5.50984	5.29668	3.99627	5.44778	5.57217	5.39115	11.1812	11.4535	9.59684	10.9522	11.7176	11.437	11.5702	9.59407	10.3827	11.881	9.45477	9.4133	8.26886	8.00637	6.90195	6.45466	8.22441	6.77688	7.75876	8.33215	6.4991	6.85853	6.68238	8.49607	6.86083	7.82544	4.89793	5.99547	6.09066	8.20804	9.55325	8.83852	5.33698	4.70877	4.43687
TC1100012382.hg.1	NM_001077639; NM_017678; ENST00000375478; ENST00000424261; OTTHUMT00000399178; OTTHUMT00000399179	NXPE4	neurexophilin and PC-esterase domain family, member 4	chr11	-	Coding	114570591	114595762	3.27567	4.03323	3.8793	3.34284	4.14084	3.15225	14.6803	16.3754	16.4916	15.1258	13.8136	15.0768	15.8378	15.8261	15.7624	13.9256	10.8751	11.4824	14.8505	12.6169	13.7271	13.8066	15.0448	12.6666	3.60847	5.39887	3.53226	4.00775	3.7287	3.81851	3.17836	3.20631	2.92458	3.95732	3.59163	3.64357	4.74698	8.79958	4.06673	4.14874	3.91696
TC0900007667.hg.1	NM_021154; NM_058179; ENST00000347159; ENST00000376588; BC000971; BC004863; BC016645; BC018129; OTTHUMT00000052777; OTTHUMT00000052778	PSAT1	phosphoserine aminotransferase 1	chr9	+	Multiple_Complex	78297075	78330093	15.003	17.1865	14.483	16.4491	14.6369	15.494	7.88896	8.24084	8.37931	7.96786	8.61224	7.73641	7.40185	8.13103	10.5426	7.61478	13.5686	12.7358	10.922	10.7227	11.8469	11.4517	13.0952	12.9904	11.6881	11.9561	15.5945	15.425	13.959	15.3105	14.3372	13.9847	15.8209	18.2071	16.3369	16.9111	17.422	14.3751	13.4901	12.1532	10.8102
TC0600009862.hg.1	NM_005100; NM_144497; ENST00000253332; ENST00000354675; ENST00000359755; ENST00000402676; ENST00000490177; OTTHUMT00000042712; OTTHUMT00000042713; OTTHUMT00000042714	AKAP12	A kinase (PRKA) anchor protein 12	chr6	+	Multiple_Complex	151239999	151358561	3.48329	2.94499	9.31645	6.44311	5.86904	6.09775	13.5485	11.3106	8.69839	12.292	12.5766	13.1638	12.6404	8.44149	11.6852	14.1737	6.54433	8.89815	10.1818	8.70945	7.84905	6.72049	9.34441	9.06286	10.9592	7.98891	17.2164	18.7057	18.1963	4.39607	4.15847	8.16394	3.3655	3.70753	3.75935	3.27614	3.4474	3.45676	4.97184	3.28548	4.28796
TC0400008450.hg.1	NM_001127493; NM_001148; NM_020977; ENST00000264366; ENST00000357077; ENST00000394537; ENST00000502701; ENST00000503271; ENST00000503423; ENST00000504415; ENST00000504454; ENST00000504887; ENST00000505342; ENST00000506344; ENST00000506722; ENST00000508007; ENST00000508613; ENST00000509550; ENST00000510275; ENST00000511380; ENST00000512298; ENST00000512999; ENST00000514160; ENST00000514167; ENST00…	ANK2	ankyrin 2, neuronal	chr4	+	Multiple_Complex	112818083	113383740	4.20973	6.04641	5.2742	5.05351	6.55275	5.692	11.3194	10.796	8.68821	11.6577	10.7228	11.6088	12.4427	9.50153	10.7372	12.7223	6.55665	7.03809	7.86467	8.10797	6.279	5.1731	6.50903	6.41409	7.78206	6.39273	6.19372	6.46136	7.28527	5.0669	5.21211	5.41503	4.63911	5.23558	5.64439	5.28533	6.14979	6.55227	5.42395	5.25913	5.62902
TC0700009236.hg.1	NM_004342; NM_033138; NM_033139; NM_033140; NM_033157; ENST00000361675; ENST00000361901; ENST00000393118; ENST00000417172; ENST00000422748; ENST00000424922; ENST00000430085; ENST00000435928; ENST00000436461; ENST00000443197; ENST00000445569; ENST00000454108; ENST00000462181; ENST00000466704; ENST00000472096; ENST00000473714; ENST00000475772; ENST00000478075; ENST00000480638; ENST00000482470; ENST…	CALD1	caldesmon 1	chr7	+	Multiple_Complex	134744252	134970729	5.66247	4.8903	5.92305	5.01272	5.90909	4.87112	15.4651	13.7559	10.1835	14.8564	15.7015	17.0208	16.0386	11.177	14.986	17.6643	10.4638	13.4722	14.9376	12.5885	12.551	11.1103	11.803	12.778	14.737	12.3526	10.2236	9.88545	11.5919	5.05786	5.3829	5.73142	5.74179	5.12383	5.61396	10.1086	8.24594	9.4684	4.99545	5.58359	6.4343
TC0200008062.hg.1	NM_001199893; NM_001615; ENST00000345517; ENST00000409624; ENST00000409731; ENST00000409918; ENST00000429756; ENST00000438902; ENST00000442912; ENST00000468543; ENST00000473016; BC012617; OTTHUMT00000252044; OTTHUMT00000328085; OTTHUMT00000328086; OTTHUMT00000328087; OTTHUMT00000328089; OTTHUMT00000328090; OTTHUMT00000328091; OTTHUMT00000328092; OTTHUMT00000328093	ACTG2	actin, gamma 2, smooth muscle, enteric	chr2	+	Multiple_Complex	73892314	73919865	5.25759	5.90519	6.91346	6.16078	5.80435	6.06635	17.7018	16.8978	11.6109	15.892	18.3811	19.4721	18.2706	12.1816	18.195	19.2112	9.28275	10.8244	15.1909	10.5891	10.7663	10.2136	9.44392	11.8025	6.18483	7.45477	5.64606	5.99717	6.03355	5.62136	5.41697	6.0672	5.72105	5.98054	6.48775	5.49325	5.08426	5.43668	5.7987	5.84058	5.93897
TC1500006570.hg.1	ENST00000604451.1; OTTHUMT00000468275; uc059guk.1	RP11-701H24.7	novel transcript	chr15	+	NonCoding	24991486	24991753	3.64782	4.21178	4.24378	4.15892	4.1487	4.03863	12.0178	11.0142	9.81473	11.5729	12.4746	10.8189	11.3568	9.40092	7.98179	12.2666	8.59153	9.11127	9.53943	7.46232	6.98507	5.27934	8.59554	6.99592	9.11388	6.7419	4.20789	4.05656	4.38604	4.07489	4.47643	4.3426	4.91129	4.33548	4.41238	2.93705	6.5174	4.1792	5.56218	4.2447	4.83874
TC1900007040.hg.1	NM_001299; NM_001308341; NM_001308342; ENST00000252456; ENST00000535659; ENST00000585869; ENST00000586059; ENST00000586577; ENST00000587087; ENST00000588468; ENST00000588935; ENST00000592338; ENST00000592923; BC022015; BC036307; OTTHUMT00000458854; OTTHUMT00000458855; OTTHUMT00000458856; OTTHUMT00000458857; OTTHUMT00000458858; OTTHUMT00000458859; OTTHUMT00000458860; OTTHUMT00000458861; OTTHUMT000…	CNN1	calponin 1, basic, smooth muscle	chr19	+	Multiple_Complex	11538717	11550323	5.83908	6.12795	6.02007	6.28527	6.34905	5.7408	18.9025	17.8555	10.4604	16.7785	18.5796	19.0534	18.6031	12.5984	18.2648	19.0636	8.69864	11.838	15.6875	10.7981	11.0946	8.77038	10.7626	11.1865	11.3974	7.39348	6.18878	5.90073	6.14264	6.04424	5.99631	5.71407	6.21622	5.83265	5.7915	6.64515	5.95416	5.62007	6.07183	6.5271	5.79176
TC0400009258.hg.1	NM_001166108; NM_001166109; NM_001166110; NM_016081; ENST00000261509; ENST00000393726; ENST00000503290; ENST00000503457; ENST00000504519; ENST00000505667; ENST00000507325; ENST00000507699; ENST00000507735; ENST00000508898; ENST00000510998; ENST00000511611; ENST00000511682; ENST00000511948; ENST00000512127; ENST00000513187; ENST00000513245; BC140850; BC144666; OTTHUMT00000363761; OTTHUMT0000036376…	PALLD	palladin, cytoskeletal associated protein	chr4	+	Multiple_Complex	168497066	168928457	7.63379	7.21369	8.48506	7.27143	6.94949	5.79888	14.74	12.7478	10.8572	13.2943	14.1159	16.0755	15.6561	11.3712	14.7223	16.4438	12.1226	11.9076	13.8669	12.0641	11.3003	11.7139	10.7189	11.5534	14.4575	11.1439	11.1663	10.4286	11.1256	5.67281	5.9908	5.81037	8.70027	9.85932	11.0864	9.44502	8.6476	10.7474	7.0026	6.27607	6.04033
TC0300014031.hg.1	NM_199511; NM_199512; NR_109779; ENST00000206423; ENST00000439685; ENST00000461431; ENST00000479368; ENST00000480275; BC110842; BC116178; OTTHUMT00000354219; OTTHUMT00000354221; OTTHUMT00000354224; OTTHUMT00000354225; OTTHUMT00000354227	CCDC80; LINC01279	coiled-coil domain containing 80; long intergenic non-protein coding RNA 1279	chr3	-	Multiple_Complex	112596794	112649611	4.15573	4.7674	6.30074	5.00709	6.04211	5.86591	13.1176	13.331	11.7231	12.1604	13.3422	13.8895	12.5061	11.2164	13.4175	13.7681	7.02531	10.5451	10.4942	11.1428	9.33594	7.19489	10.1668	9.11167	13.3125	8.13257	5.0398	3.9538	5.93386	4.54792	5.05226	7.81551	7.10872	7.07798	7.44983	4.79761	4.70156	6.82508	4.42843	4.43238	4.76379
TC1600010561.hg.1	NM_001308392; NM_001797; ENST00000268603; ENST00000394156; ENST00000562325; ENST00000562712; ENST00000562882; ENST00000562998; ENST00000563255; ENST00000563492; ENST00000564317; ENST00000564770; ENST00000565210; ENST00000566827; ENST00000567934; ENST00000568340; ENST00000569095; ENST00000569128; ENST00000569624; ENST00000569783; ENST00000619158; BC013609; OTTHUMT00000268755; OTTHUMT00000268756; O…	CDH11	cadherin 11, type 2, OB-cadherin (osteoblast)	chr16	-	Multiple_Complex	64943753	65126112	6.31248	5.94497	5.88643	6.33182	6.57925	5.38516	9.14583	9.37537	9.7933	8.55299	8.61639	9.8648	8.92156	8.19152	8.77738	9.65582	13.1936	12.8916	12.8097	14.5884	12.1308	9.96631	10.405	12.0488	15.5609	11.2068	5.89003	5.21723	5.31557	5.39338	6.58394	5.62997	7.87795	9.01753	8.30566	4.94421	5.10872	7.85135	5.06416	6.64528	5.51589
TC1500010407.hg.1	NM_001150; ENST00000300060; ENST00000558177; ENST00000558740; ENST00000559761; ENST00000559874; ENST00000559887; ENST00000560028; ENST00000560030; ENST00000560137; BC058928; OTTHUMT00000313425; OTTHUMT00000416686; OTTHUMT00000416687; OTTHUMT00000416688; OTTHUMT00000416689; OTTHUMT00000416690; OTTHUMT00000416691; OTTHUMT00000416692; OTTHUMT00000416955	ANPEP	alanyl (membrane) aminopeptidase	chr15	-	Multiple_Complex	89784889	89815401	4.06924	3.61583	3.8171	4.13866	4.70184	3.93593	16.2375	10.8349	14.8343	16.4251	16.8314	15.53	10.7135	17.0855	16.5286	12.111	10.0686	8.74382	8.91057	11.381	10.3773	8.90842	7.26513	7.84807	11.3321	7.56914	4.80333	4.29127	5.37884	4.23036	5.27856	6.44977	5.62984	7.62776	7.40259	4.05368	4.92147	4.27574	4.23743	5.15583	5.48129
TC0100013076.hg.1	NM_007365; ENST00000375481; ENST00000375486; ENST00000466151; ENST00000479534; BC009701; OTTHUMT00000006624; OTTHUMT00000006625; OTTHUMT00000006626; OTTHUMT00000006627	PADI2	peptidyl arginine deiminase, type II	chr1	-	Multiple_Complex	17066761	17119453	4.80608	4.88349	4.96941	4.88394	5.09916	4.6667	12.6378	11.858	14.1533	12.2904	12.2394	13.3219	13.6525	13.4179	14.0231	11.9817	13.5778	7.06667	7.72524	10.4034	12.6769	7.86773	7.63933	6.42635	7.22382	9.67311	5.00481	6.13773	5.28378	4.79473	5.07684	4.65856	4.97133	4.68328	4.58002	6.433	6.96857	7.96522	5.62332	4.65602	4.14382
TC0100017362.hg.1	sparreybu.aAug10-unspliced	sparreybu	Transcript Identified by AceView	chr1	-	Unassigned	219922232	219923877	4.75051	2.81892	4.96438	4.75852	4.98224	3.71073	9.17815	9.02467	9.255	7.72358	7.92811	7.36973	9.35274	10.134	7.59754	9.98011	4.32244	4.52096	3.45584	3.193	5.10764	4.13952	3.18767	3.33443	3.50956	3.07406	3.96592	4.0648	3.76403	3.82302	3.3655	4.14442	3.62274	3.84908	4.11995	3.75458	5.14785	3.5759	4.64202	3.31068	5.24413
TC0400007592.hg.1	NM_001079524; NM_001079525; NM_006452; ENST00000264221; ENST00000399688; ENST00000504188; ENST00000505164; ENST00000508554; ENST00000510584; ENST00000512576; ENST00000514888; BC010273; BC019255; OTTHUMT00000363131; OTTHUMT00000363132; OTTHUMT00000363133; OTTHUMT00000363136; OTTHUMT00000363153; OTTHUMT00000363154; OTTHUMT00000363156; uc003hbs.1	PAICS	phosphoribosylaminoimidazole carboxylase, phosphoribosylaminoimidazole succinocarboxamide synthetase	chr4	+	Multiple_Complex	56435741	56464579	17.4778	17.2002	16.0384	17.6787	16.6934	17.0329	11.9149	12.7669	11.4926	12.3822	10.2399	11.7418	10.9672	11.6132	11.6706	10.8581	15.0713	15.1613	13.9863	12.9786	13.756	14.0491	15.3643	14.9506	13.6439	13.8663	18.2479	17.113	17.4671	18.1709	17.3653	15.5731	17.773	17.7989	17.0758	17.6927	17.4977	16.3583	17.7279	17.5723	15.9083
TC0100016339.hg.1	NM_001937; ENST00000367817; BC033736; OTTHUMT00000083618	DPT	dermatopontin	chr1	-	Coding	168695457	168729264	4.69526	5.00937	5.09763	4.26197	5.55105	4.73927	15.1521	13.8669	7.6354	14.0919	15.6128	16.2322	15.0225	11.5741	15.573	16.9931	5.17532	7.53297	7.77098	7.4094	5.39524	7.36491	6.46547	5.94158	9.89899	6.49528	4.83673	4.32898	4.46154	4.57491	4.99411	5.24092	4.61571	4.73624	4.77044	5.0647	4.9998	4.59786	4.94946	5.35497	4.78503
TC0300013665.hg.1	ENST00000308466; ENST00000339251; ENST00000346145; ENST00000349607; ENST00000392407; ENST00000415455; ENST00000448861; ENST00000462323; ENST00000463781; ENST00000464234; ENST00000466475; ENST00000467235; ENST00000469992; ENST00000470451; ENST00000475231; ENST00000477086; ENST00000477756; ENST00000478156; ENST00000478685; ENST00000479406; ENST00000480843; ENST00000486425; OTTHUMT00000324081; OTTHU…	MUC4	mucin 4, cell surface associated	chr3	-	Multiple_Complex	195746765	195812277	3.77306	4.13715	3.29659	3.78786	5.03856	3.84774	12.3982	11.4247	14.5053	12.3432	11.3348	12.5217	12.8393	14.1944	12.1294	11.2216	11.4731	8.99915	5.24334	12.9476	9.53691	10.6708	7.25826	5.59721	5.45687	8.86732	3.37068	3.85836	3.81329	4.06602	4.22226	4.00282	3.39196	3.97702	3.70817	3.94513	4.73544	5.45736	4.14589	4.78373	3.59748
TC0300012212.hg.1	NM_053025; NM_053026; NM_053027; NM_053028; NM_053031; NM_053032; ENST00000346322; ENST00000354792; ENST00000359169; ENST00000360304; ENST00000360772; ENST00000418370; ENST00000464489; ENST00000475616; ENST00000503644; ENST00000504946; ENST00000506361; ENST00000508240; ENST00000510571; ENST00000510775; ENST00000511058; ENST00000513111; ENST00000514623; ENST00000514895; ENST00000515434; ENST000005…	MYLK	myosin light chain kinase	chr3	-	Multiple_Complex	123610049	123884331	4.64901	4.97783	6.70758	5.25736	5.54231	6.06592	16.9718	16.4883	12.4508	16.153	17.4556	17.5325	16.3944	11.5547	15.7751	18.1668	9.3338	12.5714	14.7549	12.2597	12.185	9.42145	10.5561	11.0023	9.69794	9.01445	5.55547	6.05222	6.53421	6.16167	5.34763	12.3492	6.05058	8.34938	6.13899	4.24362	4.21684	3.28201	5.67032	5.72964	7.36081
TC0400008618.hg.1	NM_002006; ENST00000264498; ENST00000608478; ENST00000614010; OTTHUMT00000095330; OTTHUMT00000472102	FGF2	fibroblast growth factor 2 (basic)	chr4	+	Multiple_Complex	122826708	122898236	3.96343	4.19592	4.7247	8.30947	5.55023	6.42938	8.83202	7.79655	5.77554	8.04739	8.16192	9.23338	8.98537	6.12351	7.44289	8.70073	5.02855	8.93259	6.58311	6.01854	6.06441	5.17407	6.08374	5.98104	5.38454	5.33998	9.55633	9.44936	7.85789	4.59175	4.67795	3.46209	12.1761	11.7814	13.7507	3.9546	4.66538	4.13932	4.39578	4.14801	4.57641
TC0500007826.hg.1	NM_001285460; NM_001285461; NM_001285462; NM_006633; ENST00000274364; ENST00000379730; ENST00000396234; ENST00000502745; ENST00000504254; ENST00000504477; ENST00000504558; ENST00000504815; ENST00000505766; ENST00000508410; ENST00000509074; ENST00000509741; ENST00000512256; ENST00000512383; ENST00000513534; ENST00000514001; ENST00000514350; ENST00000514579; ENST00000515505; OTTHUMT00000368877; OTT…	IQGAP2	IQ motif containing GTPase activating protein 2	chr5	+	Multiple_Complex	76403249	76708132	6.27694	7.01045	5.89437	5.98986	6.5813	7.75946	12.7304	12.1878	12.2197	12.1071	9.45916	12.4085	11.8943	13.4752	11.7075	10.4046	10.661	10.9856	8.11939	9.97553	10.1193	9.77092	9.83465	9.30961	8.52994	8.47711	5.90101	6.28148	6.2407	11.3725	9.59453	10.7271	12.3385	12.8699	11.0998	11.5277	10.5081	11.4159	4.50161	5.36044	4.19933
TC1600007077.hg.1	ENST00000615944	RP11-1212A22.8		chr16	+	Pseudogene	18357026	18357136	4.61909	4.86104	4.03627	4.48754	4.7827	5.24919	10.3367	11.481	13.0264	9.43332	9.78035	10.4472	11.3335	11.8644	12.1101	9.80826	10.8138	8.45737	7.73857	9.38409	7.91737	7.41014	9.22488	9.17655	6.24185	7.27188	4.62844	5.36314	5.6218	3.68145	4.09775	5.53417	4.24183	5.64101	5.88791	4.86072	5.21388	6.01394	4.8744	5.6887	3.24724
TC1600011143.hg.1	NR_033925; NR_036444; ENST00000593604; ENST00000594398; ENST00000595886; ENST00000597578; ENST00000598996; ENST00000599749; ENST00000600553	FENDRR	FOXF1 adjacent non-coding developmental regulatory RNA	chr16	-	NonCoding	86474445	86509099	4.4058	3.65528	3.83735	4.18502	3.4719	3.70786	10.7108	10.4475	7.91234	9.51485	10.696	11.4866	10.4117	7.8828	10.4101	11.6297	7.77412	7.35536	7.40772	8.20122	6.81522	7.3769	7.49652	7.26544	3.1107	6.74831	4.06428	5.19003	3.48221	3.12192	3.53845	4.33214	3.7858	3.45489	3.65611	3.99372	3.97867	3.64828	3.94686	3.91838	3.31467
TC1700009756.hg.1	NR_036581; ENST00000578763; ENST00000581851; uc002gmz.3	LINC00675	long intergenic non-protein coding RNA 675	chr17	-	Multiple_Complex	10794910	10804099	8.15348	10.334	6.51243	4.32725	4.82316	5.14629	11.6484	12.5184	12.5483	11.638	10.9572	11.2436	11.4917	12.7233	11.6782	10.1195	10.1179	9.16642	9.68863	9.75277	12.8592	9.2255	10.5894	8.48902	8.08662	8.04289	4.02206	5.3065	4.70481	7.93091	9.91797	10.5584	5.16041	3.9845	3.77208	9.73812	10.9811	11.683	6.7374	9.00886	8.28183
TC0400012173.hg.1	NM_003013; ENST00000274063; BC008666; OTTHUMT00000365296	SFRP2	secreted frizzled-related protein 2	chr4	-	Coding	153780590	153789120	3.90948	4.21962	4.1909	4.26309	5.23827	4.25234	14.6188	13.7626	14.8913	13.1753	16.7674	16.3436	11.8783	13.3842	15.6564	14.5644	11.4979	13.1338	13.9389	12.5982	12.3727	5.29533	11.1106	9.54215	19.0684	11.1152	4.49685	4.07683	4.24908	3.89867	3.65859	4.18338	3.30991	4.16642	3.99623	4.49769	5.24113	3.99848	4.05779	3.91236	3.64927
TC1600007337.hg.1	ENST00000614412	RP11-57A19.6		chr16	+	Pseudogene	28341437	28341543	4.23274	4.48125	3.6713	4.08341	4.9017	4.72225	9.84447	10.9609	12.488	9.01952	9.31849	10.0361	10.8342	11.4009	11.5701	9.41751	10.4248	8.0302	7.19901	8.87312	7.41107	6.69484	8.68482	8.67731	5.40287	6.70117	4.46875	5.02784	4.9393	3.28904	3.707	5.12735	3.70342	5.10911	5.33009	4.339	4.81625	5.4297	4.42828	5.23117	3.88596
TC2000008218.hg.1	NM_001009984; ENST00000252032; ENST00000619760; BC122529; OTTHUMT00000077734; OTTHUMT00000077735	C20orf194	chromosome 20 open reading frame 194	chr20	-	Multiple_Complex	3249302	3407940	3.94508	4.53055	4.43002	3.71746	5.42783	4.01988	10.5539	10.0139	8.25729	9.556	10.6585	11.5943	10.6662	8.82649	10.2643	12.7457	6.60479	7.82571	9.54642	7.61522	8.29264	7.15441	7.54835	7.69488	10.2878	7.51903	7.89689	10.4026	9.99555	4.18312	4.66784	4.39968	4.84989	5.4575	7.42091	4.34751	4.36636	4.22231	4.63982	4.28593	3.62914
TC1600007238.hg.1	NM_022097; ENST00000300113; OTTHUMT00000254498	CHP2	calcineurin-like EF-hand protein 2	chr16	+	Coding	23754627	23758951	3.60445	3.41769	3.27825	3.31751	4.17676	3.59039	10.2926	8.9758	9.33222	8.45656	8.60774	7.51435	8.44532	10.4713	8.48664	8.11428	5.66126	5.26513	4.16219	7.07228	7.5505	6.1027	7.22277	4.28382	4.56459	3.63353	3.76859	3.46571	3.42695	3.25194	3.85211	3.47826	3.23686	3.53261	3.26722	3.76181	4.21286	3.36197	3.39642	4.01878	3.02923
TC0600007250.hg.1	NM_001286121; NM_005495; ENST00000377905; ENST00000397076; ENST00000439485; BC109208; OTTHUMT00000040068	SLC17A4	solute carrier family 17, member 4	chr6	+	Coding	25754699	25781191	3.69784	4.53478	3.58724	3.67274	4.49177	3.73293	13.4468	11.9167	13.1438	12.6721	11.8675	13.2813	11.2364	14.1426	11.3632	11.1299	7.96926	8.00928	4.24594	7.98496	5.08584	9.40733	8.94233	3.3722	5.22882	3.52421	4.02526	3.97949	4.08868	3.91051	4.32771	5.69586	3.35724	4.18699	3.7639	3.95817	5.28374	4.82401	4.29852	5.91886	5.95408
TC1600007424.hg.1	NM_152338; ENST00000400752; BC029149; BC150656; OTTHUMT00000435523	ZG16	zymogen granule protein 16	chr16	+	Multiple_Complex	29778240	29782973	3.60274	3.9025	3.65234	3.05298	4.09715	3.97379	12.889	12.9518	16.099	12.6443	12.1113	13.888	13.6108	13.861	15.6967	9.93451	6.22692	9.02977	3.75209	9.32169	3.59111	5.26988	7.34414	3.39202	3.57088	2.86314	3.47159	2.94901	3.47227	3.48911	3.19762	3.46587	3.37827	3.54778	3.75013	6.49558	9.78988	9.58238	3.83035	5.37073	6.6679
TC0800012308.hg.1	NM_144650; ENST00000276576; ENST00000396621; ENST00000396623; ENST00000415254; ENST00000419955; ENST00000422166; ENST00000424777; ENST00000426810; ENST00000431959; ENST00000443372; ENST00000449512; ENST00000463261; ENST00000466739; ENST00000466920; ENST00000480040; ENST00000490228; ENST00000496501; ENST00000498712; ENST00000518781; BC064634; OTTHUMT00000316867; OTTHUMT00000316868; OTTHUMT00000316…	ADHFE1; C8orf46	alcohol dehydrogenase, iron containing 1; chromosome 8 open reading frame 46	chr8	+	Multiple_Complex	66432483	66475976	3.33046	3.37121	4.44763	4.30154	4.10115	3.78958	7.52303	7.81289	7.29201	6.28203	6.28702	8.70455	7.72175	7.40981	6.63412	8.3701	4.28937	5.07395	5.00449	5.40461	4.50397	4.47704	4.36855	4.42307	4.25643	4.79417	4.30479	4.78177	4.39092	4.33292	3.67918	3.90025	4.51859	4.63358	5.05553	4.21578	5.03935	3.92818	4.27112	4.45548	4.25606
TC0100011566.hg.1	NM_001270616; NM_002763; ENST00000261454; ENST00000366958; ENST00000435016; ENST00000471129; ENST00000498508; ENST00000607425; ENST00000607726; BC024201; OTTHUMT00000089727; OTTHUMT00000089990; OTTHUMT00000357872; OTTHUMT00000470777; OTTHUMT00000470778	PROX1	prospero homeobox 1	chr1	+	Multiple_Complex	213983181	214041504	13.593	12.3396	13.8636	9.01672	9.05595	9.82317	8.46605	7.54968	7.99459	8.50523	8.00363	8.96009	9.61481	8.73942	8.4547	8.49566	10.7776	8.85165	11.4992	10.5059	10.1602	11.611	8.77585	11.6492	12.6494	14.6648	3.08935	3.35624	3.36448	4.17829	6.39828	3.8137	3.36584	3.75484	3.83454	7.61078	8.1457	10.2945	12.1004	9.77411	12.4105
TC0300013021.hg.1	ENST00000472120; ENST00000472120.1; OTTHUMT00000350128; uc062prb.1	LOC101928405; RP11-747D18.1	uncharacterized LOC101928405; novel transcript	chr3	-	NonCoding	165150006	165158062	3.82535	3.06564	3.31438	3.20851	3.83897	3.37328	7.21204	8.0066	8.92973	9.1481	7.62322	8.51676	7.07543	10.1877	6.50363	7.95966	3.48665	4.73364	4.29936	5.59174	3.85463	4.43306	4.85568	4.44134	3.29289	3.81263	4.00952	3.34299	3.31041	4.1569	4.06537	3.38223	3.07745	3.25665	3.34377	3.71865	4.34924	3.77185	2.95472	4.00717	3.67729
TC0500012449.hg.1				chr5	-	NonCoding	149983059	149986193	4.07154	4.1774	4.29657	4.36598	4.84098	4.78549	8.78306	9.30103	8.64434	8.47011	10.0213	8.73829	8.75643	10.5451	8.39869	9.09593	4.84741	5.50421	5.52686	5.91233	8.36955	6.5597	4.57706	5.74574	3.91424	5.63086	4.19675	3.94788	4.1965	4.37084	4.29251	4.13998	4.05206	4.19356	4.4392	3.93171	4.25423	4.33193	5.21294	5.39433	4.04091
TC1600007398.hg.1	ENST00000622398	RP11-231C14.8		chr16	+	Pseudogene	29380242	29380345	4.22855	4.41523	3.65158	4.32497	4.85765	4.60803	9.84512	10.8779	12.4835	8.79382	9.40262	10.0259	10.8349	11.4009	11.5749	9.40466	10.4233	7.85614	7.20336	8.8578	7.41592	6.79446	8.68967	8.67796	5.64732	6.69363	4.00763	4.98379	4.95779	3.28782	3.69415	5.13302	3.69664	5.00539	5.29689	4.26761	4.7722	5.39314	4.41543	4.88614	3.79254
TC2000009516.hg.1	NM_003657; ENST00000371435; ENST00000371440; ENST00000395961; ENST00000422805; ENST00000448484; BC024044; BC126346; BC126348; OTTHUMT00000079766; OTTHUMT00000259202; OTTHUMT00000259203; OTTHUMT00000259204	BCAS1	breast carcinoma amplified sequence 1	chr20	-	Multiple_Complex	53936777	54070765	8.31185	8.73596	8.06306	4.10696	7.35077	4.30898	12.1779	12.8097	14.8866	11.4153	11.9919	12.5496	12.4925	13.8546	14.0558	11.5126	11.8665	9.51252	8.93657	12.5258	8.64909	8.39487	9.81235	6.23846	6.34424	10.0832	4.82781	3.54574	4.84745	10.7372	12.2041	11.3723	4.85003	6.05453	4.83969	4.81468	5.01226	7.08314	5.20798	6.79992	5.15451
TC1600008137.hg.1	NM_001185176; NM_001185177; NM_003869; NM_024922; NM_198061; NR_036684; ENST00000303334; ENST00000317091; ENST00000394037; ENST00000417689; ENST00000543856; ENST00000561697; ENST00000561843; ENST00000563988; ENST00000564420; ENST00000564715; ENST00000566182; ENST00000566359; ENST00000566453; ENST00000566746; ENST00000567128; ENST00000568118; ENST00000568347; ENST00000568470; ENST00000570032; ENST…	CES3; CES2	carboxylesterase 3; carboxylesterase 2	chr16	+	Multiple_Complex	66934444	66975149	7.88494	8.33893	6.98448	7.57647	9.37396	7.46257	15.2732	15.2875	15.4116	14.6615	14.206	15.4369	15.187	16.4218	16.1545	13.8825	12.2639	12.8094	11.9089	13.0632	14.9043	14.932	12.6127	14.4164	10.7344	10.5922	7.77642	8.40768	8.21942	7.71628	8.57172	10.8188	8.94469	9.31859	8.74883	9.96353	11.2939	10.7583	8.7578	8.64812	8.50425
TC0X00010512.hg.1	NM_001143981; NM_001143982; NM_001143983; NM_145234; ENST00000372042; ENST00000372045; ENST00000394797; ENST00000444321; ENST00000482160; BC002909; OTTHUMT00000057912; OTTHUMT00000057913; OTTHUMT00000357086; OTTHUMT00000357087; OTTHUMT00000378618	CHRDL1	chordin-like 1	chrX	-	Coding	110673856	110796058	3.08292	3.80027	4.05416	3.17323	3.65577	3.4443	10.8751	11.2011	6.63186	9.44544	11.6399	11.7088	11.1274	9.16395	10.1075	12.0857	4.28973	6.43577	8.0345	5.99527	3.63045	4.62784	5.39369	6.1861	5.74634	6.56774	3.31072	4.57502	3.76912	3.5994	3.94048	3.64432	3.14927	4.06118	3.88243	3.56136	4.06101	3.39698	3.47292	3.49392	3.32844
TC0X00008017.hg.1	NM_000533; NM_001128834; NM_001305004; NM_199478; ENST00000422393; ENST00000433491; ENST00000434483; ENST00000443502; ENST00000455268; ENST00000461231; ENST00000464776; ENST00000465975; ENST00000466486; ENST00000476160; ENST00000478642; ENST00000479569; ENST00000480325; ENST00000485688; ENST00000485931; ENST00000494119; ENST00000494475; ENST00000495678; ENST00000496836; ENST00000612423; ENST00000…	PLP1	proteolipid protein 1	chrX	+	Multiple_Complex	103773718	103792619	5.06987	5.11228	5.32383	4.7104	5.91939	4.80805	10.7302	10.8463	7.51541	10.2665	11.4611	11.3615	11.2602	7.82268	10.773	12.9225	4.9182	4.30943	5.85561	5.20692	4.49101	4.02023	4.87064	3.96271	4.77578	3.66539	4.95042	3.96642	4.94978	5.13293	5.22483	4.578	4.62471	4.64185	4.04061	4.23857	4.25431	4.1585	5.16948	4.62213	5.22547
TC1800008781.hg.1	NM_005603; ENST00000283684; ENST00000536015; ENST00000585322; ENST00000588255; ENST00000589147; ENST00000591728; OTTHUMT00000256097; OTTHUMT00000450163; OTTHUMT00000450164; OTTHUMT00000450458; OTTHUMT00000450459	ATP8B1	ATPase, aminophospholipid transporter, class I, type 8B, member 1	chr18	-	Multiple_Complex	57646426	57803101	13.0622	14.3321	13.3962	12.4284	12.0786	12.3332	18.1483	18.336	18.1407	18.0561	17.2078	18.2756	17.4302	18.1705	18.4149	16.1666	16.8983	15.927	14.5919	16.3014	15.7898	14.7274	17.1243	15.9611	14.0854	13.4882	8.9366	11.1479	10.841	13.6652	12.5087	9.58383	13.95	14.7909	12.843	15.6303	14.1394	16.1596	14.8385	12.1284	14.3381
[truncated: 102 more rows]
[truncated: 9 more columns]
