# Supplementary material for: Luciferase Expressing Preclinical Model Systems Representing the Different Molecular Subtypes of Colorectal Cancer
Source: Cancers (Basel). 2023 Aug 16;15(16):4122. doi: 10.3390/cancers15164122 (PMC10452405; doi:10.3390/cancers15164122)
Supplement: Supplementary file 1 [file cancers-15-04122-s001.zip › Suppl. Table S3_Pearson correlation_2D-Sph-Xeno.xlsx]

## Sheet: Tabelle1
Pearson Correlation Coefficients
	Colo205	DLD1	HCT116	HT29	Lovo	LS174T	LS1034	SW48	SW480	SW1463
2DvsSp	0.981158	0.668572	0.812197	0.546925	0.84552	0.521896	0.301786	0.795965	0.119582	0.763835
2DvsTum	0.508599	0.428084	0.300086	0.5331	0.568472	0.54327	0.115618	0.481795	0.290549	0.464403
SpvsTum	0.514024	0.854781	0.507513	0.930685	0.860853	0.985334	0.961018	0.368676	0.940977	0.900434
