# Supplementary material for: Luciferase Expressing Preclinical Model Systems Representing the Different Molecular Subtypes of Colorectal Cancer
Source: Cancers (Basel). 2023 Aug 16;15(16):4122. doi: 10.3390/cancers15164122 (PMC10452405; doi:10.3390/cancers15164122)
Supplement: Supplementary file 1 [file cancers-15-04122-s001.zip › Suppl. Table S4_model_51 genes_with tumors and normal.xlsx]

## Sheet: Table
ID	Public Gene IDs	Gene Symbol	Description	Chromosome	Strand	Group	Start	Stop	Colo205.8_mueller_09122020.sst-rma-combined-dabg.chp Signal	DLD1.9_mueller_13012021.sst-rma-combined-dabg.chp Signal	HCT116.6_mueller_09122020.sst-rma-combined-dabg.chp Signal	HT29.5_mueller_09122020.sst-rma-combined-dabg.chp Signal	Lovo.1_mueller_11122020.sst-rma-combined-dabg.chp Signal	LS174T.3_mueller_11122020.sst-rma-combined-dabg.chp Signal	LS1034.35tm_20082021.sst-rma-combined-dabg.chp Signal	SW48.2_mueller_11122020.sst-rma-combined-dabg.chp Signal	SW480.7_mueller_09122020.sst-rma-combined-dabg.chp Signal	SW1463.25-Mueller_752021.sst-rma-combined-dabg.chp Signal	Colo205.Sp.42TM_26082021.sst-rma-combined-dabg.chp Signal	DLD1.Sp.33tm_14072021.sst-rma-combined-dabg.chp Signal	HCT116.Sp.40TM_26082021.sst-rma-combined-dabg.chp Signal	HT29.Sp.31tm_14072021.sst-rma-combined-dabg.chp Signal	Lovo.Sp.39tm_26082021.sst-rma-combined-dabg.chp Signal	LS174T.Sp.32tm_14072021.sst-rma-combined-dabg.chp Signal	LS1034.Sp.28tm_09072021.sst-rma-combined-dabg.chp Signal	SW48.Sp.38tm_20082021.sst-rma-combined-dabg.chp Signal	SW480.Sp.41TM_26082021.sst-rma-combined-dabg.chp Signal	SW1463.Sp.30tm_14072021.sst-rma-combined-dabg.chp Signal	Colo205Tum.14_mueller_03022021.sst-rma-combined-dabg.chp Signal	DLD1.Tum.15_mueller_03022021.sst-rma-combined-dabg.chp Signal	HCT116.Tum.16_mueller_03022021.sst-rma-combined-dabg.chp Signal	HT29.Tum.22-Mueller_752021.sst-rma-combined-dabg.chp Signal	Lovo.Tum.17_mueller_03022021.sst-rma-combined-dabg.chp Signal	LS174T.Tum.12_mueller_13012021.sst-rma-combined-dabg.chp Signal	LS1034.Tum.44_tm_24092021.sst-rma-combined-dabg.chp Signal	SW48.Tum.23-Mueller_752021.sst-rma-combined-dabg.chp Signal	SW480.Tum.24_Mueller_752021.sst-rma-combined-dabg.chp Signal	SW1463.Tum.26tm_09072021.sst-rma-combined-dabg.chp Signal	GSM3172790_N1_Clariom_D_Human_.sst-rma-combined-dabg.chp Signal	GSM3172791_N2_Clariom_D_Human_.sst-rma-combined-dabg.chp Signal	GSM3172792_N3_Clariom_D_Human_.sst-rma-combined-dabg.chp Signal	GSM3172793_N4_Clariom_D_Human_.sst-rma-combined-dabg.chp Signal	GSM3172794_N5_Clariom_D_Human_.sst-rma-combined-dabg.chp Signal	GSM3172795_N6_Clariom_D_Human_.sst-rma-combined-dabg.chp Signal	GSM3172796_N7_Clariom_D_Human_.sst-rma-combined-dabg.chp Signal	GSM3172797_N8_Clariom_D_Human_.sst-rma-combined-dabg.chp Signal	GSM3172798_N9_Clariom_D_Human_.sst-rma-combined-dabg.chp Signal	GSM3172799_N10_Clariom_D_Human_.sst-rma-combined-dabg.chp Signal	GSM3172800_T1_Clariom_D_Human_.sst-rma-combined-dabg.chp Signal
TC1100006831.hg.1	NM_001124; ENST00000278175; ENST00000524948; ENST00000525063; ENST00000526492; ENST00000528544; ENST00000528655; ENST00000530439; ENST00000534464; BC015961; OTTHUMT00000387004; OTTHUMT00000387005; OTTHUMT00000387006; OTTHUMT00000387007; OTTHUMT00000387008; OTTHUMT00000387009; OTTHUMT00000387010; OTTHUMT00000387011	ADM	adrenomedullin	chr11	+	Coding	10304680	10307402	64.2551	75.2646	352.048	54.444	125.928	37.813	47.1743	118.077	258.423	63.8821	1327.17	1204.14	5864.53	60.9114	3733.52	322.302	52.4231	631.614	223.241	229.19	379.912	719.031	1925.72	2552.33	2895.69	1647.09	273.16	5667.24	16092.9	2600.55	188.563	414.486	291.999	226.234	236.953	1904.69	282.096	165.174	574.738	89.9063	440.366
TC0400009525.hg.1	NM_181726; ENST00000335174; ENST00000506424; ENST00000507479; ENST00000507753; ENST00000511311; ENST00000511393; BC088376; OTTHUMT00000360673; OTTHUMT00000360674; OTTHUMT00000360675; OTTHUMT00000360676; OTTHUMT00000360677; OTTHUMT00000360678	ANKRD37	ankyrin repeat domain 37	chr4	+	Multiple_Complex	185396021	185400628	37.1299	152.481	133.966	56.0083	89.671	88.2063	28.7173	107.089	750.48	36.3142	336.378	1401.51	402.493	149.659	1126.55	4949.96	180.327	140.756	118.673	1021.09	369.341	2347.71	889.376	772.66	435.003	3971.26	2947.83	2398.97	26829.1	1378.36	78.8758	312.125	121.626	60.9515	129.268	123.491	82.1273	107.47	115.555	135.984	614.833
TC1500006785.hg.1	NM_001039841; NM_001286479; NM_001286480; NM_014783; NM_199357; ENST00000361627; ENST00000543522; ENST00000562481; ENST00000563330; ENST00000563864; ENST00000564918; ENST00000565905; ENST00000567348; BC039563; OTTHUMT00000251417; OTTHUMT00000429861; OTTHUMT00000429862; OTTHUMT00000429863; OTTHUMT00000429864; OTTHUMT00000429865; OTTHUMT00000429866; OTTHUMT00000429867	ARHGAP11B; ARHGAP11A	Rho GTPase activating protein 11B; Rho GTPase activating protein 11A	chr15	+	Multiple_Complex	32615144	32639949	45751.5	61582	76084.8	94443.2	50960.1	40340.2	88080.2	43895.9	42088.3	6759.82	23047	10927	13099	16898.9	28169.2	8358.05	16727.6	38216.6	4859.69	9731.05	19436.1	19874.2	12087.5	6461.89	15921.7	10121.7	4990.09	4848.19	1653.18	3714.47	480.646	2226.44	300.779	694.947	407.066	460.692	825.475	1327.53	1431.43	315.971	605.44
TC0600009997.hg.1	barjey.aAug10-unspliced	barjey	Transcript Identified by AceView	chr6	+	Unassigned	157852025	157853800	54.2375	201.709	35.6297	30.2017	65.2742	18.2801	34.5971	59.643	170.886	63.4686	77.6057	84.8034	193.793	61.4436	174.13	49.8061	24.8899	315.461	254.992	317.973	575.766	626.626	487.23	148.431	971.197	1353.07	221.299	141.151	419.411	2347.68	352.217	226.867	304.281	160.866	89.0843	349.183	625.099	984.707	62.7677	242.87	145.347
TC0900006962.hg.1	bersta.aAug10-unspliced	bersta	Transcript Identified by AceView	chr9	+	Unassigned	33032310	33033180	100.909	147.881	116.606	145.773	120.223	113.623	74.5342	258.885	129.142	1428.11	39.5479	19.3399	58.5818	42.0881	83.1653	45.5478	13.526	103.209	19.4142	47.3292	137.452	2390.16	803.642	4958.13	812.881	871.744	663.444	4668.55	4546.25	334.611	45.7399	46.894	20.8554	33.1827	16.3917	42.0598	18.5911	24.2727	16.5279	22.6528	42.0411
TC1300008941.hg.1	chofarby.aAug10-unspliced	chofarby	Transcript Identified by AceView	chr13	-	Unassigned	50062634	50064137	3130.53	679.627	786.864	1419.38	979.743	809.844	714.213	563.972	1458.66	1630.23	617.344	105.189	137.874	204.081	304.836	138.576	596.823	473.316	114.195	169.676	1049.99	432.124	263.464	545.494	328.298	401.791	98.102	372.421	1066.01	278.158	99.6267	234.815	177.643	81.0432	341.083	62.1495	102.26	105.022	77.8875	108.316	41.1075
TC0800010622.hg.1	ENST00000518921	CTD-2571E19.3		chr8	-	Pseudogene	62143311	62144769	77.1332	149.02	144.912	151.135	111.111	179.633	197.377	80.0123	143.135	48.9118	99.2469	50.4604	75.6045	47.9288	93.6807	64.3911	110.802	112.141	85.8169	48.8664	42.2213	106.525	87.3587	32.1572	34.5061	97.1627	51.9258	44.7408	33.81	63.8865	46.6188	23.9953	59.9036	43.8918	25.9474	33.9131	17.8565	52.2718	41.4216	26.5283	51.0518
TC0200007133.hg.1	dawfa.aAug10-unspliced	dawfa	Transcript Identified by AceView	chr2	+	Unassigned	30150249	30151855	31.9373	41.7424	15.2548	14.0705	8.3107	9.56205	11.6809	19.9714	54.5819	16.1063	47.5304	110.532	103.86	41.6075	55.603	74.5481	38.2016	16.523	35.1692	24.5748	823.452	1092.11	619.139	323.098	561.939	497.196	386.59	51.8036	810.95	148.176	126.498	289.372	318.176	207.018	503.976	116.949	403.339	180.96	25.7512	146.64	62.9537
TC1300007190.hg.1	ENST00000614667; uc058xbe.1	DLEU2_1	Deleted in lymphocytic leukemia 2 conserved region 1 [Source:RFAM;Acc:RF02105]	chr13	+	NonCoding	50044649	50044768	1178.47	251.099	387.027	1111.03	424.921	208.964	118.442	131.649	452.718	199.696	150.564	31.2653	36.0501	87.326	42.2052	32.2776	64.3345	32.8111	47.7775	129.331	727.912	97.3933	138.397	157.174	63.5548	55.0809	15.4097	36.5227	191.471	112.421	37.4426	61.361	35.7425	44.685	84.7875	58.4123	30.4348	26.2174	23.9582	29.9831	21.6265
TC1300007194.hg.1	ENST00000610717; uc058xbj.1	DLEU2_4	Deleted in lymphocytic leukemia 2 conserved region 4 [Source:RFAM;Acc:RF02108]	chr13	+	NonCoding	50068107	50068164	1322.75	527.757	1812.44	1802.01	1216.01	668.841	371.9	670.419	1452.25	479.667	348.393	54.5032	271.862	210.363	198.447	269.668	105.667	99.8693	129.401	291.762	1316.4	514.686	549.349	526.891	464.672	272.804	150.742	227.189	955.75	201.099	38.1891	173.244	59.7327	63.2095	52.2779	30.2764	50.5367	41.2379	46.0695	44.3115	48.3666
TC0100011512.hg.1	NM_001286229; NM_001286230; NM_016448; ENST00000366991; ENST00000463791; ENST00000475419; ENST00000489149; ENST00000496442; ENST00000542077; BC033297; BC033540; OTTHUMT00000090182; OTTHUMT00000090183; OTTHUMT00000090184; OTTHUMT00000090185; OTTHUMT00000090186	DTL	denticleless E3 ubiquitin protein ligase homolog (Drosophila)	chr1	+	Multiple_Complex	212035553	212107400	10709.3	8952.9	17741.4	8298.87	11111.9	5789.45	9928.36	6386.06	5723.02	1730.2	11064.5	2992.72	3751.21	2380.85	6991.23	1689.44	5865.83	3881.13	1417.79	2399.05	4450.83	2061.73	5385.86	735.53	2942.02	1227.57	594.079	1137	1270.22	526.004	379.643	208.632	163.694	191.557	92.5179	161.707	135.895	204.91	220.009	55.1462	421.971
TC0500012842.hg.1	NM_004417; ENST00000239223; BC022463; OTTHUMT00000252943	DUSP1	dual specificity phosphatase 1	chr5	-	Multiple_Complex	172768090	172771200	15.3155	35.0087	43.8371	40.7786	22.885	29.8471	32.0973	31.4775	23.6322	55.8831	60.0412	79.3314	175.978	167.785	71.0917	162.866	94.0672	41.9762	45.1959	224.462	1979.2	6001.72	4728.25	5106.4	3835.5	7189.62	9045.16	2478.63	2211.99	7211.73	64089	41696.5	41149.9	8616.46	38275.4	62559.9	74264.2	26185.9	18697	20019	15771.9
TC1400007706.hg.1	NM_005252; ENST00000303562; ENST00000535987; ENST00000554212; ENST00000554617; ENST00000555242; ENST00000555347; ENST00000555672; ENST00000555686; ENST00000556324; ENST00000557139; BC004490; OTTHUMT00000415044; OTTHUMT00000415045; OTTHUMT00000415046; OTTHUMT00000415047; OTTHUMT00000415048; OTTHUMT00000415050; OTTHUMT00000415051; OTTHUMT00000415052; OTTHUMT00000415053; OTTHUMT00000415054	FOS	FBJ murine osteosarcoma viral oncogene homolog	chr14	+	Multiple_Complex	75278774	75282245	52.8115	28.5764	46.5268	51.9334	51.7056	48.0642	34.0901	68.5308	94.8825	79.8428	115.665	52.4925	66.8414	122.753	86.8702	168.384	32.9398	89.3602	71.8557	367.892	1757.48	2793.33	2218.72	4438.08	1976.81	3795.91	2206.62	16476.5	4389.5	14909.4	4429.14	3945.6	5177.82	746.573	4323.16	8715.09	8702.9	4930.2	2428.42	1754.24	21100.4
TC0100011582.hg.1	gornubu.aAug10-unspliced	gornubu	Transcript Identified by AceView	chr1	+	NonCoding	214664966	214669562	282.162	167.987	218.282	155.61	154.362	121.574	167.947	70.9347	162.699	31.7096	56.3983	44.7613	58.7188	24.4973	97.8473	20.9548	65.2538	56.804	34.6756	55.1936	51.2621	27.8967	72.5151	25.3617	41.996	56.5279	32.6464	21.707	24.9048	13.4995	26.9907	19.4196	25.8829	23.5476	25.0273	30.689	14.4974	24.4722	19.4114	11.5272	14.3148
TC0200007511.hg.1	hatumo.aAug10-unspliced	hatumo	Transcript Identified by AceView	chr2	+	Unassigned	47486014	47487891	65.8157	134.599	37.1804	20.854	31.1787	41.6435	43.9198	104.718	49.2779	26.8837	16.3768	12.3453	8.61147	15.6782	11.3803	50.306	31.5109	12.103	103.703	37.2038	11.1797	16.4488	10.9	12.5911	7.88964	7.95918	8.60115	11.4091	12.8872	20.7372	11.897	19.4332	7.96056	25.548	17.1196	7.32475	7.49865	10.13	6.77035	11.9353	11.5048
TC1600010712.hg.1	hawaru.aAug10-unspliced	hawaru	Transcript Identified by AceView	chr16	-	Coding	69125975	69126514	142.204	143.029	142.794	117.511	93.9375	57.2685	80.1377	45.4397	90.7698	66.4575	29.1154	32.5197	67.0618	22.2845	50.2266	10.8067	20.3764	16.6194	11.5777	13.2916	94.9522	101.116	92.4377	26.9199	44.5706	47.8348	13.1974	21.125	24.8904	46.8982	40.5188	34.5578	24.1842	17.0782	33.1475	12.8311	19.9534	23.6451	30.0747	23.5375	13.813
TC0700008747.hg.1	NM_001244262; NM_012257; ENST00000222574; ENST00000461963; ENST00000463202; ENST00000463790; ENST00000464009; ENST00000468116; ENST00000468401; ENST00000468410; ENST00000478930; ENST00000479011; ENST00000483809; ENST00000485846; ENST00000497535; ENST00000498408; ENST00000607681; BC017069; BC022329; OTTHUMT00000349297; OTTHUMT00000349298; OTTHUMT00000349299; OTTHUMT00000349300; OTTHUMT00000349301;…	HBP1	HMG-box transcription factor 1	chr7	+	Multiple_Complex	107168961	107202529	1076.56	2692.2	1505.69	2557.08	1026.25	3299.2	749.908	1242.17	2552.07	2410.87	4791.16	8376.95	4151.02	20243.8	5856.37	16036	3652.68	3569.16	1672.21	9077.32	7099.39	6923.23	6740.59	5706.85	7659.32	16382.1	9303.06	2373.33	8590.88	13465.3	12269	23589.5	14737	10137.5	16641.4	19285.9	13596	8451.67	14987.5	10266.3	20904.7
TC1900007127.hg.1	NM_004907; ENST00000292433; ENST00000587885; ENST00000588173; BC003625; BC072432; BC110647; OTTHUMT00000453031; OTTHUMT00000453032; OTTHUMT00000453033	IER2	immediate early response 2	chr19	+	Coding	13150415	13154908	68.6853	67.9617	71.6845	55.7558	46.5326	39.6033	100.159	118.55	65.7459	250.709	100.607	334.425	445.975	86.1489	332.325	147.627	97.7964	203.385	59.7907	223.926	139.551	787.109	1185.38	1223.7	398.49	400.295	714.966	9004.68	4960.91	2425.09	1506.65	913.328	822.875	467.483	911.779	1854.37	1448.26	609.453	503.944	497.544	4583.39
TC0100014349.hg.1	NM_002228; ENST00000371222; BC006175; BC068522; OTTHUMT00000023042	JUN	jun proto-oncogene	chr1	-	Multiple_Complex	58780788	58784327	119.626	18.3689	10.2755	201.348	37.1047	27.6284	133.636	21.2593	304.893	244.573	550.966	248.076	175.907	836.505	1129.58	353.378	132.085	88.8919	259.476	2560.06	17845	22274.9	5291.75	4962.91	5702.35	10985.2	5295.57	2739.39	2349.32	35323.5	19256.7	20127.1	10800.3	2176.86	27230.4	17257.8	13136.1	9104.6	5915.15	10232.9	45185.1
TC1500009605.hg.1	kahori.aAug10-unspliced	kahori	Transcript Identified by AceView	chr15	-	Unassigned	59242995	59246127	43.0903	82.9851	28.2346	124.462	77.702	106.989	83.4234	28.5018	26.8232	77.7872	221.732	72.2572	202.202	94.5772	582.886	231.844	353.937	154.98	47.5815	174.759	2388.98	564.398	1346.69	1252.51	8163.26	6388.71	351.804	863.798	171.834	1528.13	944.921	103.773	196.241	497.444	146.629	398.404	1211.87	1014.92	144.703	201.582	283.841
TC0300009164.hg.1	klardorbu.aAug10-unspliced	klardorbu	Transcript Identified by AceView	chr3	+	Unassigned	150412927	150413605	652.466	1600.53	584.103	2217.81	925.905	467.327	723.22	874.158	677.755	2344.54	802.807	515.626	670.354	385.202	3188.96	262.416	314.553	1505.47	89.7929	189.377	2244.33	6610.62	1122.73	16455	52748.8	11018.3	7984.69	3937.38	7206.29	1989.47	9957.72	801.173	3019.91	2091.29	1407.31	3547.97	5166.71	7504.6	169.702	3999.16	1642.66
TC1100007563.hg.1	NR_024504; LOC646813.cAug10	LOC646813	DEAH (Asp-Glu-Ala-His) box helicase 9 pseudogene; Transcript Identified by AceView, Entrez Gene ID(s) 646813	chr11	+	Multiple_Complex	50409042	50422316	453.406	1542.22	1179.64	1021.57	1626.21	1049.45	1311.86	1400.38	699.224	356.35	315.263	282.677	465.62	328.368	653.752	258.249	365.161	1139.13	395.406	424.615	217.385	444.112	575.049	182.265	281.116	344.264	344.319	317.532	203.271	167.92	137.664	283.971	84.4175	127.505	107.109	153.842	92.102	166.935	166.316	165.886	249.468
TC0100015979.hg.1	NR_106796; ENST00000619620	MIR6738	microRNA 6738	chr1	-	Precursor_microRNA	155951273	155951336	211.423	109.585	181.336	127.252	141.494	176.929	153.234	297.309	209.75	78.5882	82.1034	77.6073	49.1269	55.9544	39.4024	118.26	96.6635	57.6816	194.499	118.386	39.0833	80.2951	68.6682	62.6751	53.0103	96.4908	78.8441	87.7885	56.6773	71.344	74.3319	85.6885	103.655	98.9618	86.5235	110.387	102.778	125.083	140.397	122.21	70.8026
TC1100013187.hg.1	NR_106809; ENST00000610479	MIR6751	microRNA 6751	chr11	-	Precursor_microRNA	65129916	65129978	79.2133	134.327	104.724	164.538	138.573	128.081	174.044	217.69	130.46	309.231	225.52	188.334	298.399	259.257	662.033	340.731	308.118	684.478	402.468	351.958	350.643	257.493	179.732	521.336	331.894	258.058	556.428	495.733	647.3	171.593	254.017	197.786	571.873	452.402	288.209	214.627	200.431	238.785	104.91	271.465	163.242
TC0800011881.hg.1	NM_001135242; NM_001258432; NM_001258433; NM_006096; ENST00000323851; ENST00000414097; ENST00000517331; ENST00000517599; ENST00000517745; ENST00000518010; ENST00000518066; ENST00000518094; ENST00000518176; ENST00000518480; ENST00000519228; ENST00000519278; ENST00000519580; ENST00000520230; ENST00000520943; ENST00000521026; ENST00000521414; ENST00000521438; ENST00000521544; ENST00000521664; ENST00…	NDRG1	N-myc downstream regulated 1	chr8	-	Multiple_Complex	133237171	133302022	65.3181	20.499	145.525	13.4022	13.716	42.063	22.1774	8.28511	175.292	29.7963	3956.58	229.575	14225	230.559	3117.75	819.812	12.383	2689.81	542.094	1075.57	83.6492	278.94	3290.32	3066.59	230.19	1915.4	525.632	258.554	2583.48	2078.91	779.33	654.868	301.951	370.266	558.359	467.674	245.478	943.52	557.462	164.332	1197.44
TC1100008442.hg.1	parstarby.aAug10-unspliced	parstarby	Transcript Identified by AceView	chr11	+	Coding	74894548	74897321	50.962	126.416	62.9324	17.6102	48.8312	71.4118	98.7378	63.6885	45.7082	26.4046	19.5316	35.5599	39.5016	25.4304	36.8313	36.7657	59.6607	32.371	32.0835	50.4279	189.584	146.002	126.428	72.3936	124.94	108.41	63.7255	88.8285	109.028	121.498	242.271	109.97	101.623	64.8988	76.5044	135.834	114.968	152.068	87.2928	117.612	44.775
TC1100012436.hg.1	pleyjeeby.aAug10-unspliced; pleyjeeby.bAug10-unspliced	pleyjeeby	Transcript Identified by AceView	chr11	-	Unassigned	117075867	117080461	253.271	384.204	325.132	398.725	375.755	341.303	170.307	161.265	325.84	930.602	201.665	132.424	105.048	159.128	290.217	63.6527	158.725	264.589	147.445	238.291	1098.61	706.037	543.452	2480.68	897.271	876.883	555.164	885.599	3277.41	452.687	379.575	194.274	282.274	463.546	408.064	476.909	507.305	508.241	180.756	548.212	191.687
TC1600008232.hg.1	pleywoy.aAug10-unspliced	pleywoy	Transcript Identified by AceView	chr16	+	Unassigned	69567044	69567982	98.4705	464.914	366.487	198.135	113.521	31.5619	204.751	72.5835	369.643	137.278	44.1328	59.758	368.308	38.9357	147.638	38.0193	110.514	120.051	45.822	38.3092	486.087	1027.39	863.499	374.91	437.064	416.401	238.585	275.369	1450.68	361.953	117.773	104.177	51.1251	84.5838	48.7155	38.4388	31.9831	29.0505	25.6307	42.414	117.199
TC0200006891.hg.1	NM_004040; ENST00000272233; BC066954; OTTHUMT00000207500	RHOB	ras homolog family member B	chr2	+	Coding	20447071	20449445	157.877	3358.03	897.638	226.094	204.284	389.063	1678.55	402.234	12824.6	266.258	813.873	2701.51	1240.43	228.828	499.541	1206.27	1166.95	700.048	3446.03	1266.67	9090.41	20408.2	3865.98	4160.35	19952.9	6392.83	13389.8	1384.24	3181.41	7684.26	14270	9717.71	3302.86	3919.22	14114.6	15160.4	17733.1	3661.02	6109.76	19065.9	15725.8
TC0900007740.hg.1	NM_024945; ENST00000325875; ENST00000445877; ENST00000615118; BC039999; BC064937; OTTHUMT00000052869; OTTHUMT00000052870	RMI1	RecQ mediated genome instability 1	chr9	+	Coding	83980711	84004074	2587.58	3554.5	3865.69	1838.44	2095.72	2938.43	3971.31	983.07	4813.6	991.838	1789.88	623.014	962.425	337.3	1678.6	1161.28	1356.69	1275.2	492.753	706.502	1409.74	730.677	704.863	268.761	1193.98	899.519	171.301	279.695	819.403	189.366	243.553	440.629	300.19	180.744	167.054	146.759	164.599	234.913	315.49	100.375	404.355
TC0700012045.hg.1	uc064gln.1	RNU6-1104P	RNA, U6 small nuclear 1104, pseudogene [Source:HGNC Symbol;Acc:HGNC:48067]	chr7	-	Small_RNA	101269938	101270041	479.794	478.038	243.079	418.83	149.328	549.745	371.516	156.004	205.199	492.889	308.129	885.636	133.916	991.446	451.891	2438.72	1141.73	515.079	4669.4	1033.38	3117.69	7480.51	4755.1	710.514	1203.47	2466.84	5862.95	673.881	715.273	8177.02	430.491	563.288	512.426	447.865	438.931	543.336	393.806	705.949	324.494	406.269	208.685
TC0900009599.hg.1	ENST00000384630	RNU6-14P	RNA, U6 small nuclear 14, pseudogene	chr9	-	Small_RNA	15776181	15776286	2936.76	3613.02	2906.71	3877.58	2239.95	6166.69	2187.94	2223.15	4114.07	8430.54	2628.07	7482.74	3242.21	4208.94	4317.62	14872.3	8219.64	3662.31	20092.4	8669.06	22581.6	33935.1	18287	7130.56	12625.5	23069.5	40056	11332.7	10562.2	38325.8	6563.82	11911.9	5066.56	5876.98	5222.7	9051.99	8059.42	11478.2	3611.12	7582.77	2842.57
TC1400008011.hg.1	uc059emz.1	RNU6-366P	RNA, U6 small nuclear 366, pseudogene [Source:HGNC Symbol;Acc:HGNC:47329]	chr14	+	Small_RNA	92265702	92265807	37.5084	40.1453	28.3186	46.4859	24.7062	61.6291	22.4064	25.3215	24.9957	34.2113	35.9635	97.0476	31.0911	75.1239	66.0273	223.763	99.4645	60.4198	363.313	133.51	276.463	470.862	661.08	44.6163	114.336	130.712	842.049	60.6859	39.4543	634.99	100.444	178.94	55.5436	99.3543	36.3698	114.919	68.0824	101.367	43.4999	61.4414	33.2675
TC0500011668.hg.1	uc063fwn.1	RNU6-47P	RNA, U6 small nuclear 47, pseudogene [Source:HGNC Symbol;Acc:HGNC:34291]	chr5	-	Small_RNA	109014834	109014940	6655.63	3797.52	3515.12	4533.63	2158.51	9460.3	3837.23	2903.97	5155.98	6887.38	7446.47	17364.2	1783.84	9250.46	4934.64	42603.7	20871.4	3268.22	68237.2	15773	45376.3	59406	35119.4	9248.03	21876	54673.3	80798.5	13264.2	19348.4	73170.3	12224.8	20621.9	18210.8	17764.6	13088.7	22723.5	14443.6	30832.6	11458.8	20486	7269.75
TC1300009349.hg.1	uc058xrj.1	RNU6-61P	RNA, U6 small nuclear 61, pseudogene [Source:HGNC Symbol;Acc:HGNC:42551]	chr13	-	Small_RNA	80369426	80369534	56.3838	46.4153	27.9848	47.1616	36.5792	61.7266	25.361	50.55	86.8034	61.8156	56.6534	153.361	51.429	97.7476	59.3222	378.217	194.812	23.5114	283.254	164.164	755.265	1197.36	720.578	121.341	225.793	316.258	1049.71	113.291	129.366	1408.72	115.496	174.136	84.168	102.932	74.8261	136.675	93.8133	115.985	39.4983	119.069	47.4883
TC1500006938.hg.1	OTTHUMT00000473824; uc059hpx.1	RP11-133K1.11	novel transcript, sense intronic to novel protein	chr15	+	NonCoding	40226386	40227069	229.607	207.945	136.845	131.935	129.501	99.4445	150.117	126.093	125.572	70.2887	41.3421	61.2747	101.136	56.6322	66.1606	25.2631	109.618	60.1732	18.3094	36.463	19.4889	27.6571	36.2026	34.8506	31.0263	26.673	19.434	20.4306	56.3276	23.3774	18.4779	21.6057	19.2861	14.0804	23.8134	22.8384	15.1919	23.8467	24.9492	23.4611	16.6473
TC2000009069.hg.1	OTTHUMT00000473944; uc061wxt.1	RP4-564F22.7	novel transcript	chr20	-	NonCoding	38418483	38419202	55.8707	91.4607	62.2637	63.906	76.2386	117.344	80.1777	132.735	52.0404	53.4286	29.2458	16.5879	15.6226	63.7083	57.4506	32.8727	29.8209	42.8054	25.8281	30.0254	18.0172	43.127	31.5826	39.4392	58.2465	42.0747	25.082	33.1728	24.7981	38.4428	13.5769	27.6984	20.7195	25.7173	39.4838	17.1489	29.4887	22.5444	17.0481	29.6067	28.3544
TC1500009613.hg.1	seezo.aAug10-unspliced	seezo	Transcript Identified by AceView	chr15	-	Unassigned	59369173	59370823	58.0885	140.818	17.1773	137.936	87.594	45.8777	111.322	19.7392	10.9016	52.4889	143.885	80.7993	184.267	126.121	1001.29	71.2076	268.588	61.5984	7.97293	100.187	1901.19	645.601	902.073	261.211	3817.31	2365.4	638.955	259.894	61.1741	1114.92	1412.14	296.669	1396.81	580.885	132.881	649.565	1487.38	1646.93	131.294	383.513	1385.17
TC0300009337.hg.1	NM_001002800; NM_001288753; NM_005496; ENST00000344722; ENST00000357388; ENST00000462668; ENST00000462787; ENST00000465563; ENST00000465903; ENST00000467263; ENST00000467468; ENST00000468653; ENST00000469762; ENST00000469858; ENST00000470240; ENST00000472282; ENST00000472991; ENST00000484799; ENST00000485645; ENST00000485867; ENST00000486711; ENST00000487747; ENST00000488017; ENST00000489573; ENS…	SMC4	structural maintenance of chromosomes 4	chr3	+	Multiple_Complex	160399274	160434962	115150	195012	140016	152058	256666	128818	213900	128820	436881	81785.1	73376.5	29928.5	44460.6	17183.8	103496	19799.3	27345.4	133937	20339	29631.4	123192	84780.8	49129.8	30728.1	112270	46905.2	19483.2	29357.7	58072.6	16463	10112.2	22295.7	8368.48	8519.3	11306.1	6702.9	6652.59	10343	9789.91	6578.21	10698.2
TC1100009522.hg.1	smyfer.aAug10-unspliced	smyfer	Transcript Identified by AceView	chr11	+	Unassigned	130074799	130077614	91.6873	98.8261	56.54	64.707	29.5607	15.6853	16.7509	32.1652	123.744	56.3381	54.3633	10.9597	26.425	15.2959	48.6073	9.45574	11.4943	37.4668	17.1913	18.8022	229.311	138.317	54.5796	112.378	320.447	103.951	62.5865	155.072	430.133	90.9089	41.479	10.5444	23.7224	23.804	23.7224	19.5838	20.3223	28.6293	13.4151	54.5524	24.4622
TC1700008594.hg.1	NR_004380	SNORD104	small nucleolar RNA, C/D box 104	chr17	+	Small_RNA	64146078	64146157	1905.44	5035.68	4481.05	2304.5	201.621	7819.17	803.96	910.307	2741.23	4591.56	3659.98	15230.7	9344.29	12220.2	5061.89	19325.5	8430.13	2826.97	12705.8	21176.1	5000.03	24219.1	31865.6	8956.44	18640.2	14184	11189.3	16629.8	7340.33	44079.2	8170	16699.3	11588.9	9421.88	5305.34	5512.88	7882.46	6700.25	6943.66	4298.45	12264.4
TC0X00007200.hg.1	NM_001282166; NM_003173; ENST00000337852; ENST00000376687; ENST00000462786; ENST00000482260; BC006238; OTTHUMT00000058909; OTTHUMT00000058910; OTTHUMT00000318355	SUV39H1	suppressor of variegation 3-9 homolog 1 (Drosophila)	chrX	+	Multiple_Complex	48695554	48709015	980.688	913.702	1122.31	2039.39	890.234	961.918	1008.35	1244.1	2821.76	442.021	769.736	426.44	226.387	757.31	693.6	463.797	735.744	190.45	232.1	614.607	444.389	293.741	704.956	125.966	237.946	305.695	53.3923	205.347	305.877	389.835	112.54	250.336	235.836	117.156	185.02	184.428	234.472	265.5	394.445	181.097	399.203
TC2000007089.hg.1	NM_012112; ENST00000300403; ENST00000340513; BC004136; BC020207; OTTHUMT00000078569; OTTHUMT00000078570	TPX2	TPX2, microtubule-associated	chr20	+	Multiple_Complex	31739101	31801805	5059.26	5085.73	11959.8	12174.3	10056.6	6613.65	12545.6	7113.48	26305.6	3486.68	3134.11	1585.2	2680.49	3111.34	5911.92	1483.1	3340.67	1834.07	1762.77	2483	2120.5	1509.42	3660.36	1976.09	2682.18	776.892	444.959	987.276	1805.98	1316.07	102.478	242.097	54.002	73.208	59.5859	111.625	126.172	282.068	282.61	46.6802	450.486
TC1900008023.hg.1	varjer.aAug10-unspliced	varjer	Transcript Identified by AceView	chr19	+	Unassigned	38654629	38655953	487.707	579.534	110.594	584.569	233.322	257.584	273.152	403.258	1004.1	99.7642	644.796	339.192	223.647	802.635	1341.42	718.433	781.185	951.21	125.765	724.524	3220.55	4536.93	1864.66	556.05	9544.87	4146.59	1144.3	753.963	1080.36	2566.08	2269.11	166.839	541.024	1979.21	582.716	1348.04	1199.68	2940.02	346.24	373.393	2580.15
TC0200007132.hg.1	NM_001127399; NM_001127400; NM_001127401; NM_016061; ENST00000261353; ENST00000379519; ENST00000379520; ENST00000402003; ENST00000402708; ENST00000470120; ENST00000482474; ENST00000490211; ENST00000492439; ENST00000495673; BC000836; BC047237; OTTHUMT00000215127; OTTHUMT00000215128; OTTHUMT00000215129; OTTHUMT00000325352; OTTHUMT00000325354; OTTHUMT00000325356; OTTHUMT00000325357; OTTHUMT000003253…	YPEL5	yippee like 5	chr2	+	Multiple_Complex	30146884	30160533	802.234	445.274	265.887	139.45	128.365	297.206	471.574	115.919	1629.71	815.884	4367.49	7325.39	2643.49	6184.37	1587.99	3814.29	2510.92	418.255	842.528	1836.73	3332.62	1094.97	1921.37	5065.01	3328.65	1233.1	2928.1	2398.64	11225.3	2750.31	5844.97	9942.07	3418.98	2912.17	6503.09	9128.04	8854.78	4598.89	6511.98	6145.57	5005.68
TC1900008057.hg.1	NM_003407; ENST00000594045; ENST00000594442; ENST00000597629; ENST00000600033; BC009693; OTTHUMT00000464495; OTTHUMT00000464496; OTTHUMT00000464497; OTTHUMT00000464498	ZFP36	ZFP36 ring finger protein	chr19	+	Coding	39406813	39409412	206.413	274.774	299.844	338.96	43.9308	145.796	803.709	276.005	167.054	260.41	1361.95	876.591	1556.28	554.418	1835.25	431.342	373.444	2464.18	563.683	944.96	4356.19	10072	7210.38	3269.17	6794.92	8726.46	7812.07	3300.25	1107.91	14680.8	123126	21865.4	30276.1	29607.4	39670.3	175309	69804.4	32207.7	51390.7	17410.4	190324
TC0100011108.hg.1				chr1	+	NonCoding	198860957	198862135	47.2594	75.5689	47.0092	91.6937	105.954	51.8611	45.8265	63.5747	44.6937	25.531	25.4457	18.1451	31.1727	28.0882	19.5211	18.6023	18.8202	46.7593	31.7129	13.1109	35.9537	49.8306	33.3055	13.2752	26.5458	27.8397	15.3663	24.5886	17.4986	12.1017	17.1837	20.5021	25.5363	30.8477	15.5198	21.5253	20.5709	14.6047	22.9619	18.7976	14.1584
TC0300009979.hg.1				chr3	+	NonCoding	195839195	195840121	31.2915	39.933	26.9484	57.0375	30.3076	31.3941	25.364	27.0476	34.9045	15.6044	14.3345	12.9978	11.738	16.4104	11.6257	25.1778	25.2678	33.3649	15.1932	12.7767	12.2218	9.68358	10.0826	10.7186	11.2544	12.7949	6.09092	15.4002	7.30751	12.7171	9.36319	7.13434	14.8194	10.4191	11.0916	15.8488	17.599	17.9972	15.5808	14.7208	14.6415
TC0700013001.hg.1				chr7	-	NonCoding	149589073	149589144	158.752	29.7926	168.591	82.4467	71.8437	116.581	42.5065	101.396	130.334	14.8457	57.0296	30.2064	62.8861	101.74	77.7731	59.6463	46.1024	17.2296	466.324	46.1878	11.2398	14.504	18.917	20.1044	11.9483	12.4827	7.13434	12.003	13.8219	10.6487	10.693	9.33416	33.1418	8.32004	6.62261	13.6875	11.3891	13.198	6.84182	12.2426	9.29471
TC1500009821.hg.1				chr15	-	NonCoding	66322482	66326559	79.7068	85.6214	117.752	42.8639	103.647	100.757	53.0268	89.8577	115.347	29.1223	27.3233	28.2673	42.6153	63.8918	25.8713	72.2237	27.3697	43.2701	25.2843	33.7183	27.7214	31.3473	49.4038	27.3963	28.8462	26.8409	17.3038	33.9528	38.667	22.2217	24.3564	57.4805	46.9203	28.9775	38.6011	28.4919	36.908	26.7629	40.0214	39.0768	37.398
TC2200007869.hg.1				chr22	-	NonCoding	16559530	16567135	531.432	404.07	207.052	381.421	225.778	389.039	629.067	344.109	273.952	744.284	1145.05	1437.17	2256.83	660.333	4058.08	4114.01	1827.18	3042.73	37914.7	3201.3	1606.25	1643.87	490.691	906.774	868.824	656.172	9708.08	445.225	542.549	731.594	304.796	246.446	331.892	406.384	256.944	179.532	143.665	148.45	117.575	145.418	97.1781
[truncated: 22 more columns]
