# Supplementary material for: Luciferase Expressing Preclinical Model Systems Representing the Different Molecular Subtypes of Colorectal Cancer
Source: Cancers (Basel). 2023 Aug 16;15(16):4122. doi: 10.3390/cancers15164122 (PMC10452405; doi:10.3390/cancers15164122)
Supplement: Supplementary file 1 [file cancers-15-04122-s001.zip › Suppl. Table S5_iCMS determination by NTP.xlsx]

## Sheet: Tabelle1
Datensatz	Linie	Class prediction	iCMS2 down	iCMC2 up	iCMS3 down	iCMS3 up	p	FDR	call1	call2
CACO2.rma.chp.Signal	CACO2	iCMS2_Up	0.723203	0.645637	0.666303	0.71319	0.0001	0.000247059	iCMS2	iCMS2
GSM1374426_Bx042.056.rma.chp.Signal	CACO2	iCMS2_Up	0.762745	0.67052	0.713964	0.723975	0.0219978	0.0393152	iCMS2	iCMS2
GSM843481_CACO2_1_PFIZER.rma.chp.Signal	CACO2	iCMS2_Up	0.707985	0.622858	0.629821	0.706929	0.0001	0.000247059	iCMS2	iCMS2
GSM843482_CACO2_3_PFIZER.rma.chp.Signal	CACO2	iCMS2_Up	0.772579	0.669687	0.669926	0.723265	0.132687	0.195538	iCMS2	iCMS2
GSM206450_1.rma.chp.Signal	CACO2	iCMS3_Down	0.724528	0.640291	0.629354	0.719083	0.0001	0.000247059	iCMS2	iCMS2
GSM206450_2.rma.chp.Signal	CACO2	iCMS3_Down	0.74453	0.699192	0.639482	0.725857	0.0001	0.000247059	iCMS2	iCMS2
GSM206455.rma.chp.Signal	CL11	iCMS3_Up	0.738553	0.753031	0.728107	0.68987	0.519348	0.703633	iCMS3	iCMS3
GSM1374452_COLO205_2.rma.chp.Signal	COLO205	iCMS2_Down	0.657923	0.664935	0.70158	0.688843	0.772523	0.998337	iCMS3	iCMS3
GSM206459_1.rma.chp.Signal	COLO205	iCMS2_Down	0.680681	0.698191	0.682401	0.721225	0.29957	0.413762	iCMS2	unst
GSM206459_2.rma.chp.Signal	COLO205	iCMS2_Down	0.677367	0.689444	0.685652	0.710426	0.0224978	0.0393711	iCMS2	unst
GSM1374451_COLO205.rma.chp.Signal	COLO205	iCMS2_Up	0.664827	0.639955	0.697028	0.694337	0.0484952	0.0798744	iCMS2	unst
COLO205.rma.chp.Signal	COLO205	iCMS2_Down	0.644373	0.664413	0.70573	0.706241	0.0001	0.000247059	iCMS3	unst
GSM206463.rma.chp.Signal	COLO678	iCMS3_Down	0.72913	0.768477	0.721043	0.724679	0.992201	1	iCMS3	unst
GSM1374456_Bx042.026.rma.chp.Signal	COLO678	iCMS3_Up	0.696858	0.691506	0.728057	0.690356	0.30047	0.413762	iCMS3	unst
DLD1.rma.chp.Signal	DLD1	iCMS2_Down	0.617556	0.761259	0.73196	0.678762	0.0001	0.000247059	iCMS3	iCMS3
GSM1374463_EA08073_86095_BX062.07.rma.chp.Signal	DLD1	iCMS2_Down	0.630299	0.769632	0.729399	0.669941	0.0001	0.000247059	iCMS3	iCMS3
GSM206467_1.rma.chp.Signal	DLD1	iCMS2_Down	0.669344	0.81939	0.720535	0.697849	0.0151985	0.0283705	iCMS3	iCMS3
GSM206467_2.rma.chp.Signal	DLD1	iCMS2_Down	0.705329	0.80295	0.726383	0.709418	0.994101	1	iCMS3	iCMS3
GSM1374516_Bx051b_024_HG2.rma.chp.Signal	HCT116	iCMS2_Down	0.684656	0.792211	0.736374	0.68825	0.0363964	0.0611459	iCMS3	iCMS3
GSM206501_1.rma.chp.Signal	HCT116	iCMS2_Down	0.703292	0.798823	0.728569	0.709068	0.891911	1	iCMS3	iCMS3
GSM206501_2.rma.chp.Signal	HCT116	iCMS2_Down	0.702939	0.794496	0.719132	0.709125	0.993801	1	iCMS3	iCMS3
HCT116.rma.chp.Signal	HCT116	iCMS2_Down	0.70552	0.804507	0.733608	0.720836	0.982902	1	iCMS3	iCMS3
GSM1374518_HCT116_1.rma.chp.Signal	HCT116	iCMS3_Up	0.690552	0.761412	0.716266	0.680751	1	1	iCMS3	iCMS3
GSM1374517_HCT116.rma.chp.Signal	HCT116	iCMS2_Up	0.725657	0.702901	0.733231	0.70434	1	1	iCMS3	unst
GSM1374561_Bx051b_016_HG2.rma.chp.Signal	HT29	iCMS2_Down	0.620051	0.665806	0.721091	0.655637	0.0001	0.000247059	iCMS3	iCMS3
GSM1374563_HT29_1.rma.chp.Signal	HT29	iCMS2_Down	0.633723	0.668206	0.686594	0.668783	0.0550945	0.0889988	iCMS3	iCMS3
GSM1374564_Bx042.037.rma.chp.Signal	HT29	iCMS2_Down	0.614396	0.650513	0.697855	0.678091	0.0001	0.000247059	iCMS3	iCMS3
HT29.rma.chp.Signal	HT29	iCMS2_Down	0.620373	0.681806	0.712723	0.668787	0.0001	0.000247059	iCMS3	iCMS3
GSM887141.rma.chp.Signal	HT29	iCMS2_Up	0.663893	0.638347	0.715587	0.69522	0.0001	0.000247059	iCMS2	unst
GSM1374562_HT29.rma.chp.Signal	HT29	iCMS2_Up	0.648638	0.643519	0.708368	0.670867	0.140886	0.204042	iCMS3	unst
IS1.rma.chp.Signal	IS1	iCMS2_Up	0.74895	0.631285	0.733203	0.705262	0.0001	0.000247059	iCMS2	unst
GSM1374629_LoVo_1.rma.chp.Signal	LOVO	iCMS2_Down	0.630226	0.770538	0.67882	0.675742	0.0124987	0.0238613	iCMS3	iCMS3
GSM1374630_Bx042.049.rma.chp.Signal	LOVO	iCMS2_Down	0.598809	0.747513	0.675521	0.654659	0.0001	0.000247059	iCMS3	iCMS3
LOVO.rma.chp.Signal	LOVO	iCMS2_Down	0.612213	0.808718	0.692481	0.670699	0.0001	0.000247059	iCMS3	iCMS3
GSM1374627_Bx051b_003_HG2.rma.chp.Signal	LOVO	iCMS2_Down	0.613347	0.796792	0.681159	0.681338	0.0001	0.000247059	iCMS3	unst
GSM1374628_LoVo.rma.chp.Signal	LOVO	iCMS2_Down	0.628199	0.716249	0.690751	0.694543	0.00329967	0.0067603	iCMS3	unst
GSM206517_1.rma.chp.Signal	LOVO	iCMS2_Down	0.670701	0.830753	0.684949	0.717579	0.0944906	0.144313	iCMS3	unst
GSM206517_2.rma.chp.Signal	LOVO	iCMS2_Down	0.639483	0.811904	0.67998	0.71631	0.00019998	0.00046662	iCMS3	unst
GSM887274.rma.chp.Signal	LOVO	iCMS2_Down	0.66638	0.767426	0.71524	0.717072	0.0001	0.000247059	iCMS3	unst
GSM887277.rma.chp.Signal	LS1034	iCMS2_Up	0.761597	0.609084	0.633782	0.726542	0.0001	0.000247059	iCMS2	iCMS2
GSM206519.rma.chp.Signal	LS1034	iCMS3_Down	0.756614	0.661993	0.563173	0.734966	0.0001	0.000247059	iCMS2	iCMS2
GSM844580_LS123_1_PFIZER.rma.chp.Signal	LS123	iCMS3_Up	0.765927	0.799358	0.716679	0.688442	0.837216	1	iCMS3	iCMS3
GSM887278.rma.chp.Signal	LS123	iCMS3_Up	0.756777	0.694567	0.763026	0.69167	0.00339966	0.00679932	iCMS3	unst
GSM1374633_Bx042.051.rma.chp.Signal	LS174T	iCMS2_Down	0.569053	0.721126	0.687307	0.679852	0.0001	0.000247059	iCMS3	iCMS3
GSM1374632_LS174T.rma.chp.Signal	LS174T	iCMS2_Down	0.580282	0.694256	0.671886	0.673002	0.0001	0.000247059	iCMS3	unst
LS174T.rma.chp.Signal	LS174T	iCMS2_Down	0.574276	0.750091	0.687977	0.698337	0.0001	0.000247059	iCMS3	unst
GSM206524.rma.chp.Signal	MDST8	iCMS3_Down	0.761002	0.748654	0.721771	0.727176	0.9996	1	iCMS2	iCMS2
GSM887303.rma.chp.Signal	MDST8	iCMS2_Up	0.76783	0.718544	0.751225	0.73825	0.934007	1	iCMS2	unst
GSM1374759_Bx042.039.rma.chp.Signal	NCIH716	iCMS2_Down	0.62616	0.735463	0.701719	0.705469	0.0001	0.000247059	iCMS3	unst
GSM887479.rma.chp.Signal	OUMS-23	iCMS3_Up	0.741427	0.726894	0.744056	0.723858	0.843016	1	iCMS3	unst
GSM887632.rma.chp.Signal	SNU-503	iCMS3_Up	0.760824	0.740093	0.742399	0.730754	0.980502	1	iCMS2	unst
GSM887644.rma.chp.Signal	SNU-C2A	iCMS2_Down	0.644738	0.787006	0.743969	0.694485	0.0001	0.000247059	iCMS3	iCMS3
GSM1374919_Bx051b_004_HG2.rma.chp.Signal	SW1417	iCMS2_Up	0.743685	0.636628	0.688406	0.693217	0.0001	0.000247059	iCMS2	iCMS2
GSM1374920_Bx042.013.rma.chp.Signal	SW1417	iCMS2_Up	0.766035	0.588343	0.704245	0.713988	0.0001	0.000247059	iCMS2	iCMS2
GSM206547_1.rma.chp.Signal	SW1417	iCMS2_Up	0.774881	0.642872	0.690356	0.727562	0.00059994	0.00129218	iCMS2	iCMS2
GSM206547_2.rma.chp.Signal	SW1417	iCMS2_Up	0.776133	0.620781	0.696107	0.723447	0.0001	0.000247059	iCMS2	iCMS2
GSM887667.rma.chp.Signal	SW1417	iCMS2_Up	0.798411	0.58681	0.726673	0.723833	0.0001	0.000247059	iCMS2	unst
GSM887668.rma.chp.Signal	SW1463	iCMS2_Up	0.686896	0.584277	0.64405	0.709101	0.0001	0.000247059	iCMS2	iCMS2
GSM206548.rma.chp.Signal	SW1463	iCMS3_Down	0.685535	0.626372	0.620505	0.708419	0.0001	0.000247059	iCMS2	iCMS2
GSM1374925_SW48.rma.chp.Signal	SW48	iCMS2_Down	0.666363	0.723213	0.740341	0.674092	0.986201	1	iCMS3	iCMS3
GSM1374926_SW48_1.rma.chp.Signal	SW48	iCMS2_Down	0.655778	0.710741	0.744427	0.68911	0.849615	1	iCMS3	iCMS3
GSM1374927_Bx042.011.rma.chp.Signal	SW48	iCMS2_Down	0.66196	0.769647	0.750038	0.70548	0.00459954	0.00898515	iCMS3	iCMS3
GSM844713_SW48_1_PFIZER.rma.chp.Signal	SW48	iCMS2_Down	0.640823	0.763089	0.743388	0.687546	0.0001	0.000247059	iCMS3	iCMS3
GSM887675.rma.chp.Signal	SW48	iCMS3_Up	0.728996	0.733748	0.772064	0.72664	0.832617	1	iCMS3	iCMS3
SW48.rma.chp.Signal	SW48	iCMS2_Down	0.665262	0.743556	0.695901	0.713635	0.00039996	0.000884122	iCMS3	unst
GSM1374929_SW480.rma.chp.Signal	SW480	iCMS2_Up	0.755132	0.572275	0.707753	0.726484	0.0001	0.000247059	iCMS2	iCMS2
GSM206552_1.rma.chp.Signal	SW480	iCMS2_Up	0.800531	0.641031	0.704104	0.760121	0.00119988	0.00251975	iCMS2	iCMS2
GSM206552_2.rma.chp.Signal	SW480	iCMS2_Up	0.795683	0.680794	0.684903	0.758317	0.177682	0.252971	iCMS2	iCMS2
SW480.rma.chp.Signal	SW480	iCMS2_Up	0.762468	0.624946	0.713085	0.739171	0.0001	0.000247059	iCMS2	iCMS2
GSM1374928_Bx051b_017_HG2.rma.chp.Signal	SW480	iCMS2_Up	0.765951	0.68943	0.733984	0.726719	0.0163984	0.0299448	iCMS2	unst
GSM1374930_SW480_1.rma.chp.Signal	SW480	iCMS2_Up	0.736203	0.649101	0.715074	0.70472	0.675832	0.88703	iCMS2	unst
GSM887674.rma.chp.Signal	SW480	iCMS2_Up	0.789898	0.643879	0.750026	0.722271	0.00019998	0.00046662	iCMS2	unst
GSM1374933_Bx051b_056_HG2.rma.chp.Signal	SW620	iCMS2_Up	0.771662	0.614995	0.730992	0.738626	0.0001	0.000247059	iCMS2	iCMS2
GSM1374934_SW620.rma.chp.Signal	SW620	iCMS2_Up	0.780922	0.669859	0.719533	0.742597	0.0236976	0.0406245	iCMS2	iCMS2
GSM1374935_SW620_1.rma.chp.Signal	SW620	iCMS2_Up	0.759018	0.698397	0.703361	0.710115	1	1	iCMS2	iCMS2
GSM206553_1.rma.chp.Signal	SW620	iCMS2_Up	0.822669	0.692549	0.719457	0.773365	0.546045	0.728061	iCMS2	iCMS2
GSM887677.rma.chp.Signal	SW620	iCMS2_Up	0.809951	0.626373	0.745883	0.757745	0.0001	0.000247059	iCMS2	iCMS2
SW620.rma.chp.Signal	SW620	iCMS2_Up	0.755559	0.656144	0.715985	0.72363	0.00029997	0.000681013	iCMS2	iCMS2
GSM206553_2.rma.chp.Signal	SW620	iCMS3_Down	0.808228	0.732963	0.705883	0.75158	0.937506	1	iCMS2	iCMS2
GSM1374937_Bx042.045r.rma.chp.Signal	SW837	iCMS3_Up	0.745555	0.757977	0.711829	0.707106	1	1	iCMS3	iCMS3
GSM206554_1.rma.chp.Signal	SW837	iCMS3_Up	0.723286	0.752	0.708166	0.69413	0.960804	1	iCMS3	iCMS3
GSM206554_2.rma.chp.Signal	SW837	iCMS3_Up	0.685201	0.770246	0.702633	0.671346	0.0918908	0.142941	iCMS3	iCMS3
GSM887679.rma.chp.Signal	SW837	iCMS3_Up	0.743626	0.765368	0.734301	0.712056	0.131487	0.195538	iCMS3	iCMS3
SW837.rma.chp.Signal	SW837	iCMS2_Up	0.712363	0.681012	0.739645	0.687361	0.0709929	0.112517	iCMS3	unst
