# Supplementary material for: Luciferase Expressing Preclinical Model Systems Representing the Different Molecular Subtypes of Colorectal Cancer
Source: Cancers (Basel). 2023 Aug 16;15(16):4122. doi: 10.3390/cancers15164122 (PMC10452405; doi:10.3390/cancers15164122)
Supplement: Supplementary file 1 [file cancers-15-04122-s001.zip › Suppl. Table S6_DEG analyses_Oxa res. vs. sens._2D-Sph-Xeno.xlsx]

## Sheet: 2D res. vs. sens.
ID	res. Avg (log2)	sens. Avg (log2)	Fold Change	P-val	Gene Symbol	Description								analysis parameter: fold changes of >3.0/<-3.0 p = 0.001
TC0700008182.hg.1	13.18	3.93	609.03	6.77e-05	kleysmeebu	Transcript Identified by AceView
TC0700008873.hg.1	12.48	4.35	280.24	5.84e-05	CAV1	caveolin 1
TC0700008181.hg.1	16.26	8.2	268.22	2.64e-05	GNAI1	guanine nucleotide binding protein (G protein), alpha inhibiting activity polypeptide 1
TC0700008184.hg.1	9.53	2.65	118.04	4.67e-06	sneeko	Transcript Identified by AceView
TC0600008539.hg.1	11.65	5.48	71.96	0.0001	CD109	CD109 molecule
TC0700008265.hg.1	9.76	4.07	51.45	0.0007	ADAM22	ADAM metallopeptidase domain 22
TC0700008293.hg.1	11.11	5.87	37.75	4.75e-05	STEAP2	STEAP family member 2, metalloreductase
TC2200008719.hg.1	9.75	4.57	36.15	3.93e-05	CBX6	chromobox homolog 6
TC0700008183.hg.1	9.2	4.7	22.55	0.0001	zysheeby	Transcript Identified by AceView
TC0900009715.hg.1	9.97	5.57	21.15	0.001	SNORD39	Small nucleolar RNA SNORD55/SNORD39 [Source:RFAM;Acc:RF00157]
TC0200013861.hg.1	14.58	10.64	15.42	0.0008	MALL	mal, T-cell differentiation protein-like
TC1700008920.hg.1	11.41	7.98	10.85	0.0008	ITGB4	integrin beta 4
TC0600011134.hg.1	9.92	6.55	10.38	0.0005	HIST1H4D	histone cluster 1, H4d
TC0100008602.hg.1	8.38	5.05	10.06	0.0003	CACHD1	cache domain containing 1
TC1100009712.hg.1	12.72	9.53	9.09	0.0002
TC1500007633.hg.1	9.51	6.45	8.3	0.0007	SMAD3	SMAD family member 3
TC1200008629.hg.1	9.72	6.76	7.76	0.0003	DRAM1	DNA-damage regulated autophagy modulator 1
TC2000007088.hg.1	8.38	5.6	6.84	0.0002	ABALON	apoptotic BCL2L1-antisense long non-coding RNA
TC0Y00006885.hg.1	7.4	5.05	5.07	0.0006	bybar	Transcript Identified by AceView
TC1200006737.hg.1	7.59	5.37	4.66	5.13e-05	PHC1	polyhomeotic homolog 1 (Drosophila)
TC0700010170.hg.1	11.03	8.84	4.55	0.0005	RNF216	ring finger protein 216
TC0400008541.hg.1	8.13	5.96	4.52	0.0009	LOC729218; RP11-384K6.6; TCONS_l2_00020705; TCONS_00008208; TCONS_00008207; RNU6-1054P	uncharacterized LOC729218; Jeck2013, Salzman2013 ALT_ACCEPTOR, ncRNA, OVEXON, upstream_start best transcript TCONS_l2_00020705; Jeck2013 ALT_ACCEPTOR, ncRNA, OVEXON, upstream_start best transcript TCONS_l2_00020705; Salzman2013 ALT_ACCEPTOR, ALT_DONOR, downstream_end, ncRNA, OVEXON, upstream_start best transcript TCONS_00008208; Salzman2013 ALT_ACCEPTOR, ALT_DONOR, INTERNAL, intronic, ncRNA best …
TC1900007340.hg.1	7.14	4.97	4.51	0.0008	MAP1S	microtubule-associated protein 1S
TC1700007604.hg.1	7.01	4.87	4.42	0.0009	jysmar	Transcript Identified by AceView
TC1100011266.hg.1	5.72	3.64	4.22	0.0002
TC1500007699.hg.1	14.05	12.01	4.14	0.0004	KIF23	kinesin family member 23
TC0100009502.hg.1	11.9	9.96	3.84	0.0005	PKMP1	pyruvate kinase, muscle pseudogene 1 [Source:HGNC Symbol;Acc:HGNC:44243]
TC1100012726.hg.1	6.73	4.85	3.68	0.0006	RP11-50B3.1
TC0100008603.hg.1	6.73	4.88	3.6	0.0007	skeepeybu	Transcript Identified by AceView
TC1700009137.hg.1	6.51	4.74	3.41	0.0008	RPTOR	regulatory associated protein of MTOR, complex 1
TC0100006874.hg.1	10.62	8.89	3.33	0.0006	PLOD1	procollagen-lysine, 2-oxoglutarate 5-dioxygenase 1
TC11_KI270721v1_random00006437.hg.1	6.94	8.53	-3	0.0002	H19; MIR675; AC004556.2	Homo sapiens H19, imprinted maternally expressed transcript (non-protein coding) (H19), transcript variant 1, long non-coding RNA.; Homo sapiens microRNA 675 (MIR675), microRNA.; Homo sapiens H19, imprinted maternally expressed transcript (non-protein coding) (H19), transcript variant 2, long non-coding RNA.; Homo sapiens H19, imprinted maternally expressed transcript (non-protein coding) (H19), …
TC1900011681.hg.1	5.12	6.72	-3.04	0.0003	CYP4F12	cytochrome P450, family 4, subfamily F, polypeptide 12
TC0900011620.hg.1	3.67	5.29	-3.09	0.0004
TC1700007796.hg.1	4.89	6.53	-3.11	0.0006	IGFBP4	insulin like growth factor binding protein 4
TC1900007616.hg.1	4.46	6.15	-3.22	0.0008
TC1100013061.hg.1	8.27	9.96	-3.22	0.0007	NADSYN1	NAD synthetase 1
TC1300008699.hg.1	6.02	7.73	-3.27	0.0007
TC0300011498.hg.1	3.69	5.43	-3.34	0.0005	borobu	Transcript Identified by AceView
TC0400011297.hg.1	11.55	13.3	-3.37	0.0003	RNU6-33P	RNA, U6 small nuclear 33, pseudogene
TC1200006856.hg.1	4.91	6.7	-3.46	0.0005	skeystor	Transcript Identified by AceView
TC0100007936.hg.1	8.57	10.36	-3.47	0.0004	MFSD2A	major facilitator superfamily domain containing 2A
TC1100009666.hg.1	6.14	7.96	-3.55	0.0006	SIGIRR	single immunoglobulin and toll-interleukin 1 receptor (TIR) domain
TC0X00008759.hg.1	9.1	10.95	-3.6	8.32e-05	NSDHL	NAD(P) dependent steroid dehydrogenase-like
TC1700007899.hg.1	8.52	10.42	-3.73	0.0007	MLX	MLX, MAX dimerization protein
TC0500011776.hg.1	3.18	5.1	-3.79	0.0006	soture	Transcript Identified by AceView
TC0X00010373.hg.1	6.48	8.41	-3.81	0.0003	RP1-232L22__B.1
TC1900011698.hg.1	9.06	11	-3.84	0.0008	RPSAP58; RPSA	ribosomal protein SA pseudogene 58; ribosomal protein SA
TC1900009893.hg.1	5.15	7.14	-3.96	5.98e-05	CYP4F2	cytochrome P450, family 4, subfamily F, polypeptide 2
TC1200007255.hg.1	4.68	6.68	-4.01	0.0002	RP11-50I19.2	novel transcript
TC0100010672.hg.1	7.19	9.25	-4.16	0.0004	RABGAP1L	RAB GTPase activating protein 1-like
TC1400010727.hg.1	3.58	5.65	-4.19	0.0001	RIPK3	receptor-interacting serine-threonine kinase 3
TC0100018445.hg.1	3.77	5.85	-4.23	0.0003	DAB1	Dab, reelin signal transducer, homolog 1 (Drosophila)
TC0300012066.hg.1	4.01	6.14	-4.36	0.0005	AC069063.1	Uncharacterized protein [Source:UniProtKB/TrEMBL;Acc:A0A096LPA5]
TC0300012061.hg.1	3.21	5.36	-4.43	0.0003	sleebobu	Transcript Identified by AceView
TC0200011440.hg.1	7.7	9.85	-4.44	0.0007	LOC728323; TCONS_l2_00015637; TCONS_l2_00015640	uncharacterized LOC728323; Salzman2013 ANNOTATED, INTERNAL, ncRNA, OVERLAPTX, OVEXON best transcript TCONS_l2_00015637; Salzman2013 ANNOTATED, INTERNAL, ncRNA, OVERLAPTX, OVEXON best transcript TCONS_l2_00015640; Transcript Identified by AceView, Entrez Gene ID(s) 728323
TC0200007186.hg.1	6.09	8.26	-4.52	0.0008	spajawbo	Transcript Identified by AceView
TC1900007468.hg.1	7.68	9.91	-4.7	6.24e-05	AC078899.4
TC0400009196.hg.1	6.16	8.42	-4.81	5.68e-05	RNU6-668P	RNA, U6 small nuclear 668, pseudogene [Source:HGNC Symbol;Acc:HGNC:47631]
TC0700012947.hg.1	4.67	6.94	-4.84	0.001
TC0300011502.hg.1	4.96	7.26	-4.92	0.0007	FOXP1; RP11-298C2.1	Transcript Identified by AceView, Entrez Gene ID(s) 27086; novel transcript, sense intronic to FOXP1
TC0400010704.hg.1	3.6	5.99	-5.23	0.0009	LNX1	ligand of numb-protein X 1, E3 ubiquitin protein ligase
TC0400012945.hg.1	14.16	16.6	-5.4	6.54e-05	HSD17B11	hydroxysteroid (17-beta) dehydrogenase 11
TC0800010138.hg.1	7.66	10.17	-5.7	0.0003	RAB11FIP1	RAB11 family interacting protein 1 (class I)
TC1900009404.hg.1	5.14	7.66	-5.73	0.0006	FUT6	fucosyltransferase 6 (alpha (1,3) fucosyltransferase)
TC1800008213.hg.1	4.3	6.86	-5.87	0.0003
TC0X00006891.hg.1	5.38	7.97	-6	0.0002	GK	glycerol kinase
TC2000007202.hg.1	7.35	9.96	-6.1	9.85e-05	ACSS2	acyl-CoA synthetase short-chain family member 2
TC1100012545.hg.1	3.5	6.12	-6.13	0.0003	TRIM29	tripartite motif containing 29
TC2000007015.hg.1	8.32	10.97	-6.3	1.94e-05	PYGB	phosphorylase, glycogen; brain
TC0400007362.hg.1	7.67	10.34	-6.36	0.0003	ATP1B1P1	ATPase, Na+/K+ transporting, beta 1 polypeptide pseudogene 1 [Source:HGNC Symbol;Acc:HGNC:809]
TC0300011487.hg.1	3.37	6.04	-6.37	0.0003	sheyrybu	Transcript Identified by AceView
TC1400008908.hg.1	9.89	12.61	-6.62	0.0008	EAPP	E2F-associated phosphoprotein
TC1300006437.hg.1	5.62	8.36	-6.66	0.0001
TC0300014028.hg.1	4.76	7.51	-6.73	0.0001	RETNLB	resistin like beta
TC1900010093.hg.1	6.77	9.63	-7.25	0.0002	AC006539.6
TC0500006818.hg.1	4.24	7.14	-7.48	0.0002	CTD-2165H16.3
TC0300009713.hg.1	5.06	7.99	-7.63	0.0004	EPHB3	EPH receptor B3
TC0400011706.hg.1	5.33	8.36	-8.13	0.0003	FABP2	fatty acid binding protein 2, intestinal
TC0900007250.hg.1	4.26	7.3	-8.22	0.0004
TC0300013824.hg.1	4.2	7.4	-9.17	0.0001	TDGF1	teratocarcinoma-derived growth factor 1
TC0300011486.hg.1	6.15	9.35	-9.18	0.0006	lorybu	Transcript Identified by AceView
TC0200011139.hg.1	4.18	7.41	-9.4	0.0002	UGT1A13P	UDP glucuronosyltransferase 1 family, polypeptide A13 pseudogene
TC1200010193.hg.1	3.29	6.54	-9.51	0.0003	neychaw	Transcript Identified by AceView
TC1400010163.hg.1	3.81	7.07	-9.6	0.0008
TC1000007838.hg.1	3.9	7.22	-10.04	8.28e-05	AKR1B10P1	aldo-keto reductase family 1, member B10 pseudogene 1 [Source:HGNC Symbol;Acc:HGNC:45062]
TC1900008485.hg.1	4.02	7.39	-10.32	0.0007	FUT2	fucosyltransferase 2 (secretor status included)
TC0900010567.hg.1	3.38	6.82	-10.87	1.19e-05	hetura	Transcript Identified by AceView
TC0300011514.hg.1	4.8	8.27	-11.09	0.0007	teyrarbu	Transcript Identified by AceView
TC1900007465.hg.1	3.02	6.57	-11.65	4.35e-05	ZNF486	zinc finger protein 486
TC0600009836.hg.1	4.15	7.76	-12.18	0.0002	IYD	iodotyrosine deiodinase
TC0300007259.hg.1	4.67	8.29	-12.3	0.0009	CCRL2	chemokine (C-C motif) receptor-like 2
TC0500011935.hg.1	5.34	9.2	-14.47	0.0008	MARCH3	membrane associated ring finger 3
TC0100011566.hg.1	3.07	6.96	-14.83	0.0008	PROX1	prospero homeobox 1
TC0900011176.hg.1	4.64	8.54	-15.02	0.0002	C9orf152	chromosome 9 open reading frame 152
TC1900010528.hg.1	3.94	8.35	-21.26	1.17e-05	ZNF260	zinc finger protein 260
TC0300008488.hg.1	4.09	8.52	-21.44	8.52e-05	NR1I2	nuclear receptor subfamily 1, group I, member 2
TC0X00007559.hg.1	3.9	8.51	-24.42	0.0005	GJB1	gap junction protein beta 1
TC1900008134.hg.1	4.24	8.92	-25.65	0.0006	CYP2B6	cytochrome P450, family 2, subfamily B, polypeptide 6
TC0900010107.hg.1	6.3	10.99	-25.83	0.0006	TCONS_l2_00029962	Salzman2013 ANNOTATED, ncRNA, OVEXON best transcript TCONS_l2_00029962
TC0400012829.hg.1	5.2	9.9	-26.06	4.92e-05	ARHGEF38	Rho guanine nucleotide exchange factor 38
TC0100014365.hg.1	6.74	11.49	-26.82	0.0006	CYP2J2	cytochrome P450, family 2, subfamily J, polypeptide 2
TC0100009068.hg.1	5.3	10.62	-40.08	0.0001	LOC100129046; RP5-1033H22.2	uncharacterized LOC100129046; Salzman2013 ANNOTATED, ncRNA, OVCODE, OVERLAPTX, OVEXON best transcript NR_034091; Transcript Identified by AceView, Entrez Gene ID(s) 100129046; putative novel transcript
TC2000007004.hg.1	5.02	10.41	-41.84	4.33e-05	RP4-568C11.4	novel transcript
TC1500010886.hg.1	8.39	13.81	-42.9	0.0006	CALML4	calmodulin-like 4
TC1700009756.hg.1	4.38	9.84	-43.89	0.0001	LINC00675	long intergenic non-protein coding RNA 675
TC0100010543.hg.1	12.67	18.37	-51.91	9.89e-05	ATP1B1	ATPase, Na+/K+ transporting, beta 1 polypeptide
TC0900010565.hg.1	4.69	10.46	-54.3	1.53e-06	RASEF	RAS and EF-hand domain containing
TC0X00006970.hg.1	3.68	9.84	-71.55	7.2e-05	OTC	ornithine carbamoyltransferase
TC1200010009.hg.1	4.2	10.55	-81.64	7.37e-07	GUCY2C	guanylate cyclase 2C
TC1600008712.hg.1	3.18	9.85	-101.62	1.72e-06	IRF8	interferon regulatory factor 8
TC0700009231.hg.1	5.25	12.27	-130.42	8.33e-05	AKR1B15	aldo-keto reductase family 1, member B15
TC0200013362.hg.1	3.62	11.35	-212.21	4.41e-05	FABP1	fatty acid binding protein 1, liver
TC1000012227.hg.1	4.9	12.94	-263.25	9.55e-05	CLRN3	clarin 3
TC0X00010335.hg.1	5.44	13.62	-290.18	0.0001	NOX1	NADPH oxidase 1
TC1000012516.hg.1	4.73	12.91	-290.54	0.0002	AKR1C2	aldo-keto reductase family 1, member C2
TC0700009230.hg.1	4.38	12.86	-355.98	1.18e-05	AKR1B10	aldo-keto reductase family 1, member B10 (aldose reductase)
TC0100018239.hg.1	4.49	13.35	-464.55	2.72e-06	GIPC2	GIPC PDZ domain containing family, member 2
TC1000012427.hg.1	4.1	13.66	-753.3	0.0009	AKR1C1	aldo-keto reductase family 1, member C1
TC1900010625.hg.1	4.89	14.61	-845.53	0.0002	LGALS4	lectin, galactoside-binding, soluble, 4
TC1400009421.hg.1	5.87	16.82	-1981.34	6.83e-05	GPX2	glutathione peroxidase 2
TC0700010355.hg.1	4.13	16.26	-4486.46	0.0004	AGR2	anterior gradient 2, protein disulphide isomerase family member

## Sheet: Sph. res. vs. sens.
ID	res. Avg (log2)	sens. Avg (log2)	Fold Change	P-val	Gene Symbol	Description								analysis parameter: fold changes of >3.0/<-3.0 p = 0.00005
TC0700008873.hg.1	12.87	4.31	375.97	1.73e-05	CAV1	caveolin 1
TC0700008293.hg.1	11.77	4.83	123.23	4.71e-05	STEAP2	STEAP family member 2, metalloreductase
TC0600008697.hg.1	14.24	7.59	100.25	3.71e-06	NT5E	5-nucleotidase, ecto (CD73)
TC0100018403.hg.1	19.4	13.21	72.95	2.95e-05	ERRFI1	ERBB receptor feedback inhibitor 1
TC1400009668.hg.1	11.17	5.58	48.11	1.97e-05	PNMA1	paraneoplastic Ma antigen 1
TC0500008483.hg.1	9.7	4.92	27.53	8.32e-06	SNX24	sorting nexin 24
TC1700008920.hg.1	12.65	8.05	24.21	3.18e-06	ITGB4	integrin beta 4
TC1200012051.hg.1	10.1	5.62	22.37	4.45e-05	RP11-115H15.2	novel transcript, sense intronic to MED13L
TC1400009141.hg.1	9.81	5.84	15.74	3.22e-05	NIN	ninein (GSK3B interacting protein)
TC1500007664.hg.1	12.29	8.48	14.03	3e-05	slerzo	Transcript Identified by AceView
TC0100008332.hg.1	10.3	6.75	11.72	4.68e-05	ZYG11B	zyg-11 family member B, cell cycle regulator
TC0100017078.hg.1	6.72	3.39	10.08	3.73e-05	RAB29	RAB29, member RAS oncogene family
TC0100012775.hg.1	8.71	5.42	9.8	2.31e-05	termabo	Transcript Identified by AceView
TC0300008017.hg.1	10.37	7.32	8.3	1.86e-05	ZNF654	zinc finger protein 654
TC1500010780.hg.1	8.6	5.85	6.73	1.51e-05	GOLGA6L9	golgin A6 family-like 9
TC1900006526.hg.1	8.48	6.09	5.22	3.04e-05	MUM1	melanoma associated antigen (mutated) 1
TC0100018324.hg.1	7.19	4.84	5.11	4.09e-05	RP11-309G3.3
TC0100014203.hg.1	7.37	5.12	4.77	4.42e-05	ZCCHC11	zinc finger, CCHC domain containing 11
TC1300009577.hg.1	7.55	9.77	-4.66	4.02e-05	CALM2P4	calmodulin 2 pseudogene 4 [Source:HGNC Symbol;Acc:HGNC:39661]
TC1300009161.hg.1	14.29	16.52	-4.7	3.7e-05	HNRNPA3P5	heterogeneous nuclear ribonucleoprotein A3 pseudogene 5 [Source:HGNC Symbol;Acc:HGNC:39774]
TC1100009869.hg.1	6.75	9	-4.76	3.55e-05	RP11-438N5.2
TC1600006535.hg.1	5.5	7.78	-4.88	4.8e-05	RPS20P2	ribosomal protein S20 pseudogene 2 [Source:HGNC Symbol;Acc:HGNC:14195]
TC0100013041.hg.1	4.23	6.53	-4.91	3.03e-05	RP11-430L17.1
TC0X00007625.hg.1	4.98	7.42	-5.43	3.22e-05	RPSAP14	ribosomal protein SA pseudogene 14 [Source:HGNC Symbol;Acc:HGNC:6506]
TC0500011928.hg.1	4.15	6.6	-5.48	4.16e-05	HSPE1P10	heat shock protein family E (Hsp10) member 1 pseudogene 10 [Source:HGNC Symbol;Acc:HGNC:49329]
TC1300006684.hg.1	4.39	6.89	-5.64	2.34e-05	blorvuby	Transcript Identified by AceView
TC0100013821.hg.1	6.73	9.24	-5.7	4.5e-05	RP1-39G22.7	novel transcript antisense to ZMPSTE24
TC0500007172.hg.1	3.44	6.04	-6.03	3.67e-05	C8orf59P2	chromosome 8 open reading frame 59 pseudogene 2 [Source:HGNC Symbol;Acc:HGNC:51357]
TC1500009856.hg.1	5.77	8.4	-6.18	4e-05	RP11-282M16.1
TC2100007498.hg.1	8.09	10.72	-6.18	2.12e-05	CH507-154B10.2; CH507-145C22.4	novel transcript
TC1600007650.hg.1	6.13	8.76	-6.18	2.18e-05	RNA5-8SP2	5.8S ribosomal pseudogene 2 [Source:HGNC Symbol;Acc:HGNC:41956]
TSUnmapped00000948.hg.1	6.13	8.76	-6.18	2.18e-05
TC1000011431.hg.1	9.49	12.12	-6.2	3.52e-05	EIF2S2P3	eukaryotic translation initiation factor 2, subunit 2 beta pseudogene 3
TC2200007611.hg.1	3.56	6.21	-6.24	3.12e-05	CTA-268H5.9
TC0600012387.hg.1	9.7	12.36	-6.33	3.8e-05	RPL17P25	ribosomal protein L17 pseudogene 25
TC0X00009544.hg.1	4.31	6.99	-6.39	3.23e-05	RP11-198M15.1
TC0700010427.hg.1	5.82	8.5	-6.44	2.64e-05	tuky	Transcript Identified by AceView
TC1400010758.hg.1	4.53	7.22	-6.45	1.62e-05	CCDC175	coiled-coil domain containing 175
TC0600011556.hg.1	5.6	8.3	-6.48	3.7e-05
TC0500012566.hg.1	3.51	6.21	-6.48	3.98e-05	vorsneebu	Transcript Identified by AceView
TC0900009329.hg.1	3.7	6.41	-6.55	3.13e-05	RP11-424E7.5
TC0400010828.hg.1	7.46	10.17	-6.57	2.63e-05	RP11-621K7.1
TC0400010117.hg.1	9.07	11.8	-6.67	3.81e-05	RP11-115L11.1
TC0200012383.hg.1	3.84	6.59	-6.72	1.63e-05	HAAO	3-hydroxyanthranilate 3,4-dioxygenase
TC0100010508.hg.1	3.7	6.46	-6.77	4.42e-05	RP3-455J7.3
TC0400009211.hg.1	4.22	7	-6.82	3.82e-05	RP11-366M4.17
TC1700009197.hg.1	6.09	8.9	-6.99	3.6e-05	RP11-498C9.2	novel transcript, antisense P4HB
TC1000007123.hg.1	10.72	13.56	-7.16	2.14e-05	RPSAP10	ribosomal protein SA pseudogene 10 [Source:HGNC Symbol;Acc:HGNC:31460]
TC0300006951.hg.1	3.82	6.71	-7.39	1.82e-05	RPL21P40	ribosomal protein L21 pseudogene 40 [Source:HGNC Symbol;Acc:HGNC:36189]
TC1500010787.hg.1	12.33	15.21	-7.4	4.05e-05	LINC01578	long intergenic non-protein coding RNA 1578
TC1100008156.hg.1	4.14	7.07	-7.63	2.77e-05
TC0X00008093.hg.1	16.71	19.65	-7.64	3.55e-05
TC0700012040.hg.1	9.21	12.14	-7.65	8.9e-06	RPSAP46	ribosomal protein SA pseudogene 46 [Source:HGNC Symbol;Acc:HGNC:36082]
TC0100016989.hg.1	5.27	8.23	-7.78	2.59e-05	RP11-435P24.2
TC0800010090.hg.1	5.48	8.47	-7.92	1.85e-05	RP1-273G13.1
TC1700008370.hg.1	6.83	9.85	-8.07	3.68e-05	RP5-1107A17.2
TC0200010478.hg.1	4.65	7.68	-8.21	4.81e-05	AC079354.6
TC0300009228.hg.1	4.49	7.56	-8.4	3.55e-05	HMGN2P13	high mobility group nucleosomal binding domain 2 pseudogene 13 [Source:HGNC Symbol;Acc:HGNC:33557]
TC0900008742.hg.1	7.14	10.21	-8.42	4.41e-05	ARPC5L	actin related protein 2/3 complex subunit 5-like
TC1300008698.hg.1	5.87	8.96	-8.52	2.72e-05	CYCSP34	cytochrome c, somatic pseudogene 34
TC1900009881.hg.1	6.46	9.56	-8.53	1.2e-05	AD000091.3
TC0100014428.hg.1	10.93	14.03	-8.53	3.54e-05	ITGB3BP	integrin beta 3 binding protein (beta3-endonexin)
TC0X00006993.hg.1	3.4	6.49	-8.54	4.74e-05	RPS11P7	ribosomal protein S11 pseudogene 7 [Source:HGNC Symbol;Acc:HGNC:36724]
TC2000008926.hg.1	7.79	10.92	-8.73	2.91e-05	FDX1P1	ferredoxin 1 pseudogene 1 [Source:HGNC Symbol;Acc:HGNC:3640]
TC1100006625.hg.1	5.22	8.36	-8.83	3.4e-05	SNRPCP5	small nuclear ribonucleoprotein polypeptide C pseudogene 5 [Source:HGNC Symbol;Acc:HGNC:49820]
TC0500011227.hg.1	6.99	10.18	-9.14	9.22e-06	CTD-2073O6.1
TC0700011061.hg.1	5.92	9.16	-9.43	1.99e-05	AC004920.2
TC1400009710.hg.1	7.37	10.61	-9.43	3.36e-05	ACYP1	acylphosphatase 1, erythrocyte (common) type
TC0600007685.hg.1	7.04	10.28	-9.44	3.21e-05	HSD17B8	hydroxysteroid (17-beta) dehydrogenase 8
TC0700007856.hg.1	4.32	7.57	-9.54	3.72e-05	RP11-458F8.3
TC0700009199.hg.1	10.44	13.7	-9.62	1.8e-05	SNORD46	Small nucleolar RNA SNORD46 [Source:RFAM;Acc:RF00218]
TC0500010411.hg.1	3.11	6.39	-9.73	4.19e-05	CTD-2290C23.2
TC1400009077.hg.1	6.76	10.07	-9.9	2.5e-05	RPL13AP2	ribosomal protein L13a pseudogene 2
TC1500009107.hg.1	9.26	12.57	-9.94	1.07e-05	RP11-64K12.1
TC1500007427.hg.1	5.38	8.71	-10.06	9.51e-06	RP11-745A24.2
TC0100008540.hg.1	7.67	11.01	-10.11	4.64e-05	LAMTOR5P1	late endosomal/lysosomal adaptor, MAPK and MTOR activator 5 pseudogene 1 [Source:HGNC Symbol;Acc:HGNC:31854]
TC0500012716.hg.1	6.66	10.01	-10.22	4.67e-05	RPL7P20	ribosomal protein L7 pseudogene 20 [Source:HGNC Symbol;Acc:HGNC:36013]
TC0600012494.hg.1	5.42	8.78	-10.27	2.91e-05	RP11-156F23.2
TC1300009630.hg.1	10.15	13.51	-10.28	4.7e-05	RPL15P18	ribosomal protein L15 pseudogene 18 [Source:HGNC Symbol;Acc:HGNC:36515]
TC2100007997.hg.1	7.06	10.43	-10.33	8.11e-06	RPS5P3	ribosomal protein S5 pseudogene 3 [Source:HGNC Symbol;Acc:HGNC:10427]
TC1000007986.hg.1	12.38	15.76	-10.41	2.19e-05	ANAPC16	anaphase promoting complex subunit 16
TC0700012525.hg.1	8.17	11.56	-10.43	1.73e-05	RP11-155G14.1
TC0500010409.hg.1	6.15	9.56	-10.64	3.91e-05	CTD-2290C23.1
TC0400011547.hg.1	3.29	6.75	-10.99	3.09e-05	kobleyby	Transcript Identified by AceView
TC0300006970.hg.1	5.28	8.83	-11.72	8.09e-06	AC104306.1
TC1500008462.hg.1	3.56	7.13	-11.85	1.07e-05	CTD-2147F2.1; rawpoy	novel transcript; Transcript Identified by AceView
TC2000008993.hg.1	3.9	7.48	-11.91	4.89e-05	SCAND1	SCAN domain containing 1
TC1600007648.hg.1	8.12	11.71	-11.98	3.6e-05
TC1900011915.hg.1	6.3	9.9	-12.19	1.48e-05	ZNF737	zinc finger protein 737
TC0500013389.hg.1	10.26	13.87	-12.19	2.92e-05	MED7	mediator complex subunit 7
TC1500007051.hg.1	6.17	9.81	-12.47	1.12e-05	SPCS2P1	signal peptidase complex subunit 2 homolog (S. cerevisiae) pseudogene 1 [Source:HGNC Symbol;Acc:HGNC:31885]
TC1400007086.hg.1	7.3	10.96	-12.63	8.75e-06	LRR1; RHOQP1	leucine rich repeat protein 1; ras homolog family member Q pseudogene 1
TC0100013129.hg.1	4.81	8.49	-12.84	2.05e-05	AKR7A3	aldo-keto reductase family 7, member A3 (aflatoxin aldehyde reductase)
TC0700012882.hg.1	3.59	7.29	-13	1.72e-05	HINT1P1	histidine triad nucleotide binding protein 1 pseudogene 1 [Source:HGNC Symbol;Acc:HGNC:18467]
TC1100013094.hg.1	10.12	13.82	-13.01	4.63e-06	PTS	6-pyruvoyltetrahydropterin synthase
TC0100016470.hg.1	10.34	14.05	-13.12	3.17e-05	MRPS14	mitochondrial ribosomal protein S14
TC1800008541.hg.1	5.3	9.02	-13.15	1.42e-05	RP11-188I24.1
TC1400010649.hg.1	10.35	14.07	-13.16	5.29e-06	VRK1	vaccinia related kinase 1
TC1300008275.hg.1	9.01	12.77	-13.56	1.22e-05	RPS12P23	ribosomal protein S12 pseudogene 23 [Source:HGNC Symbol;Acc:HGNC:35573]
TC0300011383.hg.1	10.86	14.62	-13.57	4.47e-05	PSMD6	proteasome 26S subunit, non-ATPase 6
TC1400007096.hg.1	11.92	15.72	-13.97	3.2e-05
TC0600012628.hg.1	11.59	15.41	-14.07	7.89e-06	NDUFAF4	NADH dehydrogenase (ubiquinone) complex I, assembly factor 4
TC0100006851.hg.1	7.81	11.63	-14.12	3.01e-05	RPL39P6	ribosomal protein L39 pseudogene 6 [Source:HGNC Symbol;Acc:HGNC:35803]
TC0600013564.hg.1	12.19	16.02	-14.26	6.73e-06	RP11-613F7.1
TC0700011583.hg.1	5.9	9.74	-14.26	4.28e-05	RP11-467H10.1
TC1000011686.hg.1	5.33	9.17	-14.31	2.4e-05	RPL23AP58	ribosomal protein L23a pseudogene 58 [Source:HGNC Symbol;Acc:HGNC:36138]
TC0700007587.hg.1	6.69	10.57	-14.74	3.03e-05	RPL31P35	ribosomal protein L31 pseudogene 35 [Source:HGNC Symbol;Acc:HGNC:36932]
TSUnmapped00000662.hg.1	5.81	9.69	-14.77	1.71e-05	SLC25A26	solute carrier family 25 (S-adenosylmethionine carrier), member 26
TC0200008103.hg.1	8.36	12.28	-15.18	2.32e-05	POLE4	polymerase (DNA-directed), epsilon 4, accessory subunit
TC1900010309.hg.1	8.17	12.1	-15.28	1.05e-05	RPL9P32	ribosomal protein L9 pseudogene 32
TC1900007465.hg.1	3.39	7.34	-15.39	2.63e-05	ZNF486	zinc finger protein 486
TC0500011770.hg.1	6.81	10.77	-15.51	1.18e-05	HMGN2P27	high mobility group nucleosomal binding domain 2 pseudogene 27 [Source:HGNC Symbol;Acc:HGNC:39394]
TC0300009104.hg.1	6.49	10.46	-15.59	9.52e-06	RPL21P71	ribosomal protein L21 pseudogene 71 [Source:HGNC Symbol;Acc:HGNC:36049]
TC1700010589.hg.1	4.64	8.61	-15.69	1.19e-05	AC079199.2
TC0500013217.hg.1	9.68	13.67	-15.8	3.39e-05	COMMD10	COMM domain containing 10
TC1200007597.hg.1	7.87	11.86	-15.9	2.69e-05	COX14	COX14 cytochrome c oxidase assembly factor
TC0200010609.hg.1	3.96	7.95	-15.91	2.33e-05	AC079767.3
TC0100008483.hg.1	3.51	7.57	-16.69	4.85e-05
TC0100013478.hg.1	4.61	8.68	-16.8	1.19e-05
TC0300007711.hg.1	8.59	12.68	-16.97	1.29e-05	SLC25A26	solute carrier family 25 (S-adenosylmethionine carrier), member 26
TC0500007061.hg.1	5.91	10.02	-17.18	3.11e-05	CTD-2206G10.2
TC1600011119.hg.1	4.02	8.15	-17.41	2.88e-05	RP11-568J23.1
TC1700010168.hg.1	3.49	7.61	-17.48	5.9e-06	RPS29P22	ribosomal protein S29 pseudogene 22
TC0500009613.hg.1	4.64	8.8	-17.83	2.28e-05	CTD-2301A4.3
TC1300007464.hg.1	7.72	11.88	-17.85	8.83e-06	H3F3BP1	H3 histone, family 3B (H3.3B) pseudogene 1 [Source:HGNC Symbol;Acc:HGNC:42030]
TC1900007180.hg.1	7.08	11.25	-18.05	5.33e-06	SNRPGP15	small nuclear ribonucleoprotein polypeptide G pseudogene 15 [Source:HGNC Symbol;Acc:HGNC:49371]
TC1700007956.hg.1	5.79	9.97	-18.14	3.62e-05	AC087650.1
TC0200007812.hg.1	7.33	11.53	-18.4	2.1e-05	AC007365.4
TC0600012193.hg.1	7.78	11.99	-18.46	3.94e-05	RPL7AP34	ribosomal protein L7a pseudogene 34
TC0600007230.hg.1	10.85	15.07	-18.64	2.1e-05	RP3-522P13.1
TC1700008205.hg.1	4.44	8.69	-18.96	2.03e-05	RP11-1079K10.4	novel transcript antisense to PHB
TC0200016662.hg.1	15.36	19.65	-19.54	2.66e-05	CALM2	calmodulin 2 (phosphorylase kinase, delta)
TSUnmapped00000023.hg.1	8.26	12.56	-19.7	4.55e-05	SNORD36A	small nucleolar RNA, C/D box 36A [Source:HGNC Symbol;Acc:HGNC:10163]
TC0300012711.hg.1	8.25	12.55	-19.78	1.11e-05	RPL21P39	ribosomal protein L21 pseudogene 39 [Source:HGNC Symbol;Acc:HGNC:36127]
TC0900011521.hg.1	6.17	10.47	-19.83	4.14e-05	RPSAP76	ribosomal protein SA pseudogene 76 [Source:HGNC Symbol;Acc:HGNC:51930]
TC0100015908.hg.1	7.67	11.98	-19.85	3.43e-05	RPSAP17	ribosomal protein SA pseudogene 17 [Source:HGNC Symbol;Acc:HGNC:35707]
TC0X00009615.hg.1	4.34	8.65	-19.94	4.79e-05	fafaw	Transcript Identified by AceView
TC1300007861.hg.1	8.2	12.53	-20.06	1.98e-05	PCCA	propionyl-CoA carboxylase alpha subunit
TC0300009245.hg.1	6.51	10.87	-20.54	3.82e-05	RPL21P42	ribosomal protein L21 pseudogene 42 [Source:HGNC Symbol;Acc:HGNC:37017]
TC0X00007559.hg.1	3.26	7.65	-21	6.99e-06	GJB1	gap junction protein beta 1
TC0600012933.hg.1	6.08	10.48	-21.23	1.78e-06	RPSAP43	ribosomal protein SA pseudogene 43 [Source:HGNC Symbol;Acc:HGNC:35501]
TC0100011566.hg.1	3.02	7.43	-21.35	5.46e-06	PROX1	prospero homeobox 1
TC1100012997.hg.1	8.36	12.79	-21.5	2.21e-05	NDUFS3	NADH dehydrogenase (ubiquinone) Fe-S protein 3, 30kDa (NADH-coenzyme Q reductase)
TC1700007272.hg.1	9.81	14.33	-22.95	2.71e-05	RPL21P120	ribosomal protein L21 pseudogene 120
TC1700006980.hg.1	5.07	9.6	-23.02	3.77e-05	RPL9P2	ribosomal protein L9 pseudogene 2
TC2200007572.hg.1	6.45	10.99	-23.18	1.19e-05	RP4-796I17.5
TC0600012894.hg.1	12.85	17.42	-23.75	3.27e-06	RPSAP45	ribosomal protein SA pseudogene 45 [Source:HGNC Symbol;Acc:HGNC:35857]
TC1900007072.hg.1	8.33	12.91	-23.96	3.97e-05	CTD-3105H18.5
TC1100012354.hg.1	8.24	12.86	-24.52	3.61e-05	RP11-667M19.1
TC0600012619.hg.1	7.95	12.58	-24.76	2.83e-05	RPS7P8	ribosomal protein S7 pseudogene 8 [Source:HGNC Symbol;Acc:HGNC:35710]
TC1300006513.hg.1	11.44	16.1	-25.26	2.31e-05	RPSAP54	ribosomal protein SA pseudogene 54 [Source:HGNC Symbol;Acc:HGNC:36373]
TC1300009607.hg.1	4.42	9.09	-25.45	2.21e-06
TC0200012685.hg.1	6.13	10.82	-25.78	1.74e-05
TC1500009329.hg.1	5.7	10.4	-25.85	2.51e-05	CTD-2270N23.1
TC0100008126.hg.1	9.1	13.8	-25.9	4.65e-05	AKR1A1	aldo-keto reductase family 1, member A1 (aldehyde reductase)
TC0X00010640.hg.1	7.76	12.47	-26.15	2.11e-06	CXorf56	chromosome X open reading frame 56
TC0500006748.hg.1	4.12	8.92	-27.89	2.79e-05	RPL30P7	ribosomal protein L30 pseudogene 7 [Source:HGNC Symbol;Acc:HGNC:36402]
TC1100010222.hg.1	8.26	13.07	-27.98	3.88e-05	RPL36A	ribosomal protein L36a
TC1400006896.hg.1	9.34	14.18	-28.53	1.1e-05	RPL9P3	ribosomal protein L9 pseudogene 3
TC0500007910.hg.1	7.46	12.32	-29.08	5.18e-06	CTC-512J14.1
TC0200015564.hg.1	7.09	11.96	-29.24	3.4e-05	AC093698.1
TC1000010158.hg.1	10.79	15.68	-29.72	3.66e-05	RP11-492M23.2
TC0300006826.hg.1	4.95	9.86	-30.15	3.81e-05	RPL24P7	ribosomal protein L24 pseudogene 7 [Source:HGNC Symbol;Acc:HGNC:36862]
TC1100010764.hg.1	6.52	11.45	-30.42	4.39e-06	RP11-793I11.1
TC0900006707.hg.1	6.73	11.7	-31.27	2.01e-05	RPL7P33	ribosomal protein L7 pseudogene 33 [Source:HGNC Symbol;Acc:HGNC:35937]
TC1800008513.hg.1	7.65	12.62	-31.28	2.1e-05	RPL7AP66	ribosomal protein L7a pseudogene 66 [Source:HGNC Symbol;Acc:HGNC:35682]
TC0900010565.hg.1	4.1	9.07	-31.34	1.53e-05	RASEF	RAS and EF-hand domain containing
TC2000006600.hg.1	3.56	8.54	-31.57	2.22e-05	PCNA-AS1	PCNA antisense RNA 1
TC0300010040.hg.1	4.54	9.52	-31.59	3.76e-05	NCBP2-AS2	NCBP2 antisense RNA 2 (head to head)
TC1100008447.hg.1	9.39	14.39	-32.05	1.5e-05	SPCS2	signal peptidase complex subunit 2
TC0900011496.hg.1	12.54	17.55	-32.06	2.15e-05	PSMB7	proteasome subunit beta 7
TC0500013062.hg.1	7.26	12.32	-33.42	6.41e-06
TC1200007585.hg.1	8.14	13.2	-33.49	3.29e-05	RP11-70F11.2
TC0100008842.hg.1	7.85	12.92	-33.54	2.48e-06	RP3-445O10.1
TC1200011186.hg.1	10.53	15.61	-33.95	2.18e-05	RPSAP12	ribosomal protein SA pseudogene 12 [Source:HGNC Symbol;Acc:HGNC:6504]
TC0300006959.hg.1	9.47	14.61	-35.24	1.69e-05	RPSAP11	ribosomal protein SA pseudogene 11 [Source:HGNC Symbol;Acc:HGNC:6503]
TC1500008448.hg.1	5.78	10.95	-36.01	2.16e-05	RP11-522B15.1
TC0300011306.hg.1	10.61	15.8	-36.3	4.74e-06	PDHB	pyruvate dehydrogenase (lipoamide) beta
TC0100010704.hg.1	14	19.2	-36.8	1.8e-05	RP11-318C24.1
TC1600008087.hg.1	4.42	9.66	-37.82	7.06e-06	RP11-2K6.1	novel transcript
TC2100007783.hg.1	6.66	11.92	-38.28	1.31e-05
TC0X00009255.hg.1	14.05	19.32	-38.57	4.47e-05	RPL9P7	ribosomal protein L9 pseudogene 7
TC0100009470.hg.1	4.85	10.13	-38.71	1.43e-05	RP11-389O22.4
TC1700010328.hg.1	9.32	14.66	-40.44	3.92e-06	UTP6	UTP6, small subunit (SSU) processome component, homolog (yeast)
TC0300010025.hg.1	13.73	19.08	-40.99	1.22e-05	AC092933.3
TC0400012499.hg.1	13.11	18.49	-41.56	2.02e-05	chuga	Transcript Identified by AceView
TC0600009626.hg.1	6.23	11.61	-41.8	1.97e-05	ABRACL	ABRA C-terminal like
TC0700007225.hg.1	5.37	10.79	-42.85	3.5e-05	RPS10P14	ribosomal protein S10 pseudogene 14 [Source:HGNC Symbol;Acc:HGNC:35880]
TC1200012777.hg.1	12.16	17.59	-43.31	4.77e-05	RP11-318G8.1
TC1400009753.hg.1	11.21	16.66	-43.59	7.18e-07	RPSAP3	ribosomal protein SA pseudogene 3 [Source:HGNC Symbol;Acc:HGNC:19792]
TC0800011633.hg.1	7.67	13.11	-43.63	2.75e-05	MRPL13	mitochondrial ribosomal protein L13
TC0200015240.hg.1	7.12	12.6	-44.68	1.26e-06
TC0300013357.hg.1	10.45	15.95	-45.44	1.26e-05	PARL	presenilin associated, rhomboid-like
TC2000006867.hg.1	8.47	13.98	-45.56	1.78e-05	NAA20	N(alpha)-acetyltransferase 20, NatB catalytic subunit
TC1200009202.hg.1	10.83	16.4	-47.35	2.87e-05	RPL21P1	ribosomal protein L21 pseudogene 1 [Source:HGNC Symbol;Acc:HGNC:10314]
TC1400006879.hg.1	3.46	9.04	-47.74	4.24e-05	snovaw	Transcript Identified by AceView
TC0300008529.hg.1	9.81	15.4	-48.13	1.66e-05	RPL7AP11	ribosomal protein L7a pseudogene 11
TC0X00010226.hg.1	10.27	15.87	-48.43	4.86e-06	RPSAP15	ribosomal protein SA pseudogene 15 [Source:HGNC Symbol;Acc:HGNC:31464]
TC0300010163.hg.1	5.04	10.68	-50.06	9.84e-06	MRPS36P1	mitochondrial ribosomal protein S36 pseudogene 1 [Source:HGNC Symbol;Acc:HGNC:29771]
TC1200008251.hg.1	8.25	13.93	-51.32	1.23e-05	RP11-613M5.2
TC1400008073.hg.1	9.62	15.32	-52	4.31e-06	RPSAP4	ribosomal protein SA pseudogene 4
TC0400007105.hg.1	10.54	16.31	-54.66	3.64e-06	RP11-302F12.1
TC0600012196.hg.1	9.79	15.58	-55.23	2.03e-05	RPL9P18	ribosomal protein L9 pseudogene 18
TC0400007011.hg.1	8.72	14.54	-56.49	1.94e-05	RP13-585F24.1
TC1600006575.hg.1	9.15	14.99	-57.39	8.9e-07
TC1400008213.hg.1	5.04	10.89	-57.59	6e-06	RP11-638I2.10
TC2200007220.hg.1	6.75	12.62	-58.49	1.66e-06	RPL41P3	Transcript Identified by AceView, Entrez Gene ID(s) 22969
TC0100015864.hg.1	11.7	17.6	-59.71	4.36e-06	S100A6	S100 calcium binding protein A6
TC0300007321.hg.1	6.52	12.45	-60.94	1.14e-06	NDUFB1P1	NADH:ubiquinone oxidoreductase subunit B1 pseudogene 1 [Source:HGNC Symbol;Acc:HGNC:30893]
TC0200008770.hg.1	8.54	14.49	-61.98	9.16e-07
TC0600011901.hg.1	6	12.01	-64.55	3.67e-05	RP5-1120P11.4
TC1700009489.hg.1	7.4	13.42	-65	4.86e-05	ITGAE	integrin alpha E
TC2000009972.hg.1	8.24	14.27	-65.71	2.23e-05	SNRPB	small nuclear ribonucleoprotein polypeptides B and B1
TC0800009432.hg.1	3.89	9.99	-68.67	1.11e-05	DEFA6	defensin, alpha 6, Paneth cell-specific
TC0Y00006454.hg.1	2.86	8.97	-68.89	4.79e-05	spoybo	Transcript Identified by AceView
TC0300013270.hg.1	10.16	16.27	-68.98	1.24e-05	MRPL47	mitochondrial ribosomal protein L47
TC1900009394.hg.1	5.06	11.17	-69.25	3.67e-05	C19orf70	chromosome 19 open reading frame 70
TC0100008766.hg.1	9.56	15.67	-69.31	3.32e-05	RP4-595K12.1
TC1600010162.hg.1	7.42	13.55	-70.03	2.6e-05
TC0300013084.hg.1	3.25	9.43	-72.35	1.58e-06	LRRC31	leucine rich repeat containing 31
TC0300012155.hg.1	4.1	10.3	-73.56	4.15e-05	HGD	homogentisate 1,2-dioxygenase
TC0900007084.hg.1	12.6	18.85	-76.38	3.97e-05	RP11-156G14.6
TC0100010454.hg.1	12.64	18.97	-80.33	2.47e-05	MGST3	microsomal glutathione S-transferase 3
TC0100011330.hg.1	12.78	19.11	-80.74	4.62e-06	SNRPGP10	small nuclear ribonucleoprotein polypeptide G pseudogene 10 [Source:HGNC Symbol;Acc:HGNC:39329]
TC0300011972.hg.1	8.32	14.69	-82.56	6.95e-06	RPSAP29	ribosomal protein SA pseudogene 29 [Source:HGNC Symbol;Acc:HGNC:36680]
TC1200011223.hg.1	6.23	12.61	-83.05	2.36e-05
TC1700012316.hg.1	7.66	14.07	-85.27	8.41e-07	ANAPC11	anaphase promoting complex subunit 11
TC2000008618.hg.1	7.91	14.34	-86.73	3.5e-05	LOC100287260	Transcript Identified by AceView, Entrez Gene ID(s) 100287260
TC0900008207.hg.1	9.67	16.12	-87.33	2.54e-05	SEC61B	Sec61 translocon beta subunit
TC1600008712.hg.1	3.74	10.22	-88.92	1.67e-05	IRF8	interferon regulatory factor 8
TC0500010789.hg.1	6.06	12.59	-92.41	7.47e-06	seystyby	Transcript Identified by AceView
TC1700010761.hg.1	3.34	9.87	-92.45	5.52e-07
TC0300006637.hg.1	7.46	13.99	-92.59	4.81e-06	nyspawby	Transcript Identified by AceView
TC1500007644.hg.1	6.81	13.36	-93.7	3.92e-06	C15orf61	chromosome 15 open reading frame 61
TC0100013013.hg.1	6.69	13.26	-95.13	4.29e-05	UQCRHL	ubiquinol-cytochrome c reductase hinge protein like
TC1200011587.hg.1	10.23	16.84	-98.21	2.99e-05	RP11-490G8.1
TC1600009744.hg.1	11.29	18.02	-105.78	4.06e-05	NDUFAB1	NADH dehydrogenase (ubiquinone) 1, alpha/beta subcomplex, 1, 8kDa
TC0100007525.hg.1	4.37	11.16	-110.53	8.38e-07	RP1-159A19.3
TC1200010234.hg.1	7.26	14.17	-120.49	3.2e-05	RP11-874G11.1
TC0700012732.hg.1	7.44	14.5	-133.65	2.53e-06	wuslawbu	Transcript Identified by AceView
TC0300013451.hg.1	9.86	16.96	-137.25	3.33e-05	RP11-42D20.1
TC0500009480.hg.1	8.53	15.71	-145.29	9.93e-06
TC0300007485.hg.1	6.87	14.06	-145.59	4.39e-05	SMIM4	small integral membrane protein 4
TC0100009252.hg.1	4.75	12.02	-153.37	2.38e-07	gupobu	Transcript Identified by AceView
TC0300007458.hg.1	6.37	13.67	-158.38	4.21e-06
TC2000008244.hg.1	5.72	13.04	-160.66	2.44e-05
TC0200010111.hg.1	5.06	12.43	-164.9	5.18e-06	AC011998.4
TC1200009297.hg.1	4.78	12.18	-168.36	4.55e-05	feeforby	Transcript Identified by AceView
TC0X00007799.hg.1	4.52	11.92	-169.48	4.99e-05	loyboy	Transcript Identified by AceView
TC0200012994.hg.1	11.6	19.01	-170.62	3.96e-06	SNRPG	small nuclear ribonucleoprotein polypeptide G
TC1400009998.hg.1	9.4	16.85	-174.52	2.74e-05	NDUFB1	NADH dehydrogenase (ubiquinone) 1 beta subcomplex, 1, 7kDa
TC1100007874.hg.1	6.82	14.32	-181.08	2.14e-05	POLR2G	polymerase (RNA) II (DNA directed) polypeptide G
TC0500011646.hg.1	7.52	15.13	-195.53	9.83e-06	zasloby	Transcript Identified by AceView
TC0700008527.hg.1	6.12	13.82	-207.49	4.76e-05	LAMTOR4	late endosomal/lysosomal adaptor, MAPK and MTOR activator 4
TC0500012458.hg.1	6.67	14.41	-214.42	4.29e-06	doysheeby	Transcript Identified by AceView
TC2000007227.hg.1	7.51	15.29	-218.82	3.97e-06	ROMO1	reactive oxygen species modulator 1
TC0700012044.hg.1	5.46	13.32	-231.91	3.78e-05	FIS1	fission, mitochondrial 1
TC0100018239.hg.1	4.2	12.29	-271.94	3.83e-06	GIPC2	GIPC PDZ domain containing family, member 2
TC0400008201.hg.1	4.37	12.46	-272.77	3.53e-06	COX7A2P2	cytochrome c oxidase subunit VIIa polypeptide 2 (liver) pseudogene 2
TC1900009227.hg.1	5.83	14	-287.9	1.93e-05	LSM7	LSM7 homolog, U6 small nuclear RNA and mRNA degradation associated
TC0800009287.hg.1	5.81	14.02	-296.46	2.98e-05	fugorby	Transcript Identified by AceView
TC1600006757.hg.1	3.88	12.15	-307.42	2.02e-05	SMIM22	small integral membrane protein 22
TC0500012392.hg.1	4.11	12.43	-318.19	4e-05	SPINK1	serine peptidase inhibitor, Kazal type 1
TC1900011688.hg.1	6.57	14.94	-329.25	2e-06	NDUFA13	NADH dehydrogenase (ubiquinone) 1 alpha subcomplex, 13
TC1200012648.hg.1	10.26	18.64	-331.5	2.77e-05	MYL6	myosin light chain 6
TC0X00010335.hg.1	3.52	12.16	-401.38	2.87e-06	NOX1	NADPH oxidase 1
TC0600008310.hg.1	4.07	13.69	-785.76	1.02e-05	TINAG	tubulointerstitial nephritis antigen
TC0700010358.hg.1	3.58	13.57	-1017.19	9.8e-08	AGR3	anterior gradient 3, protein disulphide isomerase family member
TC0900006968.hg.1	4.49	15.59	-2205.95	2.32e-07	SPINK4	serine peptidase inhibitor, Kazal type 4
TC2100008249.hg.1	4.27	17.53	-9825.5	3.43e-07	TFF3	trefoil factor 3

## Sheet: Xeno res. vs. sens.
ID	res. Avg (log2)	sens. Avg (log2)	Fold Change	P-val	Gene Symbol	Description								analysis parameter: fold changes of >3.0/<-3.0 p = 0.001
TC0700008873.hg.1	14.79	6.12	406.91	0.0002	CAV1	caveolin 1
TC0700008181.hg.1	15.66	8.16	181.03	0.0005	GNAI1	guanine nucleotide binding protein (G protein), alpha inhibiting activity polypeptide 1
TC0700011796.hg.1	13.21	6.65	93.9	0.0002	SAMD9	sterile alpha motif domain containing 9
TC0900009715.hg.1	13.29	6.97	79.77	0.0008	SNORD39	Small nucleolar RNA SNORD55/SNORD39 [Source:RFAM;Acc:RF00157]
TC0700008183.hg.1	12.22	6.04	72.17	0.0001	zysheeby	Transcript Identified by AceView
TC0200016115.hg.1	12.85	7.19	50.47	0.0001	ARL4C	ADP-ribosylation factor like GTPase 4C
TC0300012191.hg.1	13.73	9.06	25.47	0.001	PARP9	poly(ADP-ribose) polymerase family member 9
TC1100009285.hg.1	8.97	4.48	22.47	0.0005	TMEM136	transmembrane protein 136
TC1500009452.hg.1	8.89	4.73	17.93	0.0004	GNB5	guanine nucleotide binding protein (G protein), beta 5
TC0X00009145.hg.1	7.68	3.68	16.02	0.0008	RP11-431J24.2	novel trancript antisense to MAGEB17
TC0700006984.hg.1	11.55	7.64	14.99	0.0005	SNX10	sorting nexin 10
TC1200007265.hg.1	8.12	4.29	14.25	0.0003	yomari	Transcript Identified by AceView
TC0700013423.hg.1	7.04	3.9	8.77	0.0004	ZNF655	zinc finger protein 655
TC0400012366.hg.1	10.91	7.79	8.67	0.0007	DDX60	DEAD (Asp-Glu-Ala-Asp) box polypeptide 60
TC1500008867.hg.1	7.91	4.8	8.65	8.63e-05	plergler	Transcript Identified by AceView
TC0700013439.hg.1	12.96	9.87	8.5	0.0005	BCAP29	B-cell receptor-associated protein 29
TC1200009194.hg.1	9.06	5.99	8.41	0.0008	LOC100506691; bobawby; AC156455.1	uncharacterized LOC100506691; Transcript Identified by AceView; novel transcript
TC0900012115.hg.1	12.97	9.9	8.39	4.12e-05	MTAP	methylthioadenosine phosphorylase
TC0100015576.hg.1	11.32	8.39	7.6	0.0006	LOC103091866; LOC388692; LINC00623; LOC728855; RP11-403I13.8	uncharacterized LOC103091866; uncharacterized LOC388692; long intergenic non-protein coding RNA 623 [Source:HGNC Symbol;Acc:44252]; Transcript Identified by AceView, Entrez Gene ID(s) 728855; novel transcript
TC1200007262.hg.1	9.32	6.43	7.45	0.0008	BICD1	bicaudal D homolog 1 (Drosophila)
TC0100010815.hg.1	7.3	4.42	7.36	0.0004	MR1	major histocompatibility complex, class I-related
TC0100018279.hg.1	11.39	8.57	7.08	0.0006	RP11-640M9.1; LOC728875; CH17-189H20.1	Transcript Identified by AceView, Entrez Gene ID(s) 728875; novel transcript
TC0700008381.hg.1	7.03	4.2	7.08	0.0005	chybleybu	Transcript Identified by AceView
TC0200016582.hg.1	11.85	9.05	6.99	0.0006	NABP1	nucleic acid binding protein 1
TC0200010164.hg.1	11.48	8.69	6.87	0.0006	SSFA2	sperm specific antigen 2
TC0100013368.hg.1	7.37	4.68	6.44	3.88e-05	PAQR7	progestin and adipoQ receptor family member VII
TC1200008686.hg.1	6.77	4.11	6.3	0.0003	CHST11	Transcript Identified by AceView, Entrez Gene ID(s) 50515
TC1000012577.hg.1	11.68	9.19	5.61	0.0007	LIPA	lipase A, lysosomal acid, cholesterol esterase
TC1100012041.hg.1	7.99	5.83	4.45	0.0003	lawmaw	Transcript Identified by AceView
TC0200016680.hg.1	6.97	4.84	4.4	0.0008	SERTAD2	SERTA domain containing 2
TC1100006495.hg.1	7.9	5.77	4.38	0.0007	TSPAN4	tetraspanin 4
TC0600008350.hg.1	12.23	10.1	4.36	0.0007	BAG2	BCL2-associated athanogene 2
TC1400007371.hg.1	9.59	7.47	4.35	0.0006	pypo	Transcript Identified by AceView
TC0300010845.hg.1	10.6	8.56	4.12	0.0009	SEC22C	SEC22 homolog C, vesicle trafficking protein
TC1700011261.hg.1	6.08	4.1	3.94	0.0004	SEPT4	septin 4
TC0400011291.hg.1	5.81	3.84	3.92	0.0007	HERC6	Memczak2013 ANTISENSE, coding, INTERNAL, intronic best transcript NM_001165136
TC0100012771.hg.1	6.15	4.21	3.83	0.0002	sweemoy	Transcript Identified by AceView
TC0100007542.hg.1	9.64	7.85	3.45	0.0004	SMPDL3B	sphingomyelin phosphodiesterase, acid-like 3B
TC1200010618.hg.1	15.39	13.61	3.44	0.0005	TUBA1A	tubulin, alpha 1a
TC1000009714.hg.1	5.47	3.74	3.32	0.0007	PRKCQ	protein kinase C, theta
TC1200009164.hg.1	11.03	9.31	3.3	0.0008	RNF34	ring finger protein 34, E3 ubiquitin protein ligase
TC0800006978.hg.1	10.16	8.47	3.23	0.0005	POLR3D	polymerase (RNA) III (DNA directed) polypeptide D, 44kDa
TC1100006639.hg.1	5.31	3.65	3.16	0.0006	hekera	Transcript Identified by AceView
TC1000006639.hg.1	11	9.38	3.07	0.0005	FBXO18	F-box protein, helicase, 18
TC1500009698.hg.1	4.1	5.71	-3.06	0.001	nusey	Transcript Identified by AceView
TC1100006663.hg.1	5.92	7.58	-3.15	0.0009	OR51E1	olfactory receptor, family 51, subfamily E, member 1
TC0300011506.hg.1	4.06	5.77	-3.26	0.0009	stoyrobu	Transcript Identified by AceView
TC0900007324.hg.1	4.93	6.72	-3.46	0.0007	RP11-160N1.11
TC1900010099.hg.1	5.95	7.8	-3.62	0.0005	CTC-260E6.6	novel transcript, antisense to ZNF486 and ZNF90
TC0100015188.hg.1	3.97	5.85	-3.68	0.0003
TC0500012666.hg.1	5.11	7.04	-3.83	0.0002	ATP10B	ATPase, class V, type 10B
TC0600010809.hg.1	4.93	6.88	-3.87	0.0002
TC1100008198.hg.1	7.64	9.59	-3.88	0.0003
TC0700013442.hg.1	7.67	9.69	-4.06	0.0006	LSMEM1	leucine-rich single-pass membrane protein 1
TC0300011309.hg.1	4.63	6.69	-4.18	0.0004	ACOX2	acyl-CoA oxidase 2, branched chain
TC0Y00007053.hg.1	3.42	5.52	-4.31	0.0008
TC0700010710.hg.1	4.83	7.01	-4.51	0.0004	NPSR1-AS1	NPSR1 antisense RNA 1
TC2000008295.hg.1	8.27	10.64	-5.16	0.0003	GPCPD1	glycerophosphocholine phosphodiesterase 1
TC1000008386.hg.1	3.41	5.79	-5.19	0.0009	kloyloy	Transcript Identified by AceView
TC1400010163.hg.1	4.81	7.19	-5.23	0.0009
TC0700012025.hg.1	5.1	7.55	-5.49	0.0008
TC0900007498.hg.1	3.89	6.5	-6.14	4.66e-05	peelar	Transcript Identified by AceView
TC0800007901.hg.1	14.48	17.16	-6.4	0.0004	ryzyby	Transcript Identified by AceView
TC1100011800.hg.1	7.08	9.87	-6.93	0.0003	glymoy	Transcript Identified by AceView
TC0200009994.hg.1	6.67	9.47	-6.98	9.04e-05	CDCA7	cell division cycle associated 7
TC1600009749.hg.1	5.14	8.07	-7.62	0.0001	ERN2	endoplasmic reticulum to nucleus signaling 2
TC1900007942.hg.1	2.92	5.93	-8.01	0.0002
TC0900011176.hg.1	5.01	8.02	-8.04	0.0007	C9orf152	chromosome 9 open reading frame 152
TC0700009909.hg.1	5.78	8.8	-8.09	9.78e-05
TC2100007256.hg.1	3.92	6.94	-8.12	0.0002	skeegu	Transcript Identified by AceView
TC1700010626.hg.1	4.89	7.95	-8.35	0.0007	sormu	Transcript Identified by AceView
TSUnmapped00000598.hg.1	6.14	9.34	-9.19	0.0003	LRIG1
TC1100006581.hg.1	4.83	8.08	-9.5	0.0008	feyfleebu	Transcript Identified by AceView
TC0200011425.hg.1	4.55	7.87	-10.02	0.0005	GAL3ST2	galactose-3-O-sulfotransferase 2
TC0100015784.hg.1	4.66	8.08	-10.75	0.0001	SELENBP1	selenium binding protein 1
TC0X00006523.hg.1	7.19	10.65	-11.04	5.88e-05	jarder	Transcript Identified by AceView
TC0100015155.hg.1	5.77	9.28	-11.41	0.0004	VAV3	vav 3 guanine nucleotide exchange factor
TC0200012159.hg.1	4.05	7.77	-13.19	1.1e-05	CAPN13	calpain 13
TC0400012754.hg.1	5.2	8.95	-13.48	0.0004	ZNF141	zinc finger protein 141
TC0300013824.hg.1	4.12	8.12	-16.07	0.0006	TDGF1	teratocarcinoma-derived growth factor 1
TC0300013084.hg.1	3.82	7.88	-16.7	0.0007	LRRC31	leucine rich repeat containing 31
TC1900010528.hg.1	4.39	8.52	-17.6	0.0002	ZNF260	zinc finger protein 260
TC0100007295.hg.1	7.55	11.71	-17.77	0.0004	EPHB2	EPH receptor B2
TC1900011223.hg.1	4.01	8.3	-19.51	6.32e-05	KLK1	kallikrein 1
TC0500011935.hg.1	6.31	10.62	-19.78	0.0006	MARCH3	membrane associated ring finger 3
TC0100009674.hg.1	4.91	9.51	-24.26	0.0001
TC0800007389.hg.1	4.29	8.92	-24.71	5e-05	C8orf4	chromosome 8 open reading frame 4
TC1400009422.hg.1	6.69	11.37	-25.68	0.0003	RAB15	RAB15, member RAS oncogene family
TC1200010182.hg.1	6.5	11.45	-30.84	0.0009	BHLHE41	basic helix-loop-helix family, member e41
TC1600008892.hg.1	6.51	11.7	-36.42	7.05e-06	DPEP1	dipeptidase 1 (renal)
TC1200010009.hg.1	4.78	10.09	-39.79	0.001	GUCY2C	guanylate cyclase 2C
TC0700008577.hg.1	3.43	8.95	-45.8	5.26e-05	MUC17	mucin 17, cell surface associated
TC0100009068.hg.1	5.47	11.03	-46.9	2.4e-05	LOC100129046; RP5-1033H22.2	uncharacterized LOC100129046; Salzman2013 ANNOTATED, ncRNA, OVCODE, OVERLAPTX, OVEXON best transcript NR_034091; Transcript Identified by AceView, Entrez Gene ID(s) 100129046; putative novel transcript
TC0500006712.hg.1	4.07	9.76	-51.76	3.93e-06	SNORD123; SNHG18	small nucleolar RNA, C/D box 123; small nucleolar RNA host gene 18
TC1700007752.hg.1	3.68	9.43	-53.72	0.0005	PPP1R1B	protein phosphatase 1, regulatory (inhibitor) subunit 1B
TC0200010800.hg.1	4.72	10.66	-61.14	0.0003	VIL1	villin 1
TC0200011138.hg.1	4.25	10.28	-65.1	0.0002	UGT1A1; UGT1A6; UGT1A4; UGT1A10; UGT1A8; UGT1A7; UGT1A5; UGT1A3; UGT1A9	UDP glucuronosyltransferase 1 family, polypeptide A1; UDP glucuronosyltransferase 1 family, polypeptide A6; UDP glucuronosyltransferase 1 family, polypeptide A4; UDP glucuronosyltransferase 1 family, polypeptide A10; UDP glucuronosyltransferase 1 family, polypeptide A8; UDP glucuronosyltransferase 1 family, polypeptide A7; UDP glucuronosyltransferase 1 family, polypeptide A5; UDP glucuronosyltran…
TC1600008712.hg.1	4.38	10.54	-71.12	2.67e-05	IRF8	interferon regulatory factor 8
TC0100011566.hg.1	3.62	9.95	-80.4	3.34e-06	PROX1	prospero homeobox 1
TC0400012829.hg.1	5.7	12.12	-86.07	0.0002	ARHGEF38	Rho guanine nucleotide exchange factor 38
TC0100018239.hg.1	5.38	12.46	-135.6	1.21e-05	GIPC2	GIPC PDZ domain containing family, member 2
TC0100017449.hg.1	5.53	12.67	-140.48	0.0006	CAPN8	calpain 8
TC2000007864.hg.1	6.38	13.53	-142.42	1.57e-06	PCK1	phosphoenolpyruvate carboxykinase 1 (soluble)
TC1000012227.hg.1	5.07	13.19	-278.96	0.0004	CLRN3	clarin 3
TC1400008606.hg.1	6.41	15.19	-440.2	0.0001	RNASE1	ribonuclease, RNase A family, 1 (pancreatic)
TC1900010625.hg.1	4.78	14.61	-909.62	0.0001	LGALS4	lectin, galactoside-binding, soluble, 4
TC2100008249.hg.1	4.99	16.42	-2752.73	1.42e-05	TFF3	trefoil factor 3
